# Supplementary material for: Mutation of cancer driver MLL2 results in transcription stress and genome instability
Source: Genes Dev. 2016 Feb 15;30(4):408–20. doi: 10.1101/gad.275453.115 (PMC4762426; doi:10.1101/gad.275453.115)
Supplement: Supplemental Material [file supp_30.4.408_Table_S1.xlsx]

## Sheet: Related to Fig1A
Mass spectrometry (MudPIT) data related to Figure S1A
Protein name	Protein description	ENSG	uniprot	unique peptides
RECQL5	ATP-dependent DNA helicase Q5 - Homo sapiens (Human)	ENSG00000108469	O94762	73
POLR2A	DNA-directed RNA polymerase - Cricetulus griseus (Chinese hamster)	ENSG00000181222	P24928	61
POLR2B	DNA-directed RNA polymerase - Homo sapiens (Human)	ENSG00000047315	A8K1A8	43
KMT2D	Histone-lysine N-methyltransferase MLL2 - Homo sapiens (Human)	ENSG00000167548	O14686	28
PRKDC	DNA-dependent protein kinase catalytic subunit - Homo sapiens (Human)	ENSG00000253729	P78527	21
HNRNPM	Heterogeneous nuclear ribonucleoprotein M - Homo sapiens (Human)	ENSG00000099783	P52272	17
INTS1	DKFZP586J0619 protein - Homo sapiens (Human)	ENSG00000164880	A4D212	17
HNRNPK	Heterogeneous nuclear ribonucleoprotein K - Homo sapiens (Human)	ENSG00000165119	P61978	15
HSPA8	Heat shock protein 8 - Rhinolophus ferrumequinum (Greater horseshoe bat)	ENSG00000109971	P11142	15
SUPT5H	Transcription elongation factor SPT5 - Homo sapiens (Human)	ENSG00000196235	O00267	15
FLNA	Filamin-A - Homo sapiens (Human)	ENSG00000196924;ENSG00000269329	P21333	14
SUPT6H	Suppressor of Ty 6 homolog - Homo sapiens (Human)	ENSG00000109111	A7E2B4	14
TUBB4B	Tubulin, beta 2C - Homo sapiens (Human)	ENSG00000188229	A2BFA2	14
BEND3	Uncharacterized protein KIAA1553 - Homo sapiens (Human)	ENSG00000178409	Q5T5X7	13
TERF2	Telomeric repeat-binding factor 2 - Homo sapiens (Human)	ENSG00000132604	Q15554	13
SMC1A	Structural maintenance of chromosomes 1A - Mus musculus (Mouse)	ENSG00000072501;ENSG00000269384	Q14683	11
DDX17	DEAD box polypeptide 17 isoform p82 variant - Homo sapiens (Human)	ENSG00000100201	Q92841	10
HNRNPH1	Heterogeneous nuclear ribonucleoprotein H - Homo sapiens (Human)	ENSG00000169045	P31943	10
INTS4	cDNA FLJ76790 - Homo sapiens (Human)	ENSG00000149262	Q96HW7	10
PARP1	Poly - Homo sapiens (Human)	ENSG00000143799	B1ANJ4	10
TERF2IP	Dopamine receptor interacting protein 5 - Homo sapiens (Human)	ENSG00000166848	Q4W4Y2	10
IWS1	IWS1 homolog - Homo sapiens (Human)	ENSG00000163166	Q96ST2	9
KDM6A	Ubiquitously transcribed tetratricopeptide repeat, X chromosome - Homo sapiens (Human)	ENSG00000147050	O15550	9
HSPA9	cDNA, FLJ96154, highly similar to Homo sapiens heat shock 70kDa protein 9B - Homo sapiens (Human)	ENSG00000113013	B2RCM1	9
PPP2R1A	Serine/threonine-protein phosphatase 2A 65 kDa regulatory subunit A alpha isoform - Homo sapiens (Human)	ENSG00000105568	P30153	9
XRCC6	X-ray repair complementing defective repair in Chinese hamster cells 6 - Homo sapiens (Human)	ENSG00000196419	P12956	9
ASUN	Uncharacterized protein C12orf11 - Homo sapiens (Human)	ENSG00000064102	Q9NVM9	8
HNRNPAB	CArG-binding factor A - Sus scrofa (Pig)	ENSG00000197451	D6RD18	8
POLR2C	POLR2C protein - Homo sapiens (Human)	ENSG00000102978	P19387	8
RUVBL1	cDNA, FLJ92593, Homo sapiens RuvB-like 1 - Homo sapiens (Human)	ENSG00000175792	Q9Y265	8
SPTAN1	Uncharacterized protein SPTAN1 - Homo sapiens (Human)	ENSG00000197694	Q13813	8
CCT3	2 days neonate thymus thymic cells cDNA, RIKEN full-length enriched library, clone:E430027M11 product:chaperonin subunit 3 - Mus musculus (Mouse)	ENSG00000163468	P49368	7
DDX26B	Protein DDX26B - Homo sapiens (Human)	ENSG00000165359;ENSG00000268630	Q5JSJ4	7
ILF3	cDNA FLJ77456, highly similar to Homo sapiens interleukin enhancer binding factor 3, 90kDa - Homo sapiens (Human)	ENSG00000129351	Q12906	7
MATR3	Uncharacterized protein MATR3 - Homo sapiens (Human)	ENSG00000015479	P43243	7
NELFE	RD RNA binding protein - Homo sapiens (Human)	ENSG00000204356	A2ABK1	7
NCL	Nucleolin - Homo sapiens (Human)	ENSG00000115053	P19338	7
RBBP7	Retinoblastoma binding protein 7 - Mus musculus (Mouse)	ENSG00000102054	Q16576	7
VIM	Vimentin - Ovis aries (Sheep)	ENSG00000026025	P08670	7
AIFM1	Apoptosis-inducing factor, mitochondrion-associated, 1 - Homo sapiens (Human)	ENSG00000156709	O95831	6
CCT2	cDNA FLJ75037, highly similar to Homo sapiens chaperonin containing TCP1, subunit 2 - Homo sapiens (Human)	ENSG00000166226	P78371	6
CKAP5	Cytoskeleton-associated protein 5 - Homo sapiens (Human)	ENSG00000175216	Q14008	6
HNRNPA1L2	Putative uncharacterized protein - Rattus norvegicus (Rat)	ENSG00000139675	Q32P51	6
HNRNPL	Uncharacterized protein HNRNPL - Homo sapiens (Human)	ENSG00000104824	P14866	6
HNRNPR	MGC143346 protein - Bos taurus (Bovine)	ENSG00000125944	O43390	6
MAP1B	Microtubule-associated protein 1B - Homo sapiens (Human)	ENSG00000131711	P46821	6
MED1	cDNA, FLJ94908, highly similar to Homo sapiens PPAR binding protein - Homo sapiens (Human)	ENSG00000125686	Q15648	6
MED4	Mediator of RNA polymerase II transcription subunit 4 - Homo sapiens (Human)	ENSG00000136146	Q9NPJ6	6
MKI67	Antigen KI-67 - Homo sapiens (Human)	ENSG00000148773	P46013	6
POLR2I	cDNA, FLJ92495, Homo sapiens polymerase - Homo sapiens (Human)	ENSG00000105258	B2R5J2	6
PAF1	RNA polymerase II-associated factor 1 homolog - Bos taurus (Bovine)	ENSG00000006712	Q8N7H5	6
PRDX1	Peroxiredoxin-1 - Bos taurus (Bovine)	ENSG00000117450	Q06830	6
RAD50	DNA repair protein RAD50 - Homo sapiens (Human)	ENSG00000113522	Q92878	6
SF3A1	Splicing factor 3 subunit 1 - Homo sapiens (Human)	ENSG00000099995	Q15459	6
SMC3	CSPG6 protein - Bos taurus (Bovine)	ENSG00000108055	Q9UQE7	6
XRCC5	ATP-dependent DNA helicase 2 subunit 2 - Homo sapiens (Human)	ENSG00000079246	P13010	6
ACTG1	Actin, alpha 1, skeletal muscle - Bos taurus (Bovine)	ENSG00000184009;ENSG00000267807	P63261	5
ADAR	Adenosine deaminase, RNA-specific - Homo sapiens (Human)	ENSG00000160710	P55265	5
DDX39B	Bat1 - Ornithorhynchus anatinus (Duckbill platypus)	ENSG00000198563;ENSG00000215425;ENSG00000225073;ENSG00000225859;ENSG00000229496;ENSG00000230624;ENSG00000235439	Q13838	5
DOCK7	Dedicator of cytokinesis 7 - Mus musculus (Mouse)	ENSG00000116641	Q96N67	5
GATAD2A	Transcriptional repressor p66-alpha - Homo sapiens (Human)	ENSG00000167491	Q86YP4	5
HNRNPC	cDNA FLJ75154, highly similar to Homo sapiens heterogeneous nuclear ribonucleoprotein C - Homo sapiens (Human)	ENSG00000092199	P07910	5
HNRNPF	Heterogeneous nuclear ribonucleoprotein F - Homo sapiens (Human)	ENSG00000169813	P52597	5
HNRNPUL2	Heterogeneous nuclear ribonucleoprotein U-like protein 2 - Homo sapiens (Human)	ENSG00000214753	Q1KMD3	5
INTS12	cDNA, FLJ95851 - Homo sapiens (Human)	ENSG00000138785	Q96CB8	5
INTS3	cDNA FLJ75603 - Homo sapiens (Human)	ENSG00000143624	Q68E01	5
INTS5	Integrator complex subunit 5 - Homo sapiens (Human)	ENSG00000185085	Q6P9B9	5
INTS9	Uncharacterized protein INTS9 - Homo sapiens (Human)	ENSG00000104299	Q9NV88	5
KHSRP	Far upstream element-binding protein 2 - Homo sapiens (Human)	ENSG00000088247	Q92945	5
POLR2G	cDNA, FLJ92413, Homo sapiens polymerase - Homo sapiens (Human)	ENSG00000168002	B2R5C0	5
SMARCC2	16 days embryo heart cDNA, RIKEN full-length enriched library, clone:I920080J03 product:Hypothetical protein - Mus musculus (Mouse)	ENSG00000139613	F8VTJ5	5
NELFA	Wolf-Hirschhorn syndrome candidate 2 - Homo sapiens (Human)	ENSG00000185049	Q9H3P2	5
POLR2M	Glutamate receptor, ionotropic, N-methyl D-aspartate-like protein 1A - Homo sapiens (Human)	ENSG00000255529	P0CAP2	5
CCT8	14 days pregnant adult female placenta cDNA, RIKEN full-length enriched library, clone:I530014K12 product:chaperonin subunit 8 - Mus musculus (Mouse)	ENSG00000156261	P50990	4
CDC16	Cell division cycle 16 homolog - Homo sapiens (Human)	ENSG00000130177	Q13042	4
EEF1A1	Elongation factor 1-alpha - Homo sapiens (Human)	ENSG00000156508	P68104	4
EIF4G1	EIF4G1 protein - Homo sapiens (Human)	ENSG00000114867	Q04637	4
HIST1H4A	cDNA, FLJ92183, Homo sapiens histone 4, H4 - Homo sapiens (Human)	ENSG00000158406	P62805	4
HIST1H4B	cDNA, FLJ92183, Homo sapiens histone 4, H4 - Homo sapiens (Human)	ENSG00000158406	P62805	4
HIST1H4C	cDNA, FLJ92183, Homo sapiens histone 4, H4 - Homo sapiens (Human)	ENSG00000158406	P62805	4
HIST1H4D	cDNA, FLJ92183, Homo sapiens histone 4, H4 - Homo sapiens (Human)	ENSG00000158406	P62805	4
HIST1H4E	cDNA, FLJ92183, Homo sapiens histone 4, H4 - Homo sapiens (Human)	ENSG00000158406	P62805	4
HIST1H4F	cDNA, FLJ92183, Homo sapiens histone 4, H4 - Homo sapiens (Human)	ENSG00000158406	P62805	4
HIST1H4H	cDNA, FLJ92183, Homo sapiens histone 4, H4 - Homo sapiens (Human)	ENSG00000158406	P62805	4
HIST1H4I	cDNA, FLJ92183, Homo sapiens histone 4, H4 - Homo sapiens (Human)	ENSG00000158406	P62805	4
HIST1H4J	cDNA, FLJ92183, Homo sapiens histone 4, H4 - Homo sapiens (Human)	ENSG00000158406	P62805	4
HIST1H4K	cDNA, FLJ92183, Homo sapiens histone 4, H4 - Homo sapiens (Human)	ENSG00000158406	P62805	4
HIST1H4L	cDNA, FLJ92183, Homo sapiens histone 4, H4 - Homo sapiens (Human)	ENSG00000158406	P62805	4
HIST2H4A	cDNA, FLJ92183, Homo sapiens histone 4, H4 - Homo sapiens (Human)	ENSG00000158406	P62805	4
HIST2H4B	cDNA, FLJ92183, Homo sapiens histone 4, H4 - Homo sapiens (Human)	ENSG00000158406	P62805	4
HIST4H4	cDNA, FLJ92183, Homo sapiens histone 4, H4 - Homo sapiens (Human)	ENSG00000158406	P62805	4
HNRNPD	Heterogeneous nuclear ribonucleoprotein D - Bos taurus (Bovine)	ENSG00000138668	Q14103	4
INTS2	Integrator complex subunit 2 - Homo sapiens (Human)	ENSG00000108506	Q9H0H0	4
INTS7	Integrator complex subunit 7 - Bos taurus (Bovine)	ENSG00000143493	Q9NVH2	4
MED15	Mediator of RNA polymerase II transcription subunit 15 - Homo sapiens (Human)	ENSG00000099917	Q96RN5	4
MED24	cDNA FLJ77699 - Homo sapiens (Human)	ENSG00000008838	O75448	4
MED26	cDNA, FLJ94385, highly similar to Homo sapiens cofactor required for Sp1 transcriptional activation, subunit 7, 70kDa - Homo sapiens (Human)	ENSG00000105085	O95402	4
NPM1	cDNA FLJ76122, highly similar to Homo sapiens nucleophosmin - Homo sapiens (Human)	ENSG00000181163	P06748	4
PCNA	cDNA, FLJ93798, Homo sapiens proliferating cell nuclear antigen - Homo sapiens (Human)	ENSG00000132646	P12004	4
PDS5A	Sister chromatid cohesion protein PDS5 homolog A - Homo sapiens (Human)	ENSG00000121892	Q29RF7	4
POLR2E	cDNA, FLJ93009, Homo sapiens polymerase - Homo sapiens (Human)	ENSG00000099817	P19388	4
PRDX3	cDNA, FLJ93665, Homo sapiens peroxiredoxin 3 - Homo sapiens (Human)	ENSG00000165672	P30048	4
SF3B1	Splicing factor 3B subunit 1 - Homo sapiens (Human)	ENSG00000115524	O75533	4
SF3B2	SF3B2 protein - Bos taurus (Bovine)	ENSG00000087365	Q13435	4
SPIN1	cDNA FLJ78312, highly similar to Homo sapiens spindlin, mRNA - Homo sapiens (Human)	ENSG00000106723	Q9Y657	4
SUGP2	cDNA FLJ76836, highly similar to Homo sapiens splicing factor, arginine/serine-rich 14 - Homo sapiens (Human)	ENSG00000064607	Q8IX01	4
TCOF1	TCOF1 protein - Homo sapiens (Human)	ENSG00000070814	Q13428	4
TMPO	Lamina-associated polypeptide 2 isoform alpha - Homo sapiens (Human)	ENSG00000120802	P42166	4
TP53BP1	Uncharacterized protein TP53BP1 - Homo sapiens (Human)	ENSG00000067369	Q12888	4
TRIM28	Putative uncharacterized protein - Rattus norvegicus (Rat)	ENSG00000130726	Q13263	4
USP9X	Probable ubiquitin carboxyl-terminal hydrolase FAF-X - Homo sapiens (Human)	ENSG00000124486	Q93008	4
UTRN	Utrophin - Homo sapiens (Human)	ENSG00000152818	P46939	4
VWA9	UPF0464 protein C15orf44 - Homo sapiens (Human)	ENSG00000138614	Q96SY0	4
XRCC1	X-ray repair cross complementing protein 1 variant - Homo sapiens (Human)	ENSG00000073050	P18887	4
ANAPC7	Anaphase promoting complex subunit 7 - Homo sapiens (Human)	ENSG00000196510	Q9UJX3	3
ATF1	Cyclic AMP-dependent transcription factor ATF-1 - Homo sapiens (Human)	ENSG00000123268	P18846	3
CBX3	Chromobox homolog 3 - Homo sapiens (Human)	ENSG00000122565	Q13185	3
CCT5	cDNA FLJ75559, highly similar to Homo sapiens chaperonin containing TCP1, subunit 5 - Homo sapiens (Human)	ENSG00000150753	P48643	3
COPA	Coatomer subunit alpha - Homo sapiens (Human)	ENSG00000122218	P53621	3
COPB1	Coatomer subunit beta - Bos taurus (Bovine)	ENSG00000129083	P53618	3
COPG2	Coatomer subunit gamma-2 - Homo sapiens (Human)	ENSG00000266779	Q9UBF2	3
DCLRE1A	DNA cross-link repair 1A protein - Homo sapiens (Human)	ENSG00000198924	Q6PJP8	3
DDX3X	cDNA FLJ76819, highly similar to Homo sapiens DEAD - Homo sapiens (Human)	ENSG00000215301	O00571	3
DHX9	DEAH - Homo sapiens (Human)	ENSG00000135829	Q08211	3
DYNC1H1	DYNC1H1 variant protein - Homo sapiens (Human)	ENSG00000197102	Q14204	3
EEF2	EEF2 protein - Homo sapiens (Human)	ENSG00000167658	P13639	3
FOXC1	Forkhead box protein C1 - Homo sapiens (Human)	ENSG00000054598	Q12948	3
GLUD1	Glutamate dehydrogenase - Cercopithecus sabaeus (Green monkey) (Chlorocebus sabaeus)	ENSG00000148672	P00367	3
GTF2I	cDNA FLJ77440, highly similar to Homo sapiens general transcription factor II, i - Homo sapiens (Human)	ENSG00000077809	P78347	3
GTF3C1	Uncharacterized protein GTF3C1 - Homo sapiens (Human)	ENSG00000077235	Q12789	3
H2AFY	Core histone macro-H2A.1 - Homo sapiens (Human)	ENSG00000113648	O75367	3
HCFC1	Uncharacterized protein HCFC1 - Homo sapiens (Human)	ENSG00000172534	P51610	3
HMGA2	High mobility group protein HMGI-C - Homo sapiens (Human)	ENSG00000149948	P52926	3
HNRNPA3	Heterogeneous nuclear ribonucleoprotein A3 - Mus musculus (Mouse)	ENSG00000170144	P51991	3
HNRNPH1	Heterogeneous nuclear ribonucleoprotein H2 - Bos taurus (Bovine)	ENSG00000169045	P31943	3
HNRNPU	Similar to heterogeneous nuclear ribonucleoprotein U - Bos taurus (Bovine)	ENSG00000153187	Q00839	3
IGF2BP3	Insulin-like growth factor 2 mRNA-binding protein 3 - Homo sapiens (Human)	ENSG00000136231	O00425	3
IQGAP1	IQ motif containing GTPase activating protein 1 - Homo sapiens (Human)	ENSG00000140575	P46940	3
KIF4A	cDNA, FLJ93621, highly similar to Homo sapiens kinesin family member 4A - Homo sapiens (Human)	ENSG00000090889	O95239	3
KPNA2	cDNA FLJ78270, highly similar to Homo sapiens karyopherin alpha 2 - Homo sapiens (Human)	ENSG00000182481	P52292	3
KRT10	Keratin, type I cytoskeletal 10 - Homo sapiens (Human)	ENSG00000186395	P13645	3
LEO1	RNA polymerase-associated protein LEO1 - Homo sapiens (Human)	ENSG00000166477	Q8WVC0	3
LIG3	DNA ligase 3 - Homo sapiens (Human)	ENSG00000005156	P49916	3
MDC1	Mediator of DNA damage checkpoint protein 1 - Homo sapiens (Human)	ENSG00000137337;ENSG00000206481;ENSG00000224587;ENSG00000225589;ENSG00000228575;ENSG00000231135;ENSG00000234012;ENSG00000237095	Q14676	3
MED14	cDNA FLJ77399, highly similar to Homo sapiens cofactor required for Sp1 transcriptional activation, subunit 2, 150kDa - Homo sapiens (Human)	ENSG00000180182	O60244	3
CCT6A	Chaperonin subunit 6A - Homo sapiens (Human)	ENSG00000146731	B4DPJ8	3
PAXIP1	PAX-interacting protein 1 - Homo sapiens (Human)	ENSG00000157212	Q6ZW49	3
PDS5B	Sister chromatid cohesion protein PDS5 homolog B - Homo sapiens (Human)	ENSG00000083642	Q9NTI5	3
PFDN2	Prefoldin subunit 2 - Homo sapiens (Human)	ENSG00000143256	Q9UHV9	3
POLR2D	DNA-directed RNA polymerase II subunit RPB4 - Homo sapiens (Human)	ENSG00000144231	O15514	3
POLR2F	cDNA, FLJ92093, highly similar to Homo sapiens polymerase - Homo sapiens (Human)	ENSG00000100142	P61218	3
POLR2H	DNA-directed RNA polymerases I, II, and III subunit RPABC3 - Homo sapiens (Human)	ENSG00000163882	P52434	3
PPP2CA	Serine/threonine-protein phosphatase 2A catalytic subunit alpha isoform - Bos taurus (Bovine)	ENSG00000113575	P67775	3
PSPC1	Paraspeckle component 1 - Homo sapiens (Human)	ENSG00000121390	Q8WXF1	3
RBBP4	Retinoblastoma binding protein 4 - Mus musculus (Mouse)	ENSG00000162521	Q09028	3
RCOR3	REST corepressor 3 - Homo sapiens (Human)	ENSG00000117625	Q9P2K3	3
RPRD1B	Orthologue of H. sapiens chromosome 20 open reading frame 77 - Mus musculus (Mouse)	ENSG00000101413	Q9NQG5	3
SAFB2	Scaffold attachment factor B2 - Homo sapiens (Human)	ENSG00000130254	Q14151	3
SFPQ	Splicing factor proline/glutamine rich - Mus musculus (Mouse)	ENSG00000116560	P23246	3
SLC34A3	Tubulin, beta 5 - Mus musculus (Mouse)	ENSG00000198569	Q8N130	3
SMC2	SMC2 protein - Homo sapiens (Human)	ENSG00000136824	O95347	3
SPTBN1	Spectrin beta chain, brain 1 - Homo sapiens (Human)	ENSG00000115306	Q01082	3
SSBP1	Single-stranded DNA binding protein 1 - Homo sapiens (Human)	ENSG00000106028	Q04837	3
TFAM	Uncharacterized protein TFAM - Homo sapiens (Human)	ENSG00000108064	Q00059	3
URI1	Chromosome 19 open reading frame 2 - Homo sapiens (Human)	ENSG00000105176	O94763	3
WAPAL	WAPAL protein - Homo sapiens (Human)	ENSG00000062650	Q7Z5K2	3
ZC3H4	Zinc finger CCCH domain-containing protein 4 - Homo sapiens (Human)	ENSG00000130749	Q9UPT8	3
ACTL6A	ACTL6A protein - Bos taurus (Bovine)	ENSG00000136518	O96019	2
ADD1	P35611	ENSG00000087274	P35611	2
ADNP	Activity-dependent neuroprotector homeobox protein - Homo sapiens (Human)	ENSG00000101126	Q9H2P0	2
ALDH18A1	cDNA, FLJ92568, highly similar to Homo sapiens aldehyde dehydrogenase 18 family, member A1(ALDH18A1), mRNA - Homo sapiens (Human)	ENSG00000059573	P54886	2
ANAPC1	Anaphase-promoting complex subunit 1 - Homo sapiens (Human)	ENSG00000153107	Q9H1A4	2
ANAPC2	Anaphase-promoting complex subunit 2 - Homo sapiens (Human)	ENSG00000176248	Q9UJX6	2
ANAPC4	cDNA FLJ77597, highly similar to Homo sapiens anaphase promoting complex subunit 4 - Homo sapiens (Human)	ENSG00000053900	Q9UJX5	2
API5	Apoptosis inhibitor 5 - Homo sapiens (Human)	ENSG00000166181	Q9BZZ5	2
ARHGEF2	Rho/rac guanine nucleotide exchange factor - Homo sapiens (Human)	ENSG00000116584	Q92974	2
ARID1A	AT-rich interactive domain-containing protein 1A - Homo sapiens (Human)	ENSG00000117713	O14497	2
ASH2L	cDNA FLJ75144, highly similar to Homo sapiens ash2 - Homo sapiens (Human)	ENSG00000129691	Q9UBL3	2
C14orf166	UPF0568 protein C14orf166 - Homo sapiens (Human)	ENSG00000087302	Q9Y224	2
C5orf24	UPF0461 protein C5orf24 - Homo sapiens (Human)	ENSG00000181904	Q7Z6I8	2
CAMK2D	Calcium/calmodulin-dependent protein kinase II delta - Bos taurus (Bovine)	ENSG00000145349	Q13557	2
CCM2	Cerebral cavernous malformation 2 - Homo sapiens (Human)	ENSG00000136280	Q9BSQ5	2
CHD4	Chromodomain-helicase-DNA-binding protein 4 - Homo sapiens (Human)	ENSG00000111642	Q14839	2
CNN3	Calponin-3 - Bos taurus (Bovine)	ENSG00000117519	Q15417	2
CPVL	Carboxypeptidase, vitellogenic-like - Homo sapiens (Human)	ENSG00000106066	Q9H3G5	2
CUL7	cDNA FLJ76468, highly similar to Homo sapiens cullin 7 - Homo sapiens (Human)	ENSG00000044090	Q14999	2
DCTN2	cDNA FLJ77785 - Homo sapiens (Human)	ENSG00000175203	Q13561	2
DHX15	LOC512327 protein - Bos taurus (Bovine)	ENSG00000109606	O43143	2
DNM2	cDNA FLJ78533, highly similar to Homo sapiens dynamin 2 - Homo sapiens (Human)	ENSG00000079805	P50570	2
EEF1D	cDNA, FLJ95068, highly similar to Homo sapiens eukaryotic translation elongation factor 1 delta - Homo sapiens (Human)	ENSG00000104529	P29692	2
EFTUD2	Elongation factor Tu GTP binding domain containing 2 - Mus musculus (Mouse)	ENSG00000108883	Q15029	2
ELAVL1	ELAV-like protein 1 - Homo sapiens (Human)	ENSG00000066044	Q15717	2
FEN1	Flap endonuclease 1 - Bos taurus (Bovine)	ENSG00000168496	P39748	2
FIP1L1	Pre-mRNA 3'-end-processing factor FIP1 - Homo sapiens (Human)	ENSG00000145216	Q6UN15	2
FMR1	Uncharacterized protein FMR1 - Homo sapiens (Human)	ENSG00000102081	Q06787	2
HIST1H2BC	H2B histone family, member S - Homo sapiens (Human)	ENSG00000187990	P62807	2
HIST1H2BD	Histone H2A - Mus musculus (Mouse)	ENSG00000158373	P58876	2
HIST1H2BE	H2B histone family, member S - Homo sapiens (Human)	ENSG00000187990	P62807	2
HIST1H2BF	H2B histone family, member S - Homo sapiens (Human)	ENSG00000187990	P62807	2
HIST1H2BG	H2B histone family, member S - Homo sapiens (Human)	ENSG00000187990	P62807	2
HIST1H2BI	H2B histone family, member S - Homo sapiens (Human)	ENSG00000187990	P62807	2
HNRNPA1	cDNA FLJ75550, highly similar to Homo sapiens heterogeneous nuclear ribonucleoprotein A1 - Homo sapiens (Human)	ENSG00000135486	P09651	2
HNRNPLL	cDNA FLJ77927 - Homo sapiens (Human)	ENSG00000143889	Q8WVV9	2
ILF2	cDNA, FLJ93892, Homo sapiens interleukin enhancer binding factor 2, 45kDa - Homo sapiens (Human)	ENSG00000143621	Q12905	2
INTS10	Integrator complex subunit 10 - Homo sapiens (Human)	ENSG00000104613	Q9NVR2	2
INTS6	Uncharacterized protein INTS6 - Homo sapiens (Human)	ENSG00000102786	Q9UL03	2
INTS8	Integrator complex subunit 8 - Mus musculus (Mouse)	ENSG00000164941	Q75QN2	2
KHDRBS1	KH domain containing, RNA binding, signal transduction associated 1 - Mus musculus (Mouse)	ENSG00000121774	Q07666	2
KPNA6	cDNA, FLJ96553, Homo sapiens karyopherin alpha 6 - Homo sapiens (Human)	ENSG00000025800	O60684	2
LDB1	LIM domain-binding protein 1 - Homo sapiens (Human)	ENSG00000198728	Q86U70	2
MAP4	Microtubule-associated protein 4 - Homo sapiens (Human)	ENSG00000047849	P27816	2
MBD1	cDNA FLJ75178, highly similar to Homo sapiens methyl-CpG binding protein splice variant 1 - Homo sapiens (Human)	ENSG00000141644	Q9UIS9	2
MBD2	Methyl-CpG-binding domain protein 2 - Homo sapiens (Human)	ENSG00000134046	Q9UBB5	2
MBD3	LOC616090 protein - Bos taurus (Bovine)	ENSG00000071655	O95983	2
MCM2	DNA replication licensing factor MCM2 - Homo sapiens (Human)	ENSG00000073111	P49736	2
MDH2	Malate dehydrogenase - Homo sapiens (Human)	ENSG00000146701	P40926	2
MED17	Mediator of RNA polymerase II transcription subunit 17 - Bos taurus (Bovine)	ENSG00000042429	Q9NVC6	2
MED19	Mediator of RNA polymerase II transcription subunit 19 - Homo sapiens (Human)	ENSG00000156603	A0JLT2	2
MED22	Mediator complex subunit 22 - Mus musculus (Mouse)	ENSG00000148297;ENSG00000261579	Q15528	2
MED8	Mediator of RNA polymerase II transcription, subunit 8 homolog - Mus musculus (Mouse)	ENSG00000159479	Q96G25	2
MGA	MAX gene-associated protein - Homo sapiens (Human)	ENSG00000174197	Q8IWI9	2
MYEF2	Myelin basic protein expression factor 2, repressor - Mus musculus (Mouse)	ENSG00000104177	Q9P2K5	2
DBT	Dihydrolipoamide branched chain transacylase E2 - Pan troglodytes verus	ENSG00000137992	Q5VVL7	2
NELFCD	TH1-like homolog - Mus musculus (Mouse)	ENSG00000101158	Q8IXH	2
NCBP1	LOC100124428 protein - Bos taurus (Bovine)	ENSG00000136937	Q09161	2
NELFB	Cofactor of BRCA1 - Mus musculus (Mouse)	ENSG00000188986	Q8WX92	2
PBX2	Pre-B-cell leukemia transcription factor 2 - Homo sapiens (Human)	ENSG00000204304	P40425	2
PCBP2	cDNA FLJ77432, highly similar to Homo sapiens poly(rC) binding protein 2 - Homo sapiens (Human)	ENSG00000197111	Q15366	2
PDIA6	Putative uncharacterized protein - Bos taurus (Bovine)	ENSG00000143870	Q15084	2
PIH1D1	PIH1 domain-containing protein 1 - Homo sapiens (Human)	ENSG00000104872	Q9NWS0	2
PIN1	cDNA FLJ77628, highly similar to Homo sapiens protein - Homo sapiens (Human)	ENSG00000127445	Q13526	2
POLR2J	Polymerase - Homo sapiens (Human)	ENSG00000005075	P52435	2
PPP2R1B	Serine/threonine-protein phosphatase 2A 65 kDa regulatory subunit A beta isoform - Homo sapiens (Human)	ENSG00000137713;ENSG00000262764	P30154	2
PRDX2	Peroxiredoxin-2 - Homo sapiens (Human)	ENSG00000167815	P32119	2
PRDX4	Peroxiredoxin-4 - Homo sapiens (Human)	ENSG00000123131	Q13162	2
PRPF19	Pre-mRNA processing factor 19 - Sus scrofa (Pig)	ENSG00000110107	Q9UMS4	2
PRPSAP2	cDNA, FLJ93570, highly similar to Homo sapiens phosphoribosyl pyrophosphate synthetase-associated protein 2 - Homo sapiens (Human)	ENSG00000141127	O60256	2
RAG1	Recombination activating protein 1 - Chaetophractus villosus (South American armadillo)	ENSG00000166349	P15918	2
RBBP5	MGC138131 protein - Bos taurus (Bovine)	ENSG00000117222	Q15291	2
RBM14	Bone marrow macrophage cDNA, RIKEN full-length enriched library, clone:I830128K02 product:RNA binding motif protein 14, full insert sequence - Mus musculus (Mouse)	ENSG00000239306	Q96PK6	2
RNF2	LOC540090 protein - Bos taurus (Bovine)	ENSG00000121481	Q99496	2
RPLP1	RPLP1 protein - Homo sapiens (Human)	ENSG00000137818	P05386	2
RPRD2	cDNA FLJ78236 - Homo sapiens (Human)	ENSG00000163125	Q5VT52	2
RPS19	40S ribosomal protein S19 - Homo sapiens (Human)	ENSG00000105372	P39019	2
RTCB	cDNA, FLJ92867 - Homo sapiens (Human)	ENSG00000100220	Q9Y3I0	2
SCML2	SCML2 - Pan troglodytes (Chimpanzee)	ENSG00000102098	Q9UQR0	2
SKI	Ski oncogene - Homo sapiens (Human)	ENSG00000157933	P12755	2
SMC6	cDNA FLJ78755, highly similar to Homo sapiens SMC6 structural maintenance of chromosomes 6-like 1(SMC6L1), mRNA - Homo sapiens (Human)	ENSG00000163029	Q96SB8	2
SRPX	cDNA FLJ76202, highly similar to Homo sapiens sushi-repeat-containing protein, X-linked - Homo sapiens (Human)	ENSG00000101955	P78539	2
SRRM2	KIAA0324 - Homo sapiens (Human)	ENSG00000167978	Q9UQ35	2
SRRT	Arsenate resistance protein ARS2 - Homo sapiens (Human)	ENSG00000087087	Q9BXP5	2
SRSF7	MGC137846 protein - Bos taurus (Bovine)	ENSG00000115875	Q16629	2
SUPT16H	FACT complex subunit SPT16 - Homo sapiens (Human)	ENSG00000092201	Q9Y5B9	2
SYNE1	Spectrin-like protein of the nuclear envelope and Golgi - Homo sapiens (Human)	ENSG00000131018	Q8NF91	2
TAF6	TAF6 RNA polymerase II, TATA box binding protein - Homo sapiens (Human)	ENSG00000106290	P49848	2
TCP1	T-complex protein 1, alpha subunit - Ovis aries (Sheep)	ENSG00000120438	P17987	2
TOP1	cDNA FLJ77890, highly similar to Homo sapiens type I DNA topoisomerase gene - Homo sapiens (Human)	ENSG00000198900	P11387	2
TPM3	cDNA, FLJ96568, highly similar to Homo sapiens tropomyosin 3 - Homo sapiens (Human)	ENSG00000143549	P06753	2
TUBG1	TUBG1 protein - Homo sapiens (Human)	ENSG00000131462	P23258	2
UBC	Ubiquitin B - Sus scrofa (Pig)	ENSG00000150991	P0CG48	2
UGGT2	cDNA FLJ77398, highly similar to Homo sapiens UDP-glucose ceramide glucosyltransferase-like 1, transcript variant 2, mRNA - Homo sapiens (Human)	ENSG00000102595	Q9NYU1	2
USP7	Ubiquitin carboxyl-terminal hydrolase - Homo sapiens (Human)	ENSG00000187555	Q93009	2
WIZ	Uncharacterized protein WIZ - Homo sapiens (Human)	ENSG00000011451	O95785	2
XRN2	5'-3' exoribonuclease 2 - Homo sapiens (Human)	ENSG00000088930	Q9H0D6	2
ZMYM3	Uncharacterized protein ZMYM3 - Homo sapiens (Human)	ENSG00000147130	Q14202	2
ZMYND8	ZMYND8 protein - Homo sapiens (Human)	ENSG00000101040	Q9ULU4	2
ZNF384	Uncharacterized protein ZNF384 - Homo sapiens (Human)	ENSG00000126746	Q8TF68	2
