# Supplementary material for: Mutation of cancer driver MLL2 results in transcription stress and genome instability
Source: Genes Dev. 2016 Feb 15;30(4):408–20. doi: 10.1101/gad.275453.115 (PMC4762426; doi:10.1101/gad.275453.115)
Supplement: Supplemental Material [file supp_30.4.408_Table_S2.xlsx]

## Sheet: Related to Fig1B
Mass spectrometry data related to Figure S1B
Protein IDs	Protein Description	Unique Peptides IP experiment 1	Unique Peptides IP experiment 2
Q03001;E7ERU2;Q5TBT1;E7ERU0;Q5TF24;E7ETB9;B4DSS9;Q6P0N6;B4DGY0;B7Z3H1;Q5T0V7;Q9HDA7;Q9H722;E7ERX3;E7ESK0;O15169;REV__Q14393;REV__B4DZY7;REV__A8MU03;REV__B7Z8Z3;REV__P78329;REV__Q08477;Q59H83;REV__B7Z442;REV__Q9BX97;REV__B7Z5A8;REV__B3KVL4;REV__B4DJR6;REV__B7Z449;Q15853;REV__B7Z8I6;Q6YI47;Q8WXY3	>sp|Q03001|DYST_HUMAN Dystonin OS=Homo sapiens GN=DST PE=1 SV=4;>tr|E7ERU2|E7ERU2_HUMAN Uncharacterized protein OS=Homo sapiens GN=DST PE=4 SV=1;>tr|Q5TBT1|Q5TBT1_HUMAN Dystonin OS=Homo sapiens GN=DST PE=2 SV=1;>tr|E7ERU0|E7ERU0_HUMAN Uncharacterized prote	228	200
B2ZZ89;Q01082;D6W5C0;E7ENE6;B4DIF8;Q86UT5;B4DPH0;B0YJ61;Q59FA9;Q8WYB3;Q53RC4	>tr|B2ZZ89|B2ZZ89_HUMAN Spectrin beta non-erythrocytic 1 OS=Homo sapiens GN=SPTBN1 PE=2 SV=1;>sp|Q01082|SPTB2_HUMAN Spectrin beta chain, brain 1 OS=Homo sapiens GN=SPTBN1 PE=1 SV=2;>tr|D6W5C0|D6W5C0_HUMAN Spectrin, beta, non-erythrocytic 1, isoform CRA_b O	141	149
P78527;E7EUY0;B4DL41	>sp|P78527|PRKDC_HUMAN DNA-dependent protein kinase catalytic subunit OS=Homo sapiens GN=PRKDC PE=1 SV=3;>tr|E7EUY0|E7EUY0_HUMAN Uncharacterized protein OS=Homo sapiens GN=PRKDC PE=4 SV=1	130	125
Q15149;D3DWL0;Q96IE3	>sp|Q15149|PLEC_HUMAN Plectin OS=Homo sapiens GN=PLEC PE=1 SV=3	115	125
Q14204;Q6P2H7;Q9NRC3;Q92862;B4DSR6	>sp|Q14204|DYHC1_HUMAN Cytoplasmic dynein 1 heavy chain 1 OS=Homo sapiens GN=DYNC1H1 PE=1 SV=5	85	73
B2ZZ83;O75369;Q60FE7;E7EN95;Q68CT4;Q8WXT3	>tr|B2ZZ83|B2ZZ83_HUMAN Filamin B OS=Homo sapiens GN=FLNB PE=2 SV=1;>sp|O75369|FLNB_HUMAN Filamin-B OS=Homo sapiens GN=FLNB PE=1 SV=2;>tr|Q60FE7|Q60FE7_HUMAN Filamin B OS=Homo sapiens GN=FLNB PE=2 SV=1;>tr|E7EN95|E7EN95_HUMAN Uncharacterized protein OS=Hom	85	72
P46940;A4QPB0;B4E2M0;Q6P1N4;Q05DN7;Q5FWG8;B4DNP4;Q96PA3;REV__B3KMK3	>sp|P46940|IQGA1_HUMAN Ras GTPase-activating-like protein IQGAP1 OS=Homo sapiens GN=IQGAP1 PE=1 SV=1;>tr|A4QPB0|A4QPB0_HUMAN IQ motif containing GTPase activating protein 1 OS=Homo sapiens GN=IQGAP1 PE=2 SV=1;>tr|B4E2M0|B4E2M0_HUMAN cDNA FLJ55443, highly s	83	80
E5KNY5;P42704;B4DSR0;B8ZZ38;C9JCA9	>tr|E5KNY5|E5KNY5_HUMAN Leucine-rich PPR-motif containing OS=Homo sapiens GN=LRPPRC PE=4 SV=1;>sp|P42704|LPPRC_HUMAN Leucine-rich PPR motif-containing protein, mitochondrial OS=Homo sapiens GN=LRPPRC PE=1 SV=3;>tr|B4DSR0|B4DSR0_HUMAN cDNA FLJ60080, highly	78	73
Q00610;P53675;B7Z2Y4;A4FU99;Q9H3B0	>sp|Q00610|CLH1_HUMAN Clathrin heavy chain 1 OS=Homo sapiens GN=CLTC PE=1 SV=5	75	65
Q09666;B5MEH8;Q6ZQN2;B4DTV0;Q8N274;Q13727;Q8IVF2;Q9BVU3;A1A586;Q96EC4;A4D0Z4;B2RDB1;Q96CN9;B3KS56	>sp|Q09666|AHNK_HUMAN Neuroblast differentiation-associated protein AHNAK OS=Homo sapiens GN=AHNAK PE=1 SV=2;>tr|B5MEH8|B5MEH8_HUMAN Uncharacterized protein OS=Homo sapiens GN=AHNAK PE=4 SV=1	72	72
Q9NU22;Q6AI22;Q5T795;Q6ZVV6;Q6PJJ1;REV__A8K1M1;REV__Q14931;Q96GK1;B3KVB3;Q53ZR5;Q96HV8;Q9NYA1	>sp|Q9NU22|MDN1_HUMAN Midasin OS=Homo sapiens GN=MDN1 PE=1 SV=2	68	79
Q14152;Q24JU4;B4DYS1;Q7Z5T5;Q6P1R0;Q3B770;Q05BS0	>sp|Q14152|EIF3A_HUMAN Eukaryotic translation initiation factor 3 subunit A OS=Homo sapiens GN=EIF3A PE=1 SV=1;>tr|Q24JU4|Q24JU4_HUMAN Eukaryotic translation initiation factor 3, subunit A OS=Homo sapiens GN=EIF3A PE=2 SV=1;>tr|B4DYS1|B4DYS1_HUMAN cDNA FLJ	68	66
P49327;Q6PJJ3	>sp|P49327|FAS_HUMAN Fatty acid synthase OS=Homo sapiens GN=FASN PE=1 SV=3	67	67
O15020;A4QPE4	>sp|O15020|SPTN2_HUMAN Spectrin beta chain, brain 2 OS=Homo sapiens GN=SPTBN2 PE=1 SV=3	61	67
Q14008;Q8IYN5;Q8NAH3;E7ER31	>sp|Q14008|CKAP5_HUMAN Cytoskeleton-associated protein 5 OS=Homo sapiens GN=CKAP5 PE=1 SV=3	58	60
Q86UP2;B4DZ88;Q17RZ5;Q5GGW3;B7Z6P3;B3KWP6;B3KP76;Q3SWV9;Q6PDF7;Q9Y4F3;C9JKX0;Q6NZ46	>sp|Q86UP2|KTN1_HUMAN Kinectin OS=Homo sapiens GN=KTN1 PE=1 SV=1;>tr|B4DZ88|B4DZ88_HUMAN KTN1 protein OS=Homo sapiens GN=KTN1 PE=2 SV=1;>tr|Q17RZ5|Q17RZ5_HUMAN Kinectin 1 (Kinesin receptor) OS=Homo sapiens GN=KTN1 PE=2 SV=1;>tr|Q5GGW3|Q5GGW3_HUMAN Rhabdomy	57	68
Q14683;Q6P2R1;A8K7A6;Q6MZR8;B7Z709;Q68EN4;Q5H934;E7EPI6;Q7Z4C6;Q14687;Q59GZ0	>sp|Q14683|SMC1A_HUMAN Structural maintenance of chromosomes protein 1A OS=Homo sapiens GN=SMC1A PE=1 SV=2;>tr|Q6P2R1|Q6P2R1_HUMAN SMC1A protein (Fragment) OS=Homo sapiens GN=SMC1A PE=2 SV=1;>tr|A8K7A6|A8K7A6_HUMAN cDNA FLJ77162, highly similar to Homo sap	52	51
P07814;E7EMN0;Q3KQZ8;B4DKX5;B4DP50	>sp|P07814|SYEP_HUMAN Bifunctional aminoacyl-tRNA synthetase OS=Homo sapiens GN=EPRS PE=1 SV=5;>tr|E7EMN0|E7EMN0_HUMAN Uncharacterized protein OS=Homo sapiens GN=EPRS PE=4 SV=1;>tr|Q3KQZ8|Q3KQZ8_HUMAN EPRS protein (Fragment) OS=Homo sapiens GN=EPRS PE=2 SV	50	47
B2RCM2;Q9P2J5;B4DER1;B4E266;B4DJ10;Q9H8E3;Q2TU79;A2RRR4;Q9HAM7;Q9NPU8;B3KXA9;Q6NVI4;Q9NVC0;Q9NVP8;Q9P0T1;E7EN15;Q0VGM8	>tr|B2RCM2|B2RCM2_HUMAN cDNA, FLJ96156, highly similar to Homo sapiens leucyl-tRNA synthetase (LARS), mRNA OS=Homo sapiens PE=2 SV=1;>sp|Q9P2J5|SYLC_HUMAN Leucyl-tRNA synthetase, cytoplasmic OS=Homo sapiens GN=LARS PE=1 SV=2;>tr|B4DER1|B4DER1_HUMAN cDNA FL	50	51
O75643;A4FU77;Q9H8B9;C9JAQ9;B4E150;A2RRQ7;Q9UNV9;B4E0P5;Q7L5W4;Q9P172;Q5ZF01	>sp|O75643|U520_HUMAN U5 small nuclear ribonucleoprotein 200 kDa helicase OS=Homo sapiens GN=SNRNP200 PE=1 SV=2;>tr|A4FU77|A4FU77_HUMAN SNRNP200 protein (Fragment) OS=Homo sapiens GN=SNRNP200 PE=2 SV=1	49	49
Q86VX4;Q9UQE7;B0AZQ4	>tr|Q86VX4|Q86VX4_HUMAN Structural maintenance of chromosomes 3 OS=Homo sapiens GN=SMC3 PE=2 SV=1;>sp|Q9UQE7|SMC3_HUMAN Structural maintenance of chromosomes protein 3 OS=Homo sapiens GN=SMC3 PE=1 SV=2;>tr|B0AZQ4|B0AZQ4_HUMAN cDNA, FLJ79494, highly similar	49	51
A7BI36;Q9P2E9;A1A5C4;A1A5C5;B3KSG1;Q32NB1;Q05DK7;A2A2S5;Q8N4C6;C9J066;Q5XUU0;Q5BKU3;C9J3D1	>tr|A7BI36|A7BI36_HUMAN p180/ribosome receptor OS=Homo sapiens GN=RRBP1 PE=2 SV=1;>sp|Q9P2E9|RRBP1_HUMAN Ribosome-binding protein 1 OS=Homo sapiens GN=RRBP1 PE=1 SV=4;>tr|A1A5C4|A1A5C4_HUMAN RRBP1 protein OS=Homo sapiens GN=RRBP1 PE=2 SV=1;>tr|A1A5C5|A1A5C	48	43
P09874;B2R5W3;B4E0E1;Q6PJL0;Q05D33;Q96P95;Q5VX85;Q5VX84	>sp|P09874|PARP1_HUMAN Poly [ADP-ribose] polymerase 1 OS=Homo sapiens GN=PARP1 PE=1 SV=4;>tr|B2R5W3|B2R5W3_HUMAN cDNA, FLJ92658, highly similar to Homo sapiens poly (ADP-ribose) polymerase family, member 1 (PARP1), mRNA OS=Homo sapiens PE=2 SV=1;>tr|B4E0E1	47	51
Q9NZJ4;B2REB1;B2REB0	>sp|Q9NZJ4|SACS_HUMAN Sacsin OS=Homo sapiens GN=SACS PE=1 SV=2	47	37
P53621	>sp|P53621|COPA_HUMAN Coatomer subunit alpha OS=Homo sapiens GN=COPA PE=1 SV=2	47	44
Q9UPN3;B1ALC4;B1ANR3;B1AP66;Q13696;Q6ZQZ4;B1ANQ7;Q96IQ1;B4E2T3;E7ENH2;REV__O43149;Q8WXY4	>sp|Q9UPN3|MACF1_HUMAN Microtubule-actin cross-linking factor 1, isoforms 1/2/3/5 OS=Homo sapiens GN=MACF1 PE=1 SV=3;>tr|B1ALC4|B1ALC4_HUMAN Microtubule-actin crosslinking factor 1 (Fragment) OS=Homo sapiens GN=MACF1 PE=4 SV=1;>tr|B1ANR3|B1ANR3_HUMAN Micro	47	41
P46939;A8K8Z1;Q5T097;Q6LBS5;Q5JT46;E7EPZ4;Q5SYY2	>sp|P46939|UTRO_HUMAN Utrophin OS=Homo sapiens GN=UTRN PE=1 SV=2	45	53
Q00341;B2R5V9;B4DTQ2;E7EM71;Q96CF6;E7EU12;Q6ZS03;B4DKR8;E7ESW2;Q2HJC8;Q6ZN49;Q5HYC5;C9JIZ1;C9J5E5;C9JZI8;C9JES8;C9JHZ8;C9JHS7;C9JEZ8;C9JK79;C9JT62;C9JHN6;C9JKQ5;C9JEJ8;C9JBS3;C9JQ82;REV__Q8WWF5;C9JMQ6	>sp|Q00341|VIGLN_HUMAN Vigilin OS=Homo sapiens GN=HDLBP PE=1 SV=2;>tr|B2R5V9|B2R5V9_HUMAN cDNA, FLJ92652, highly similar to Homo sapiens high density lipoprotein binding protein (vigilin)(HDLBP), mRNA OS=Homo sapiens PE=2 SV=1;>tr|B4DTQ2|B4DTQ2_HUMAN cDNA	45	50
P08670;B0YJC4;Q53HU8;B3KRK8;B0YJC5;Q5JVS8;A5Z217;P17661;Q45VM6;Q45VM7;Q45VM8;Q53SB5;Q549R8;Q549R9;Q9H319;Q549R7;B3KWQ6;P41219;P14136;B4DJW0;B4E192;B4DUI0;CON__sp|CON_P78386|CON_KRT85_HUMAN;P78386;CON__tr|CON_Q61726|CON_Q61726_MOUSE;CON__sp|CON_P78385|CON_KRT83_HUMAN;P78385;A0JNT2;B4DIR1;Q5RLN2	>sp|P08670|VIME_HUMAN Vimentin OS=Homo sapiens GN=VIM PE=1 SV=4;>tr|B0YJC4|B0YJC4_HUMAN Vimentin variant 3 OS=Homo sapiens GN=VIM PE=3 SV=1;>tr|Q53HU8|Q53HU8_HUMAN Vimentin variant (Fragment) OS=Homo sapiens PE=2 SV=1;>tr|B3KRK8|B3KRK8_HUMAN cDNA FLJ34494	44	45
Q92878;Q32P42;A8K3I2;E7EN38;E7ESD9;A5D6Y3;C9JNH8	>sp|Q92878|RAD50_HUMAN DNA repair protein RAD50 OS=Homo sapiens GN=RAD50 PE=1 SV=1;>tr|Q32P42|Q32P42_HUMAN RAD50 protein (Fragment) OS=Homo sapiens GN=RAD50 PE=2 SV=1	44	48
Q92900;B3KY55;Q6ZUC8	>sp|Q92900|RENT1_HUMAN Regulator of nonsense transcripts 1 OS=Homo sapiens GN=UPF1 PE=1 SV=2	44	36
P78347;B4DH52;A8K9W7;Q499G6;B4DRA9;Q86U51;B4DM07;Q6EKJ0;Q86UP8;C9JJ01;Q5TBT3;C9J6M0	>sp|P78347|GTF2I_HUMAN General transcription factor II-I OS=Homo sapiens GN=GTF2I PE=1 SV=2;>tr|B4DH52|B4DH52_HUMAN cDNA FLJ55916, highly similar to General transcription factor II-I OS=Homo sapiens PE=2 SV=1;>tr|A8K9W7|A8K9W7_HUMAN cDNA FLJ77440, highly s	44	44
Q08211;Q6PJK6;Q58F26;Q05CI5;B3KU66;Q32Q22;Q12803	>sp|Q08211|DHX9_HUMAN ATP-dependent RNA helicase A OS=Homo sapiens GN=DHX9 PE=1 SV=4	42	42
P46821;A2BDK6;Q5H9P1;Q4VBY4;A5D6X1;Q6PJD3;Q32NB7;Q86X89;D6RA32;Q05BW8;A5D8X6;D6RA40;D6RGJ3;D6RCL2	>sp|P46821|MAP1B_HUMAN Microtubule-associated protein 1B OS=Homo sapiens GN=MAP1B PE=1 SV=2;>tr|A2BDK6|A2BDK6_HUMAN Microtubule-associated protein 1B OS=Homo sapiens GN=MAP1B PE=2 SV=1;>tr|Q5H9P1|Q5H9P1_HUMAN Putative uncharacterized protein DKFZp686F1345	42	43
Q6P2Q9;B4DK16;Q6JH02;Q6JH03;Q53GM6	>sp|Q6P2Q9|PRP8_HUMAN Pre-mRNA-processing-splicing factor 8 OS=Homo sapiens GN=PRPF8 PE=1 SV=2;>tr|B4DK16|B4DK16_HUMAN cDNA FLJ57882, highly similar to Pre-mRNA-processing-splicing factor 8 OS=Homo sapiens PE=2 SV=1	42	59
P52701;B4DF41;B4E3I4;Q1L838;E7ER38;Q3SWU9;Q6LAI4;C9J7Y7;C9J8Y8;C9JH55;REV__Q6ZP68	>sp|P52701|MSH6_HUMAN DNA mismatch repair protein Msh6 OS=Homo sapiens GN=MSH6 PE=1 SV=2;>tr|B4DF41|B4DF41_HUMAN cDNA FLJ55677, highly similar to DNA mismatch repair protein MSH6 OS=Homo sapiens PE=2 SV=1;>tr|B4E3I4|B4E3I4_HUMAN cDNA FLJ53432, highly simil	41	41
Q92621;B4DE72;Q6P486;Q6DKH1;Q4VBX7;B4DM61;E7ET25	>sp|Q92621|NU205_HUMAN Nuclear pore complex protein Nup205 OS=Homo sapiens GN=NUP205 PE=1 SV=3	41	54
P13639;Q8TA90;Q6PK56;B4DPU3;B4DRE8;B4DMC6;Q6W6M8	>sp|P13639|EF2_HUMAN Elongation factor 2 OS=Homo sapiens GN=EEF2 PE=1 SV=4;>tr|Q8TA90|Q8TA90_HUMAN Similar to Elongation factor 2b (Fragment) OS=Homo sapiens PE=2 SV=1;>tr|Q6PK56|Q6PK56_HUMAN EEF2 protein (Fragment) OS=Homo sapiens GN=EEF2 PE=2 SV=1;>tr|B4	40	36
Q9Y4A5;Q59FH1	>sp|Q9Y4A5|TRRAP_HUMAN Transformation/transcription domain-associated protein OS=Homo sapiens GN=TRRAP PE=1 SV=3;>tr|Q59FH1|Q59FH1_HUMAN Transformation/transcription domain-associated protein variant (Fragment) OS=Homo sapiens PE=2 SV=1	40	38
A6NHR9;REV__Q9Y3R5;B1AL17;Q8IX21;REV__Q9H6R4;REV__B4DF80;B1AL16;REV__B3KPN5;Q6TDP4;B3KXL7;Q96LW0;Q0VGE6;B4DDM9;REV__C9JJA0	>sp|A6NHR9|SMHD1_HUMAN Structural maintenance of chromosomes flexible hinge domain-containing protein 1 OS=Homo sapiens GN=SMCHD1 PE=1 SV=2	39	38
P52272;Q59ES8;Q7KYM9;Q6P2D7;B4DEG4;Q8TCM5	>sp|P52272|HNRPM_HUMAN Heterogeneous nuclear ribonucleoprotein M OS=Homo sapiens GN=HNRNPM PE=1 SV=3;>tr|Q59ES8|Q59ES8_HUMAN Heterogeneous nuclear ribonucleoprotein M isoform a variant (Fragment) OS=Homo sapiens PE=2 SV=1;>tr|Q7KYM9|Q7KYM9_HUMAN ORF protei	39	39
Q9BQG0;B4DZZ1;E7EN09;B4DE42;B4DWP5	>sp|Q9BQG0|MBB1A_HUMAN Myb-binding protein 1A OS=Homo sapiens GN=MYBBP1A PE=1 SV=2;>tr|B4DZZ1|B4DZZ1_HUMAN cDNA FLJ57836, highly similar to Myb-binding protein 1A OS=Homo sapiens PE=2 SV=1;>tr|E7EN09|E7EN09_HUMAN Uncharacterized protein OS=Homo sapiens GN=	39	37
P43246;Q53GS1;B4E2Z2;Q53FK0;B4DN49;B4DSB9;B4DL39;Q53RU4;E7EU21;E7EQQ1;Q0ZAJ2;C9J809;Q0ZAJ1;Q6VBB7;Q0ZAJ0;Q0ZAI9;A5JTV3	>sp|P43246|MSH2_HUMAN DNA mismatch repair protein Msh2 OS=Homo sapiens GN=MSH2 PE=1 SV=1;>tr|Q53GS1|Q53GS1_HUMAN MutS homolog 2 variant (Fragment) OS=Homo sapiens PE=2 SV=1;>tr|B4E2Z2|B4E2Z2_HUMAN cDNA FLJ51193, highly similar to DNA mismatch repair protei	38	33
O43707;D6PXK4;Q96BG6;E7EV83;A4K467;B4E337;B4DSX0;B4DZQ2;B3W6H4	>sp|O43707|ACTN4_HUMAN Alpha-actinin-4 OS=Homo sapiens GN=ACTN4 PE=1 SV=2;>tr|D6PXK4|D6PXK4_HUMAN Alpha actinin 4 short isoform OS=Homo sapiens GN=ACTN4 PE=2 SV=1;>tr|Q96BG6|Q96BG6_HUMAN ACTN4 protein (Fragment) OS=Homo sapiens GN=ACTN4 PE=2 SV=2;>tr|E7EV8	38	40
B7ZLZ7;O95347;A8K984;B3KMB1;Q05BV1;Q2KQ72;Q6IPS5;B3KM27;A0JLM9;Q32Q15;Q05D74;Q7Z2X1;Q6P712;Q5T821;Q13497	>tr|B7ZLZ7|B7ZLZ7_HUMAN SMC2 protein OS=Homo sapiens GN=SMC2 PE=2 SV=1;>sp|O95347|SMC2_HUMAN Structural maintenance of chromosomes protein 2 OS=Homo sapiens GN=SMC2 PE=1 SV=2;>tr|A8K984|A8K984_HUMAN cDNA FLJ78259 OS=Homo sapiens PE=2 SV=1;>tr|B3KMB1|B3KMB1	38	34
A5YKK6;B4DYL7;B3KPW6;B7Z6X2;B5MDN3;B3KS60;B4DTM8	>sp|A5YKK6|CNOT1_HUMAN CCR4-NOT transcription complex subunit 1 OS=Homo sapiens GN=CNOT1 PE=1 SV=2;>tr|B4DYL7|B4DYL7_HUMAN cDNA FLJ58490, highly similar to Homo sapiens CCR4-NOT transcription complex, subunit 1 (CNOT1), transcript variant 1, mRNA OS=Homo s	38	32
B0I1S0;Q8NCM8;Q49AI6	>tr|B0I1S0|B0I1S0_HUMAN DYNC2H1 variant protein OS=Homo sapiens PE=2 SV=1;>sp|Q8NCM8|DYHC2_HUMAN Cytoplasmic dynein 2 heavy chain 1 OS=Homo sapiens GN=DYNC2H1 PE=1 SV=4	38	34
P19338;B3KTP9;Q6ZS99;E7EX81;B3KM80;Q9BQ02;C9JWL1;C9J1H7;C9JLB1;C9JYW2;REV__P19338;REV__B3KTP9;REV__Q6ZS99;REV__E7EX81;REV__B3KM80;REV__Q9BQ02	>sp|P19338|NUCL_HUMAN Nucleolin OS=Homo sapiens GN=NCL PE=1 SV=3;>tr|B3KTP9|B3KTP9_HUMAN cDNA FLJ38578 fis, clone HCHON2007674, highly similar to NUCLEOLIN OS=Homo sapiens PE=2 SV=1;>tr|Q6ZS99|Q6ZS99_HUMAN cDNA FLJ45706 fis, clone FEBRA2028457, highly simi	37	36
Q59FF0;Q7KZF4;B2R5U1;B3KU67;E7ESM6;B4E299	>tr|Q59FF0|Q59FF0_HUMAN EBNA-2 co-activator variant (Fragment) OS=Homo sapiens PE=2 SV=1;>sp|Q7KZF4|SND1_HUMAN Staphylococcal nuclease domain-containing protein 1 OS=Homo sapiens GN=SND1 PE=1 SV=1;>tr|B2R5U1|B2R5U1_HUMAN cDNA, FLJ92620, highly similar to H	36	39
P50990;Q53HU0;B4DEM7;Q7Z759;B4DQH4	>sp|P50990|TCPQ_HUMAN T-complex protein 1 subunit theta OS=Homo sapiens GN=CCT8 PE=1 SV=4;>tr|Q53HU0|Q53HU0_HUMAN Chaperonin containing TCP1, subunit 8 (Theta) variant (Fragment) OS=Homo sapiens PE=2 SV=1;>tr|B4DEM7|B4DEM7_HUMAN cDNA FLJ53379, highly simil	36	34
Q59G75;P41252;Q7Z3U5;Q7Z355;Q6P0M4;B4DVX2;Q7L4K8;Q5TCC4;Q5TCD1;Q9P1N9;Q5TCC5;Q5TCD2;Q5TCC6	>tr|Q59G75|Q59G75_HUMAN Isoleucyl-tRNA synthetase, cytoplasmic variant (Fragment) OS=Homo sapiens PE=2 SV=1;>sp|P41252|SYIC_HUMAN Isoleucyl-tRNA synthetase, cytoplasmic OS=Homo sapiens GN=IARS PE=1 SV=2;>tr|Q7Z3U5|Q7Z3U5_HUMAN Putative uncharacterized prot	36	39
Q7L2E3;C9JC37;Q6W6M7	>sp|Q7L2E3|DHX30_HUMAN Putative ATP-dependent RNA helicase DHX30 OS=Homo sapiens GN=DHX30 PE=1 SV=1;>tr|C9JC37|C9JC37_HUMAN Uncharacterized protein OS=Homo sapiens GN=DHX30 PE=4 SV=1	35	37
O95602;B7ZKR9;B9ZVN9;B7Z8X7;B7Z284;Q53T12;Q96AG9;Q9H6T2;Q8TCW3	>sp|O95602|RPA1_HUMAN DNA-directed RNA polymerase I subunit RPA1 OS=Homo sapiens GN=POLR1A PE=1 SV=2;>tr|B7ZKR9|B7ZKR9_HUMAN DNA-directed RNA polymerase OS=Homo sapiens GN=POLR1A PE=2 SV=1;>tr|B9ZVN9|B9ZVN9_HUMAN DNA-directed RNA polymerase OS=Homo sapiens	35	42
Q4VCS5;E7ERM3;A2BDD9;A6NP16;B4DWK4;E7EPV6	>sp|Q4VCS5|AMOT_HUMAN Angiomotin OS=Homo sapiens GN=AMOT PE=1 SV=1;>tr|E7ERM3|E7ERM3_HUMAN Uncharacterized protein OS=Homo sapiens GN=AMOT PE=4 SV=1;>tr|A2BDD9|A2BDD9_HUMAN AMOT protein OS=Homo sapiens GN=AMOT PE=2 SV=1;>tr|A6NP16|A6NP16_HUMAN Uncharacteri	35	33
Q59H77;P49368;B3KX11;Q5SZY0;A6NE14;Q2TU64;B4DUR8;Q5SZX6;Q5SZW8;Q5SZX9;Q5SZX8	>tr|Q59H77|Q59H77_HUMAN Chaperonin containing TCP1, subunit 3 (Gamma) variant (Fragment) OS=Homo sapiens PE=2 SV=1;>sp|P49368|TCPG_HUMAN T-complex protein 1 subunit gamma OS=Homo sapiens GN=CCT3 PE=1 SV=4;>tr|B3KX11|B3KX11_HUMAN cDNA FLJ44436 fis, clone UT	35	32
Q8N1F7;A8K897;B3KPQ8	>sp|Q8N1F7|NUP93_HUMAN Nuclear pore complex protein Nup93 OS=Homo sapiens GN=NUP93 PE=1 SV=2;>tr|A8K897|A8K897_HUMAN cDNA FLJ78686, highly similar to Homo sapiens nucleoporin 93kDa (NUP93), mRNA OS=Homo sapiens PE=2 SV=1;>tr|B3KPQ8|B3KPQ8_HUMAN cDNA FLJ320	34	36
O60841;Q8N5A0;D3DVI5;B3KM86;Q05CQ1;A0JLR8	>sp|O60841|IF2P_HUMAN Eukaryotic translation initiation factor 5B OS=Homo sapiens GN=EIF5B PE=1 SV=4;>tr|Q8N5A0|Q8N5A0_HUMAN Eukaryotic translation initiation factor 5B OS=Homo sapiens GN=EIF5B PE=2 SV=1;>tr|D3DVI5|D3DVI5_HUMAN Eukaryotic translation initi	34	38
B5BTY7;P78371;A8K402;B7ZAT2;B7Z243;B7Z7K4;B7Z4R3;Q9H369	>tr|B5BTY7|B5BTY7_HUMAN T-complex protein 1 subunit beta OS=Homo sapiens GN=CCT2 PE=2 SV=1;>sp|P78371|TCPB_HUMAN T-complex protein 1 subunit beta OS=Homo sapiens GN=CCT2 PE=1 SV=4;>tr|A8K402|A8K402_HUMAN cDNA FLJ75037, highly similar to Homo sapiens chaper	34	36
B4DZF2;Q59G42;D3DQV9;P78344;Q2TU89;Q3LIE0	>tr|B4DZF2|B4DZF2_HUMAN cDNA FLJ59571, highly similar to Eukaryotic translation initiation factor 4gamma 2 OS=Homo sapiens PE=2 SV=1;>tr|Q59G42|Q59G42_HUMAN Eukaryotic translation initiation factor 4 gamma, 2 variant (Fragment) OS=Homo sapiens PE=2 SV=1;>t	34	33
P10809;B3GQS7;B7Z597;B7Z4F6;B7Z5E7;B7Z532;E7ESH4;Q53SE2;E7EXB4;B9VP19;B9VPB4;B7Z712;C9JL25;C9JCQ4;C9JL19;Q53QD5;B9VP24;C9J0S9	>sp|P10809|CH60_HUMAN 60 kDa heat shock protein, mitochondrial OS=Homo sapiens GN=HSPD1 PE=1 SV=2;>tr|B3GQS7|B3GQS7_HUMAN Mitochondrial heat shock 60kD protein 1 variant 1 OS=Homo sapiens GN=HSPD1 PE=2 SV=1;>tr|B7Z597|B7Z597_HUMAN cDNA FLJ54373, highly sim	33	38
P12270;Q99968;Q15624;Q504U6;Q58F23;A0PJC9;Q9UE33;Q5SWX9	>sp|P12270|TPR_HUMAN Nucleoprotein TPR OS=Homo sapiens GN=TPR PE=1 SV=3;>tr|Q99968|Q99968_HUMAN Tpr OS=Homo sapiens GN=tpr PE=2 SV=1	33	21
Q14247;Q53HG7;Q96H99;Q8N707;Q76MU0;A8MUA4;B4E358;B3KRK4	>sp|Q14247|SRC8_HUMAN Src substrate cortactin OS=Homo sapiens GN=CTTN PE=1 SV=2;>tr|Q53HG7|Q53HG7_HUMAN Cortactin isoform a variant (Fragment) OS=Homo sapiens PE=2 SV=1;>tr|Q96H99|Q96H99_HUMAN Cortactin OS=Homo sapiens GN=CTTN PE=2 SV=1;>tr|Q8N707|Q8N707_H	33	30
Q6PKG0;E5RH50;Q659C4;D6RJB0	>sp|Q6PKG0|LARP1_HUMAN La-related protein 1 OS=Homo sapiens GN=LARP1 PE=1 SV=2;>tr|E5RH50|E5RH50_HUMAN Uncharacterized protein OS=Homo sapiens GN=LARP1 PE=4 SV=1	33	28
P38606;B7Z1R5;B7Z2V6;C9JVW8;C9JA17	>sp|P38606|VATA_HUMAN V-type proton ATPase catalytic subunit A OS=Homo sapiens GN=ATP6V1A PE=1 SV=2;>tr|B7Z1R5|B7Z1R5_HUMAN cDNA FLJ51804, highly similar to Vacuolar ATP synthase catalytic subunit A, ubiquitous isoform (EC 3.6.3.14) OS=Homo sapiens PE=2 SV	32	36
Q8NI27;B4DKZ6;Q6P441;A6PVD0;Q5JZ13;B7ZBA1;B7ZBA0	>sp|Q8NI27|THOC2_HUMAN THO complex subunit 2 OS=Homo sapiens GN=THOC2 PE=1 SV=2	32	37
Q53HV2;Q99832;B7Z4T9;Q6IBT3;B8ZZC9;B7Z4Z7;B7Z7I4;B7Z1C9;A8MWI8	>tr|Q53HV2|Q53HV2_HUMAN Chaperonin containing TCP1, subunit 7 (Eta) variant (Fragment) OS=Homo sapiens PE=2 SV=1;>sp|Q99832|TCPH_HUMAN T-complex protein 1 subunit eta OS=Homo sapiens GN=CCT7 PE=1 SV=2;>tr|B7Z4T9|B7Z4T9_HUMAN Chaperonin containing TCP1, sub	32	27
Q6KC79;Q6IEH8;A6QL62;A8K2T2	>sp|Q6KC79|NIPBL_HUMAN Nipped-B-like protein OS=Homo sapiens GN=NIPBL PE=1 SV=2;>tr|Q6IEH8|Q6IEH8_HUMAN Transcriptional regulator OS=Homo sapiens GN=NIPBL PE=2 SV=1	32	36
P54136;B4DXW6;E5RJM9;E5RH09	>sp|P54136|SYRC_HUMAN Arginyl-tRNA synthetase, cytoplasmic OS=Homo sapiens GN=RARS PE=1 SV=2;>tr|B4DXW6|B4DXW6_HUMAN cDNA FLJ50285, highly similar to Arginyl-tRNA synthetase (EC 6.1.1.19) OS=Homo sapiens PE=2 SV=1	32	29
Q9NQW6;A8K5D9;B4DSL6;C9JJT6	>sp|Q9NQW6|ANLN_HUMAN Actin-binding protein anillin OS=Homo sapiens GN=ANLN PE=1 SV=2;>tr|A8K5D9|A8K5D9_HUMAN cDNA FLJ77424, highly similar to Homo sapiens anillin, actin binding protein (scraps homolog, Drosophila), mRNA OS=Homo sapiens PE=2 SV=1;>tr|B4DS	31	24
O75694;B4DLT2;B3KMK3;D6RA13	>sp|O75694|NU155_HUMAN Nuclear pore complex protein Nup155 OS=Homo sapiens GN=NUP155 PE=1 SV=1;>tr|B4DLT2|B4DLT2_HUMAN cDNA FLJ56637, highly similar to Nuclear pore complex protein Nup155 OS=Homo sapiens PE=2 SV=1	31	34
O43491;Q68DV2;Q59FD8;B4DHI8;Q6R5J7;Q6ZSX4;Q9UG62;O60642	>sp|O43491|E41L2_HUMAN Band 4.1-like protein 2 OS=Homo sapiens GN=EPB41L2 PE=1 SV=1;>tr|Q68DV2|Q68DV2_HUMAN Putative uncharacterized protein DKFZp781H1755 OS=Homo sapiens GN=DKFZp781H1755 PE=2 SV=1;>tr|Q59FD8|Q59FD8_HUMAN EPB41L2 protein variant (Fragment)	31	32
P48643;Q9BU08;B4DDU6;B7ZAR1;A8K2X8;E7EWW2;B4DZT5;B4DE30;B4DX08;B4DXI1;E7ENZ3;B4DYD8;B4DYC8;Q96GI1;B4DZY9;Q9HB74;D6RHV5	>sp|P48643|TCPE_HUMAN T-complex protein 1 subunit epsilon OS=Homo sapiens GN=CCT5 PE=1 SV=1;>tr|Q9BU08|Q9BU08_HUMAN Putative uncharacterized protein (Fragment) OS=Homo sapiens PE=2 SV=1;>tr|B4DDU6|B4DDU6_HUMAN cDNA FLJ50442, highly similar to T-complex pro	31	27
E7EW20;Q9UM54;Q5JVM0;Q14784	>tr|E7EW20|E7EW20_HUMAN Uncharacterized protein OS=Homo sapiens GN=MYO6 PE=4 SV=1;>sp|Q9UM54|MYO6_HUMAN Myosin-VI OS=Homo sapiens GN=MYO6 PE=1 SV=4	31	31
P17987;E7EQR6	>sp|P17987|TCPA_HUMAN T-complex protein 1 subunit alpha OS=Homo sapiens GN=TCP1 PE=1 SV=1;>tr|E7EQR6|E7EQR6_HUMAN Uncharacterized protein OS=Homo sapiens GN=TCP1 PE=4 SV=1	31	28
P15924;D7RX09;Q4LE79;B4E2A0;B4DKX6;B4DWT7;Q6ZP16;A8MUW8;D3YTG2	>sp|P15924|DESP_HUMAN Desmoplakin OS=Homo sapiens GN=DSP PE=1 SV=3;>tr|D7RX09|D7RX09_HUMAN Desmoplakin Ia OS=Homo sapiens PE=2 SV=1;>tr|Q4LE79|Q4LE79_HUMAN DSP variant protein (Fragment) OS=Homo sapiens GN=DSP variant protein PE=2 SV=1	31	48
P49792;O14715;Q99666;C9JX22;B4DYH0;E7ESF1;Q68DN6;B4DTT2;D3DX73;B4E0M7;E7ES93;B4DTM4;Q5JC45;Q5JC46;C9J8M9;Q13073;C9JRL5;C9J149;C9J6W1;C9JF75;C9J1W9;C9J8C1	>sp|P49792|RBP2_HUMAN E3 SUMO-protein ligase RanBP2 OS=Homo sapiens GN=RANBP2 PE=1 SV=2	30	33
O15042;E7ET15;C9JB80;E7EW00;B4DK81;C9J5L1;C9JDJ7	>sp|O15042|SR140_HUMAN U2-associated protein SR140 OS=Homo sapiens GN=SR140 PE=1 SV=2;>tr|E7ET15|E7ET15_HUMAN Uncharacterized protein OS=Homo sapiens PE=4 SV=1;>tr|C9JB80|C9JB80_HUMAN Uncharacterized protein OS=Homo sapiens PE=4 SV=1	30	34
Q96N67;B4DSH0;B3KRG0;Q96NI0;A4FU72;Q8NF50;D3DRH1;B7ZLP0;A2A369	>sp|Q96N67|DOCK7_HUMAN Dedicator of cytokinesis protein 7 OS=Homo sapiens GN=DOCK7 PE=1 SV=4	30	31
Q08J23;A8K529;B4DQW2;B3KP09;D6RAS3	>sp|Q08J23|NSUN2_HUMAN tRNA (cytosine-5-)-methyltransferase NSUN2 OS=Homo sapiens GN=NSUN2 PE=1 SV=2;>tr|A8K529|A8K529_HUMAN cDNA FLJ76184, highly similar to Homo sapiens NOL1/NOP2/Sun domain family, member 2 (NSUN2), mRNA OS=Homo sapiens PE=2 SV=1;>tr|B4D	30	25
B3KMS0;Q15021;B3KY03;B4E0B7;E7EN77;Q6ZV00;A0PJ76;REV__B2R9U2;REV__Q02790	>tr|B3KMS0|B3KMS0_HUMAN Condensin complex subunit 1 OS=Homo sapiens PE=2 SV=1;>sp|Q15021|CND1_HUMAN Condensin complex subunit 1 OS=Homo sapiens GN=NCAPD2 PE=1 SV=3;>tr|B3KY03|B3KY03_HUMAN Condensin complex subunit 1 OS=Homo sapiens PE=2 SV=1;>tr|B4E0B7|B4E	30	31
E7EME9;P55884;A4D210;B4DV79;B4DXN6;Q96G38;Q86UM1;C9JZG1;Q59FS8;C9JQN7	>tr|E7EME9|E7EME9_HUMAN Uncharacterized protein OS=Homo sapiens GN=EIF3B PE=4 SV=1;>sp|P55884|EIF3B_HUMAN Eukaryotic translation initiation factor 3 subunit B OS=Homo sapiens GN=EIF3B PE=1 SV=3;>tr|A4D210|A4D210_HUMAN Eukaryotic translation initiation fact	30	31
A1KYQ7;Q99613;B4DVQ5;B5ME19;B4E1D5;B4DDN4;B4DVU3;E7EMC9;C9J1F3;B4DRU0;B4E2Z6;C9JJ55;B3KNZ4;Q3B7B9	>tr|A1KYQ7|A1KYQ7_HUMAN Cell migration-inducing protein 17 OS=Homo sapiens PE=2 SV=1;>sp|Q99613|EIF3C_HUMAN Eukaryotic translation initiation factor 3 subunit C OS=Homo sapiens GN=EIF3C PE=1 SV=1;>tr|B4DVQ5|B4DVQ5_HUMAN cDNA FLJ55450, highly similar to Euk	30	30
Q8N766;Q5TG60;Q5TG59	>sp|Q8N766|K0090_HUMAN Uncharacterized protein KIAA0090 OS=Homo sapiens GN=KIAA0090 PE=1 SV=1;>tr|Q5TG60|Q5TG60_HUMAN KIAA0090 OS=Homo sapiens GN=KIAA0090 PE=4 SV=1	30	28
P11021;B4DEF7;REV__Q9NXD2;REV__A6NGL9;REV__Q0IJ46;REV__Q0IJ45;REV__B4DLB6	>sp|P11021|GRP78_HUMAN 78 kDa glucose-regulated protein OS=Homo sapiens GN=HSPA5 PE=1 SV=2	29	29
E7EMI2;Q14160;A0PJK8	>tr|E7EMI2|E7EMI2_HUMAN Uncharacterized protein OS=Homo sapiens GN=SCRIB PE=4 SV=1;>sp|Q14160|SCRIB_HUMAN Protein scribble homolog OS=Homo sapiens GN=SCRIB PE=1 SV=4;>tr|A0PJK8|A0PJK8_HUMAN SCRIB protein (Fragment) OS=Homo sapiens GN=SCRIB PE=2 SV=1	29	29
Q9NXF1;B4DYV2;B4DQR0;E7ERG2;B7Z9D5;B4E149	>sp|Q9NXF1|TEX10_HUMAN Testis-expressed sequence 10 protein OS=Homo sapiens GN=TEX10 PE=1 SV=2;>tr|B4DYV2|B4DYV2_HUMAN cDNA FLJ57815 OS=Homo sapiens PE=2 SV=1;>tr|B4DQR0|B4DQR0_HUMAN cDNA FLJ54377 OS=Homo sapiens PE=2 SV=1;>tr|E7ERG2|E7ERG2_HUMAN Uncharact	29	29
P12956;B2RDN9;B1AHC9;B4DE32;B1AHC8;B1AHC7;B4E356;Q6IC76;D3DV25;B4DPR1;E7ETD0;B2RDT1;P51449;Q53FZ4;Q6I9R9;B6ZGS6;B3KUU9	>sp|P12956|XRCC6_HUMAN X-ray repair cross-complementing protein 6 OS=Homo sapiens GN=XRCC6 PE=1 SV=2;>tr|B2RDN9|B2RDN9_HUMAN cDNA, FLJ96699, highly similar to Homo sapiens thyroid autoantigen 70kDa (Ku antigen) (G22P1), mRNA OS=Homo sapiens PE=2 SV=1;>tr|B	29	30
O75592;Q9UG08;Q9NWD4;E7EPB5	>sp|O75592|MYCB2_HUMAN Probable E3 ubiquitin-protein ligase MYCBP2 OS=Homo sapiens GN=MYCBP2 PE=1 SV=3	29	33
Q59GX6;B5BTY4;O00571;B4E3E8;O15523;B4DXX7;B4DLU5;E7ENG6;Q5S4N1;B4E010;B4E132;B4DK29;B4E3C4;C9J081;C9J8G5;B4DLA0;Q9NQI0;B3KSF4;D6RCM4	>tr|Q59GX6|Q59GX6_HUMAN DEAD/H (Asp-Glu-Ala-Asp/His) box polypeptide 3 variant (Fragment) OS=Homo sapiens PE=2 SV=1;>tr|B5BTY4|B5BTY4_HUMAN ATP-dependent RNA helicase DDX3X OS=Homo sapiens GN=DDX3X PE=2 SV=1;>sp|O00571|DDX3X_HUMAN ATP-dependent RNA helicas	29	30
Q9NTJ3;B3KXX5;B3KVJ5;Q58F29;Q6NSG3;C9JR83;Q6P169;E7ET04;C9J9E4;C9J578;C9JVD8;C9JJ64;C9IYK2;C9JWF0	>sp|Q9NTJ3|SMC4_HUMAN Structural maintenance of chromosomes protein 4 OS=Homo sapiens GN=SMC4 PE=1 SV=2;>tr|B3KXX5|B3KXX5_HUMAN cDNA FLJ46264 fis, clone TESTI4026080, highly similar to Structural maintenance of chromosomes 4-like 1 protein OS=Homo sapiens	29	32
Q14126	>sp|Q14126|DSG2_HUMAN Desmoglein-2 OS=Homo sapiens GN=DSG2 PE=1 SV=2	29	30
Q16643;A8MV58;D6R9W4;B3KSQ7;D6RFI1;D6R9Q9;B7Z2Z0;D6RCR4	>sp|Q16643|DREB_HUMAN Drebrin OS=Homo sapiens GN=DBN1 PE=1 SV=4;>tr|A8MV58|A8MV58_HUMAN Uncharacterized protein OS=Homo sapiens GN=DBN1 PE=4 SV=1;>tr|D6R9W4|D6R9W4_HUMAN Uncharacterized protein OS=Homo sapiens GN=DBN1 PE=4 SV=1;>tr|B3KSQ7|B3KSQ7_HUMAN Dreb	29	28
P33176;C1PHA2;D3DRX6;A8K048;B4DS27;Q66K46;Q2TA90;Q6P164;Q57YV5	>sp|P33176|KINH_HUMAN Kinesin-1 heavy chain OS=Homo sapiens GN=KIF5B PE=1 SV=1;>tr|C1PHA2|C1PHA2_HUMAN Tyrosine-protein kinase receptor OS=Homo sapiens GN=KIF5B-ALK PE=2 SV=1;>tr|D3DRX6|D3DRX6_HUMAN Kinesin family member 5B, isoform CRA_a OS=Homo sapiens G	29	27
Q07065;Q6NWZ1;Q8TB01;B3KVX6;Q96K21;B3KVB2;Q59G85	>sp|Q07065|CKAP4_HUMAN Cytoskeleton-associated protein 4 OS=Homo sapiens GN=CKAP4 PE=1 SV=2;>tr|Q6NWZ1|Q6NWZ1_HUMAN CKAP4 protein (Fragment) OS=Homo sapiens GN=CKAP4 PE=2 SV=1;>tr|Q8TB01|Q8TB01_HUMAN Similar to cytoskeleton-associated protein 4 (Fragment)	29	31
A8K579;P13797;Q53GY0;B4DGB4;B4DPW9;E7ERL5;B7Z6M1;Q96HI1;B4DG31;B4DI60;B4DPU6;A7E2S2	>tr|A8K579|A8K579_HUMAN Plastin 3 (T isoform) OS=Homo sapiens GN=PLS3 PE=2 SV=1;>sp|P13797|PLST_HUMAN Plastin-3 OS=Homo sapiens GN=PLS3 PE=1 SV=4;>tr|Q53GY0|Q53GY0_HUMAN Plastin 3 variant (Fragment) OS=Homo sapiens PE=2 SV=1;>tr|B4DGB4|B4DGB4_HUMAN cDNA FL	29	24
O14654;Q8NFC0	>sp|O14654|IRS4_HUMAN Insulin receptor substrate 4 OS=Homo sapiens GN=IRS4 PE=1 SV=1	28	32
B4DJA0;E5KRK5;P28331;B4DUC1;B4DIN9;E7ENF3;B4DPG1;B4DJ81;Q9P1A0;C9JPQ5	>tr|B4DJA0|B4DJA0_HUMAN NADH-ubiquinone oxidoreductase 75 kDa subunit OS=Homo sapiens GN=NDUFS1 PE=2 SV=1;>tr|E5KRK5|E5KRK5_HUMAN NADH-ubiquinone oxidoreductase 75 kDa subunit OS=Homo sapiens GN=NDUFS1 PE=3 SV=1;>sp|P28331|NDUS1_HUMAN NADH-ubiquinone oxido	28	21
Q9Y5B9;Q0VGA3	>sp|Q9Y5B9|SP16H_HUMAN FACT complex subunit SPT16 OS=Homo sapiens GN=SUPT16H PE=1 SV=1	28	28
P13010;Q53T09;Q53TC2;C9JZ81	>sp|P13010|XRCC5_HUMAN X-ray repair cross-complementing protein 5 OS=Homo sapiens GN=XRCC5 PE=1 SV=3;>tr|Q53T09|Q53T09_HUMAN Putative uncharacterized protein XRCC5 (Fragment) OS=Homo sapiens GN=XRCC5 PE=2 SV=1	28	25
B0V043;P26640;A2BEY0;B4DT32;E7ES54;Q5SP20;B4DZ61;E7EMZ8;A2ABF3;A2ABF4;B0V044;A2BEY1	>tr|B0V043|B0V043_HUMAN Valyl-tRNA synthetase OS=Homo sapiens GN=VARS PE=3 SV=1;>sp|P26640|SYVC_HUMAN Valyl-tRNA synthetase OS=Homo sapiens GN=VARS PE=1 SV=4;>tr|A2BEY0|A2BEY0_HUMAN Valyl-tRNA synthetase (Fragment) OS=Homo sapiens GN=VARS PE=3 SV=1	28	27
B0QY89;Q9Y262;B4DYB2;B3KPB9;B4DQF6;B0QY90;B3KNG0;Q8N7H0;Q7Z5X3;B4DEH4;E2QC27;C9K0Q7;C9JHP4;E2QC29;B0QY85	>tr|B0QY89|B0QY89_HUMAN Eukaryotic translation initiation factor 3, subunit E interacting protein OS=Homo sapiens GN=EIF3EIP PE=4 SV=1;>sp|Q9Y262|EIF3L_HUMAN Eukaryotic translation initiation factor 3 subunit L OS=Homo sapiens GN=EIF3L PE=1 SV=1;>tr|B4DYB2	28	25
E7EVA0;P27816;C9JFC3;B4DM10;E7ET47;Q86Y04;B9ZVR1;B5MEG9;Q6NX68;B4DSQ1;Q05D06;Q8NDS5;Q86V26	>tr|E7EVA0|E7EVA0_HUMAN Uncharacterized protein OS=Homo sapiens GN=MAP4 PE=4 SV=1;>sp|P27816|MAP4_HUMAN Microtubule-associated protein 4 OS=Homo sapiens GN=MAP4 PE=1 SV=3;>tr|C9JFC3|C9JFC3_HUMAN Microtubule-associated protein OS=Homo sapiens GN=MAP4 PE=4 S	28	17
E1NZA1;Q92616;B4DM32	>tr|E1NZA1|E1NZA1_HUMAN Peroxisome proliferator activated receptor interacting complex protein OS=Homo sapiens GN=PRIC295 PE=2 SV=1;>sp|Q92616|GCN1L_HUMAN Translational activator GCN1 OS=Homo sapiens GN=GCN1L1 PE=1 SV=6	28	15
B7ZVZ4;Q6ZU35;B2RWN6;B7ZMH1;B4DYK9	>tr|B7ZVZ4|B7ZVZ4_HUMAN KIAA1211 protein OS=Homo sapiens GN=KIAA1211 PE=2 SV=1;>sp|Q6ZU35|K1211_HUMAN Uncharacterized protein KIAA1211 OS=Homo sapiens GN=KIAA1211 PE=1 SV=3;>tr|B2RWN6|B2RWN6_HUMAN KIAA1211 protein OS=Homo sapiens GN=KIAA1211 PE=2 SV=1;>tr|	28	22
P11586;B7Z809	>sp|P11586|C1TC_HUMAN C-1-tetrahydrofolate synthase, cytoplasmic OS=Homo sapiens GN=MTHFD1 PE=1 SV=3;>tr|B7Z809|B7Z809_HUMAN cDNA FLJ56016, highly similar to C-1-tetrahydrofolate synthase, cytoplasmic OS=Homo sapiens PE=2 SV=1	27	28
P11142;Q53GZ6;Q96IS6;B3KTV0;E7ET08;Q53HF2;B4E1Q1;A8K7Q2;B4DTX2;P54652;Q96BE0;Q96H53;B3KUS2;A4D111;Q9NWW3;Q9NZ87;A4D110	>sp|P11142|HSP7C_HUMAN Heat shock cognate 71 kDa protein OS=Homo sapiens GN=HSPA8 PE=1 SV=1;>tr|Q53GZ6|Q53GZ6_HUMAN Heat shock 70kDa protein 8 isoform 1 variant (Fragment) OS=Homo sapiens PE=2 SV=1;>tr|Q96IS6|Q96IS6_HUMAN HSPA8 protein (Fragment) OS=Homo s	27	26
O94832;Q7Z3N6;Q8N618;B0I1T2	>sp|O94832|MYO1D_HUMAN Myosin-Id OS=Homo sapiens GN=MYO1D PE=1 SV=2;>tr|Q7Z3N6|Q7Z3N6_HUMAN Putative uncharacterized protein DKFZp686A01173 (Fragment) OS=Homo sapiens GN=DKFZp686A01173 PE=2 SV=1	27	25
P17844;B5BUE6;E7ETL9;B4DLW8;B4DNG2;B4DN41;Q59E92;Q7Z2V5;C1IK54	>sp|P17844|DDX5_HUMAN Probable ATP-dependent RNA helicase DDX5 OS=Homo sapiens GN=DDX5 PE=1 SV=1;>tr|B5BUE6|B5BUE6_HUMAN ATP-dependent RNA helicase DDX5 (Fragment) OS=Homo sapiens GN=DDX5 PE=2 SV=1;>tr|E7ETL9|E7ETL9_HUMAN Uncharacterized protein OS=Homo sa	27	27
A8QI98;Q9Y2L1;Q49AG4;B3KM83	>tr|A8QI98|A8QI98_HUMAN DIS3 OS=Homo sapiens PE=2 SV=1;>sp|Q9Y2L1|RRP44_HUMAN Exosome complex exonuclease RRP44 OS=Homo sapiens GN=DIS3 PE=1 SV=2;>tr|Q49AG4|Q49AG4_HUMAN DIS3 protein OS=Homo sapiens GN=DIS3 PE=2 SV=1	27	23
O75533;Q7Z497;A0PJH5;Q32Q20;A0JLT9;Q9NTB4;B4DGZ4;A8K355	>sp|O75533|SF3B1_HUMAN Splicing factor 3B subunit 1 OS=Homo sapiens GN=SF3B1 PE=1 SV=3;>tr|Q7Z497|Q7Z497_HUMAN SF3B1 protein (Fragment) OS=Homo sapiens GN=SF3B1 PE=2 SV=1	27	30
A3RJH1;Q92499;B4DPN6;B4DME8;B4DP70	>tr|A3RJH1|A3RJH1_HUMAN DEAD (Asp-Glu-Ala-Asp) box polypeptide 1, isoform CRA_d OS=Homo sapiens GN=DDX1 PE=2 SV=1;>sp|Q92499|DDX1_HUMAN ATP-dependent RNA helicase DDX1 OS=Homo sapiens GN=DDX1 PE=1 SV=2;>tr|B4DPN6|B4DPN6_HUMAN cDNA FLJ51031, highly similar	27	27
Q9UHB9;B3KWY7;E7ETK6;B4DVI7;B3KMI9;Q96K97;Q96K98;B3KUU5	>sp|Q9UHB9|SRP68_HUMAN Signal recognition particle 68 kDa protein OS=Homo sapiens GN=SRP68 PE=1 SV=2;>tr|B3KWY7|B3KWY7_HUMAN cDNA FLJ44270 fis, clone TLIVE2008229, highly similar to SIGNAL RECOGNITION PARTICLE 68 kDa PROTEIN OS=Homo sapiens PE=2 SV=1;>tr|E	27	26
P50991;A8K3C3;B7Z9L0;B7Z8B1;B7Z2Z8;B7Z2F4	>sp|P50991|TCPD_HUMAN T-complex protein 1 subunit delta OS=Homo sapiens GN=CCT4 PE=1 SV=4;>tr|A8K3C3|A8K3C3_HUMAN T-complex protein 1 subunit delta OS=Homo sapiens PE=2 SV=1;>tr|B7Z9L0|B7Z9L0_HUMAN T-complex protein 1 subunit delta OS=Homo sapiens PE=2 SV=	27	27
P26358;Q59FP7;B3KVA0	>sp|P26358|DNMT1_HUMAN DNA (cytosine-5)-methyltransferase 1 OS=Homo sapiens GN=DNMT1 PE=1 SV=2;>tr|Q59FP7|Q59FP7_HUMAN Cytosine-specific methyltransferase (Fragment) OS=Homo sapiens PE=2 SV=1	27	23
P04843;Q6IBR0;Q53EP4;Q96HX3;B4DL99;B7Z4L4;B4DNJ5	>sp|P04843|RPN1_HUMAN Dolichyl-diphosphooligosaccharide--protein glycosyltransferase subunit 1 OS=Homo sapiens GN=RPN1 PE=1 SV=1;>tr|Q6IBR0|Q6IBR0_HUMAN RPN1 protein OS=Homo sapiens GN=RPN1 PE=2 SV=1;>tr|Q53EP4|Q53EP4_HUMAN Ribophorin I variant (Fragment)	27	27
O75150;A8K6K1;B4DMM1;B4DFU2;E7EV86;E7EUU7;Q6ZN99;B4DEN2;B4E313;B3KQV1;REV__A6NE52;REV__Q8TBY8;REV__B2RCA2;REV__C9JT72	>sp|O75150|BRE1B_HUMAN E3 ubiquitin-protein ligase BRE1B OS=Homo sapiens GN=RNF40 PE=1 SV=4;>tr|A8K6K1|A8K6K1_HUMAN cDNA FLJ78667, highly similar to Homo sapiens ring finger protein 40 (RNF40), transcript variant 1, mRNA OS=Homo sapiens PE=2 SV=1;>tr|B4DMM	27	26
P42285;A8K6I4;B4E3M6	>sp|P42285|SK2L2_HUMAN Superkiller viralicidic activity 2-like 2 OS=Homo sapiens GN=SKIV2L2 PE=1 SV=3;>tr|A8K6I4|A8K6I4_HUMAN cDNA FLJ76877, highly similar to Homo sapiens superkiller viralicidic activity 2-like 2 (SKIV2L2), mRNA OS=Homo sapiens PE=2 SV=1;	27	34
E7EPN9;E7EX58;Q9Y520;B7WNZ6;B4E3S2	>tr|E7EPN9|E7EPN9_HUMAN Uncharacterized protein OS=Homo sapiens GN=PRRC2C PE=4 SV=1;>tr|E7EX58|E7EX58_HUMAN Uncharacterized protein OS=Homo sapiens GN=PRRC2C PE=4 SV=1;>sp|Q9Y520|PRC2C_HUMAN Protein PRRC2C OS=Homo sapiens GN=PRRC2C PE=1 SV=3;>tr|B7WNZ6|B7W	27	21
P27694;REV__A8K4S9;REV__B2R680;REV__P42226;REV__Q9BQD2	>sp|P27694|RFA1_HUMAN Replication protein A 70 kDa DNA-binding subunit OS=Homo sapiens GN=RPA1 PE=1 SV=2	26	25
B7Z2R8;Q9UDY2;B7Z7T6;B7Z954;B7Z2R3;A2A3H9;Q5VXL1;B1AN86;B1AN85	>tr|B7Z2R8|B7Z2R8_HUMAN cDNA FLJ53324, highly similar to Tight junction protein ZO-2 OS=Homo sapiens PE=2 SV=1;>sp|Q9UDY2|ZO2_HUMAN Tight junction protein ZO-2 OS=Homo sapiens GN=TJP2 PE=1 SV=2;>tr|B7Z7T6|B7Z7T6_HUMAN cDNA FLJ54712, highly similar to Tight	26	22
Q546F9;Q53GR7;Q9UJS0;B7Z2E2;Q75KX8;Q75M55	>tr|Q546F9|Q546F9_HUMAN Mitochondrial aspartate-glutamate carrier protein OS=Homo sapiens GN=SLC25A13 PE=2 SV=1;>tr|Q53GR7|Q53GR7_HUMAN Solute carrier family 25, member 13 (Citrin) variant (Fragment) OS=Homo sapiens PE=2 SV=1;>sp|Q9UJS0|CMC2_HUMAN Calcium-	26	26
Q9BXP5;Q7Z4Y3;E7EPT2;Q9HBI2;REV__Q8IWL3	>sp|Q9BXP5|SRRT_HUMAN Serrate RNA effector molecule homolog OS=Homo sapiens GN=SRRT PE=1 SV=1	26	29
Q13616;B4DLA3;E7EWR0;B3KTW0;Q75MQ1;B3KU45	>sp|Q13616|CUL1_HUMAN Cullin-1 OS=Homo sapiens GN=CUL1 PE=1 SV=2;>tr|B4DLA3|B4DLA3_HUMAN cDNA FLJ58509, highly similar to Cullin-1 OS=Homo sapiens PE=2 SV=1;>tr|E7EWR0|E7EWR0_HUMAN Uncharacterized protein OS=Homo sapiens GN=CUL1 PE=4 SV=1;>tr|B3KTW0|B3KTW0	26	27
Q08945;Q59GH7	>sp|Q08945|SSRP1_HUMAN FACT complex subunit SSRP1 OS=Homo sapiens GN=SSRP1 PE=1 SV=1	26	26
Q12906;C9JFV5;A8K590;B4DFG4;Q59GP7;B4DDF3	>sp|Q12906|ILF3_HUMAN Interleukin enhancer-binding factor 3 OS=Homo sapiens GN=ILF3 PE=1 SV=3;>tr|C9JFV5|C9JFV5_HUMAN Uncharacterized protein OS=Homo sapiens GN=ILF3 PE=4 SV=1;>tr|A8K590|A8K590_HUMAN cDNA FLJ77456, highly similar to Homo sapiens interleuki	26	25
Q16513;B4DTP5;Q08AF4;B4DQ21;B1AL79;B4DVG1;Q9UHS4;E7ESL7;Q5TBX5;Q6P5W9;Q5TBX8	>sp|Q16513|PKN2_HUMAN Serine/threonine-protein kinase N2 OS=Homo sapiens GN=PKN2 PE=1 SV=1;>tr|B4DTP5|B4DTP5_HUMAN cDNA FLJ61394, highly similar to Serine/threonine-protein kinase N2 (EC 2.7.11.13) OS=Homo sapiens PE=2 SV=1;>tr|Q08AF4|Q08AF4_HUMAN PKN2 pro	26	27
P40939;B4DRH6;B4DDZ5;Q53T69;Q53TA2;B4DYP2	>sp|P40939|ECHA_HUMAN Trifunctional enzyme subunit alpha, mitochondrial OS=Homo sapiens GN=HADHA PE=1 SV=2;>tr|B4DRH6|B4DRH6_HUMAN cDNA FLJ54509, highly similar to Trifunctional enzyme subunit alpha, mitochondrial OS=Homo sapiens PE=2 SV=1;>tr|B4DDZ5|B4DDZ	26	29
O76094;Q71V07;A0PJJ5;Q86X80;Q0D2M6;Q7Z3C0;D6RDY6;O15302	>sp|O76094|SRP72_HUMAN Signal recognition particle 72 kDa protein OS=Homo sapiens GN=SRP72 PE=1 SV=3;>tr|Q71V07|Q71V07_HUMAN Putative signal recognition particle OS=Homo sapiens PE=2 SV=1;>tr|A0PJJ5|A0PJJ5_HUMAN SRP72 protein (Fragment) OS=Homo sapiens GN=	26	24
P39023;Q8TBW1;Q96QL0;Q9NY85;B3KS36;Q9BT63;Q49AJ9;B5MCW2;B4DN06;B2R7Y3;Q92901	>sp|P39023|RL3_HUMAN 60S ribosomal protein L3 OS=Homo sapiens GN=RPL3 PE=1 SV=2;>tr|Q8TBW1|Q8TBW1_HUMAN Putative uncharacterized protein (Fragment) OS=Homo sapiens PE=2 SV=1;>tr|Q96QL0|Q96QL0_HUMAN Ribosomal protein L3 OS=Homo sapiens GN=RPL3 PE=2 SV=1;>tr	26	25
B2R8R5;Q13263	>tr|B2R8R5|B2R8R5_HUMAN cDNA, FLJ94025, highly similar to Homo sapiens tripartite motif-containing 28 (TRIM28), mRNA OS=Homo sapiens PE=2 SV=1;>sp|Q13263|TIF1B_HUMAN Transcription intermediary factor 1-beta OS=Homo sapiens GN=TRIM28 PE=1 SV=5	26	25
Q9NZI8;D3DTW3;C9JT33;D2IYL2;Q15517;Q2L6G8;A8K9C1;Q0EFA5;REV__Q15833;REV__Q53GF4;REV__O00184;REV__B4DY46	>sp|Q9NZI8|IF2B1_HUMAN Insulin-like growth factor 2 mRNA-binding protein 1 OS=Homo sapiens GN=IGF2BP1 PE=1 SV=2;>tr|D3DTW3|D3DTW3_HUMAN Insulin-like growth factor 2 mRNA binding protein 1, isoform CRA_a OS=Homo sapiens GN=IGF2BP1 PE=4 SV=1;>tr|C9JT33|C9JT3	26	20
Q5SRE5;Q9BS12	>sp|Q5SRE5|NU188_HUMAN Nucleoporin NUP188 homolog OS=Homo sapiens GN=NUP188 PE=1 SV=1;>tr|Q9BS12|Q9BS12_HUMAN NUP188 protein (Fragment) OS=Homo sapiens GN=NUP188 PE=2 SV=1	25	24
Q6IBN1;P61978;B4DUQ1;B4DFF1;Q5EC54;Q5T6W5;Q5T6W2;Q5T6W1;B3KU16	>tr|Q6IBN1|Q6IBN1_HUMAN HNRPK protein OS=Homo sapiens GN=HNRPK PE=2 SV=1;>sp|P61978|HNRPK_HUMAN Heterogeneous nuclear ribonucleoprotein K OS=Homo sapiens GN=HNRNPK PE=1 SV=1;>tr|B4DUQ1|B4DUQ1_HUMAN cDNA FLJ54552, highly similar to Heterogeneous nuclear rib	25	26
B2RBA6;P33993;C6EMX8;B4DDF5;B3KUD7;A4D2A2;Q9H4N9;C9J8M6	>tr|B2RBA6|B2RBA6_HUMAN cDNA, FLJ95407, highly similar to Homo sapiens MCM7 minichromosome maintenance deficient 7 (S. cerevisiae) (MCM7), mRNA OS=Homo sapiens PE=2 SV=1;>sp|P33993|MCM7_HUMAN DNA replication licensing factor MCM7 OS=Homo sapiens GN=MCM7 PE	25	30
B7ZM99;Q6UB35;B2RD24;E7EQQ0;Q5JYA1;Q5JYA3;Q4VXM0;Q5JYA8;Q5JYA4;Q5JYA5;Q4VXM1;Q4VXV2	>tr|B7ZM99|B7ZM99_HUMAN MTHFD1L protein OS=Homo sapiens GN=MTHFD1L PE=2 SV=1;>sp|Q6UB35|C1TM_HUMAN Monofunctional C1-tetrahydrofolate synthase, mitochondrial OS=Homo sapiens GN=MTHFD1L PE=1 SV=1;>tr|B2RD24|B2RD24_HUMAN cDNA, FLJ96424 OS=Homo sapiens PE=2 S	25	21
P61221;D6R9I9;D6RGF4	>sp|P61221|ABCE1_HUMAN ATP-binding cassette sub-family E member 1 OS=Homo sapiens GN=ABCE1 PE=1 SV=1;>tr|D6R9I9|D6R9I9_HUMAN Uncharacterized protein OS=Homo sapiens GN=ABCE1 PE=4 SV=1	25	22
P38646;B7Z4V2;Q8N1C8;B7Z4T3;B7Z1V7;A1XP52;Q2F839;D6RJI2;D6RA73	>sp|P38646|GRP75_HUMAN Stress-70 protein, mitochondrial OS=Homo sapiens GN=HSPA9 PE=1 SV=2;>tr|B7Z4V2|B7Z4V2_HUMAN cDNA FLJ51907, highly similar to Stress-70 protein, mitochondrial OS=Homo sapiens PE=2 SV=1;>tr|Q8N1C8|Q8N1C8_HUMAN HSPA9 protein (Fragment)	25	25
B4DTG2;P26641;Q53YD7;B4DUP0;E7EMT2;B4DUK7;E7ER37;B4DSR4;Q2F838;Q2F840	>tr|B4DTG2|B4DTG2_HUMAN cDNA FLJ56389, highly similar to Elongation factor 1-gamma OS=Homo sapiens PE=2 SV=1;>sp|P26641|EF1G_HUMAN Elongation factor 1-gamma OS=Homo sapiens GN=EEF1G PE=1 SV=3;>tr|Q53YD7|Q53YD7_HUMAN EEF1G protein OS=Homo sapiens GN=EEF1G P	25	27
B0YIW6;B0YIW5;P48444;Q6MZV5;B4E1X2;Q6P1Q5	>tr|B0YIW6|B0YIW6_HUMAN Archain 1, isoform CRA_a OS=Homo sapiens GN=ARCN1 PE=4 SV=1;>tr|B0YIW5|B0YIW5_HUMAN Archain 1, isoform CRA_b OS=Homo sapiens GN=ARCN1 PE=2 SV=1;>sp|P48444|COPD_HUMAN Coatomer subunit delta OS=Homo sapiens GN=ARCN1 PE=1 SV=1;>tr|Q6MZ	25	24
Q9Y5K6	>sp|Q9Y5K6|CD2AP_HUMAN CD2-associated protein OS=Homo sapiens GN=CD2AP PE=1 SV=1	25	19
O95071;E7EMW7;E7ET84;B3KML2;E5RFK7	>sp|O95071|UBR5_HUMAN E3 ubiquitin-protein ligase UBR5 OS=Homo sapiens GN=UBR5 PE=1 SV=2;>tr|E7EMW7|E7EMW7_HUMAN Uncharacterized protein OS=Homo sapiens GN=UBR5 PE=4 SV=1	25	29
Q8WWM7;Q63ZY4;A8K1R6;C9JXV8	>sp|Q8WWM7|ATX2L_HUMAN Ataxin-2-like protein OS=Homo sapiens GN=ATXN2L PE=1 SV=2;>tr|Q63ZY4|Q63ZY4_HUMAN ATXN2L protein OS=Homo sapiens GN=ATXN2L PE=2 SV=1;>tr|A8K1R6|A8K1R6_HUMAN cDNA FLJ77026, highly similar to Homo sapiens ataxin 2-like (ATXN2L), transc	25	20
A8K492;P56192;B4DF61;B3KVK7;B4E0E9;E7ET05;A6NC17;Q8NAB3	>tr|A8K492|A8K492_HUMAN cDNA FLJ76789, highly similar to Homo sapiens methionine-tRNA synthetase (MARS), mRNA OS=Homo sapiens PE=2 SV=1;>sp|P56192|SYMC_HUMAN Methionyl-tRNA synthetase, cytoplasmic OS=Homo sapiens GN=MARS PE=1 SV=2;>tr|B4DF61|B4DF61_HUMAN c	25	22
P14868;D3DP78;Q68CR9;Q53T60;Q53R85;C9JLC1;C9J7S3;C9JQM9	>sp|P14868|SYDC_HUMAN Aspartyl-tRNA synthetase, cytoplasmic OS=Homo sapiens GN=DARS PE=1 SV=2;>tr|D3DP78|D3DP78_HUMAN Aspartyl-tRNA synthetase, isoform CRA_b OS=Homo sapiens GN=DARS PE=3 SV=1;>tr|Q68CR9|Q68CR9_HUMAN Putative uncharacterized protein DKFZp78	25	24
Q59GJ0;B9EGQ7;O43432;Q504Z1;B4DH17;B4DZE1;B1AN89;Q5SWD1;Q5SWD0;B4DXR2	>tr|Q59GJ0|Q59GJ0_HUMAN Eukaryotic translation initiation factor 4 gamma, 3 variant (Fragment) OS=Homo sapiens PE=2 SV=1;>tr|B9EGQ7|B9EGQ7_HUMAN EIF4G3 protein OS=Homo sapiens GN=EIF4G3 PE=2 SV=1;>sp|O43432|IF4G3_HUMAN Eukaryotic translation initiation fac	25	11
P47897;Q53HS0;A8K3A8;B4DWJ2;Q96AW5;B4DNN3;B4DDN1;Q9BUZ3;Q9H3A5;B7Z840;C9J165;C9JSG9;B4DTH6;E7EM76	>sp|P47897|SYQ_HUMAN Glutaminyl-tRNA synthetase OS=Homo sapiens GN=QARS PE=1 SV=1;>tr|Q53HS0|Q53HS0_HUMAN Glutaminyl-tRNA synthetase variant (Fragment) OS=Homo sapiens PE=2 SV=1;>tr|A8K3A8|A8K3A8_HUMAN cDNA FLJ75085, highly similar to Homo sapiens glutamin	25	29
Q96QK1;Q53FR4;Q5HYM2	>sp|Q96QK1|VPS35_HUMAN Vacuolar protein sorting-associated protein 35 OS=Homo sapiens GN=VPS35 PE=1 SV=2;>tr|Q53FR4|Q53FR4_HUMAN Vacuolar protein sorting 35 variant (Fragment) OS=Homo sapiens PE=2 SV=1;>tr|Q5HYM2|Q5HYM2_HUMAN Putative uncharacterized prote	24	24
E7ENA8;Q9NTI5;B7Z5S1;A9IYQ1	>tr|E7ENA8|E7ENA8_HUMAN Uncharacterized protein OS=Homo sapiens GN=PDS5B PE=4 SV=1;>sp|Q9NTI5|PDS5B_HUMAN Sister chromatid cohesion protein PDS5 homolog B OS=Homo sapiens GN=PDS5B PE=1 SV=1;>tr|B7Z5S1|B7Z5S1_HUMAN cDNA FLJ61699, highly similar to Homo sapi	24	32
B4DWW4;B2R7C5;P25205;Q53HJ4;B4DUQ9;Q8NHX6;B4DS46;Q7Z6P5	>tr|B4DWW4|B4DWW4_HUMAN MCM3 minichromosome maintenance deficient 3 (S. cerevisiae), isoform CRA_b OS=Homo sapiens GN=MCM3 PE=2 SV=1;>tr|B2R7C5|B2R7C5_HUMAN cDNA, FLJ93378, highly similar to Homo sapiens MCM3 minichromosome maintenance deficient 3 (S. cere	24	29
Q01780;B4DKG8;B4DFE4;Q59G73	>sp|Q01780|EXOSX_HUMAN Exosome component 10 OS=Homo sapiens GN=EXOSC10 PE=1 SV=2;>tr|B4DKG8|B4DKG8_HUMAN cDNA FLJ60634, highly similar to Exosome component 10 OS=Homo sapiens PE=2 SV=1;>tr|B4DFE4|B4DFE4_HUMAN cDNA FLJ59618, highly similar to Exosome compon	24	28
Q29RF7;Q96DB6;B3KMN2;D6RH13	>sp|Q29RF7|PDS5A_HUMAN Sister chromatid cohesion protein PDS5 homolog A OS=Homo sapiens GN=PDS5A PE=1 SV=1	24	32
P27708;Q53SY7;Q96CK3	>sp|P27708|PYR1_HUMAN CAD protein OS=Homo sapiens GN=CAD PE=1 SV=3;>tr|Q53SY7|Q53SY7_HUMAN Putative uncharacterized protein CAD (Fragment) OS=Homo sapiens GN=CAD PE=2 SV=1	24	23
Q8N3C0;B4DR60;E7EW23;Q4G1A0;E5RFZ0;Q9H5A2	>sp|Q8N3C0|HELC1_HUMAN Activating signal cointegrator 1 complex subunit 3 OS=Homo sapiens GN=ASCC3 PE=1 SV=3;>tr|B4DR60|B4DR60_HUMAN cDNA FLJ56882, highly similar to Activating signal cointegrator 1 complex subunit 3 (EC 3.6.1.-) (Fragment) OS=Homo sapiens	24	26
B2R9K8;P40227;Q59ET3;B4DPJ8;A1JUI8;A6NCD2;B4DN39;Q92526;B4DYB0;B4DX20	>tr|B2R9K8|B2R9K8_HUMAN cDNA, FLJ94440, highly similar to Homo sapiens chaperonin containing TCP1, subunit 6A (zeta 1)(CCT6A), mRNA OS=Homo sapiens PE=2 SV=1;>sp|P40227|TCPZ_HUMAN T-complex protein 1 subunit zeta OS=Homo sapiens GN=CCT6A PE=1 SV=3;>tr|Q59E	24	23
B7Z8Y7;A5YM55;O94762;Q6P4G0;Q9BW80;Q8WYH5;B3KQK2;C9JPA2;Q9BSD6;Q6FIC9	>tr|B7Z8Y7|B7Z8Y7_HUMAN cDNA FLJ61700, highly similar to ATP-dependent DNA helicase Q5 (EC 3.6.1.-) OS=Homo sapiens PE=2 SV=1;>tr|A5YM55|A5YM55_HUMAN RECQL5 protein OS=Homo sapiens GN=RECQL5 PE=2 SV=1;>sp|O94762|RECQ5_HUMAN ATP-dependent DNA helicase Q5 OS	24	20
P35606;B4DZI8;B4E2C9;D6R997;D6RBT6;D6RBG7;D6RCL6;D6RBZ7	>sp|P35606|COPB2_HUMAN Coatomer subunit beta' OS=Homo sapiens GN=COPB2 PE=1 SV=2;>tr|B4DZI8|B4DZI8_HUMAN Coatomer protein complex, subunit beta 2 (Beta prime), isoform CRA_b OS=Homo sapiens GN=COPB2 PE=2 SV=1	24	23
O94776;Q68DB1	>sp|O94776|MTA2_HUMAN Metastasis-associated protein MTA2 OS=Homo sapiens GN=MTA2 PE=1 SV=1;>tr|Q68DB1|Q68DB1_HUMAN Putative uncharacterized protein DKFZp686F2281 OS=Homo sapiens GN=DKFZp686F2281 PE=2 SV=1	24	23
O95239;Q59HG1;Q6PKB2;B4DYE2;Q2VIQ3;B3KNC0	>sp|O95239|KIF4A_HUMAN Chromosome-associated kinesin KIF4A OS=Homo sapiens GN=KIF4A PE=1 SV=3;>tr|Q59HG1|Q59HG1_HUMAN Chromosome-associated kinesin KIF4A variant (Fragment) OS=Homo sapiens PE=2 SV=1;>tr|Q6PKB2|Q6PKB2_HUMAN KIF4A protein (Fragment) OS=Homo	24	21
Q75MJ1;Q75MJ0;Q9UG63;C9JZV3;C9JHK9	>tr|Q75MJ1|Q75MJ1_HUMAN ATP-binding cassette, sub-family F (GCN20), member 2, isoform CRA_d OS=Homo sapiens GN=ABCF2 PE=2 SV=1;>tr|Q75MJ0|Q75MJ0_HUMAN ATP-binding cassette, sub-family F (GCN20), member 2 OS=Homo sapiens GN=ABCF2 PE=2 SV=1;>sp|Q9UG63|ABCF2_	24	19
P07355;A6NMY6;B3KRQ1;B4DNH8	>sp|P07355|ANXA2_HUMAN Annexin A2 OS=Homo sapiens GN=ANXA2 PE=1 SV=2;>sp|A6NMY6|AXA2L_HUMAN Putative annexin A2-like protein OS=Homo sapiens GN=ANXA2P2 PE=5 SV=2;>tr|B3KRQ1|B3KRQ1_HUMAN cDNA FLJ34687 fis, clone MESAN2000620, highly similar to Annexin A2 OS	23	25
B2RBR9;Q14974;B7ZAV6;B7Z752;B7Z5M1	>tr|B2RBR9|B2RBR9_HUMAN cDNA, FLJ95650, highly similar to Homo sapiens karyopherin (importin) beta 1 (KPNB1), mRNA OS=Homo sapiens PE=2 SV=1;>sp|Q14974|IMB1_HUMAN Importin subunit beta-1 OS=Homo sapiens GN=KPNB1 PE=1 SV=2;>tr|B7ZAV6|B7ZAV6_HUMAN cDNA, FLJ7	23	30
P23246;Q86VG2;Q9BSV4;Q6PIX2	>sp|P23246|SFPQ_HUMAN Splicing factor, proline- and glutamine-rich OS=Homo sapiens GN=SFPQ PE=1 SV=2;>tr|Q86VG2|Q86VG2_HUMAN Splicing factor proline/glutamine-rich (Polypyrimidine tract binding protein associated) OS=Homo sapiens GN=SFPQ PE=2 SV=1;>tr|Q9BS	23	23
A7MAP1;Q59EA2;A7MAP0;B3KN06;Q53G58;Q9ULV4;B4DMH3;B4E3S0;B7Z9V0;E2QRA7;Q6QEF8;B3KSZ9;B3KRY9	>tr|A7MAP1|A7MAP1_HUMAN Coronin-1C_i3 protein OS=Homo sapiens GN=CORO1C PE=2 SV=1;>tr|Q59EA2|Q59EA2_HUMAN Coronin, actin binding protein, 1C variant (Fragment) OS=Homo sapiens PE=2 SV=1;>tr|A7MAP0|A7MAP0_HUMAN Coronin-1C_i2 protein OS=Homo sapiens GN=CORO1	23	25
E7EMK3;Q14254;Q6FG43;E7EMK1;Q9BTI6	>tr|E7EMK3|E7EMK3_HUMAN Uncharacterized protein OS=Homo sapiens GN=FLOT2 PE=4 SV=1;>sp|Q14254|FLOT2_HUMAN Flotillin-2 OS=Homo sapiens GN=FLOT2 PE=1 SV=2;>tr|Q6FG43|Q6FG43_HUMAN FLOT2 protein OS=Homo sapiens GN=FLOT2 PE=2 SV=1;>tr|E7EMK1|E7EMK1_HUMAN Unchar	23	21
B3KQF0;Q9UGP8;B3KNE7;E7EQH7;B3KWU4;A6PVC9	>tr|B3KQF0|B3KQF0_HUMAN cDNA FLJ90354 fis, clone NT2RP2003390, highly similar to Translocation protein SEC63 homolog OS=Homo sapiens PE=2 SV=1;>sp|Q9UGP8|SEC63_HUMAN Translocation protein SEC63 homolog OS=Homo sapiens GN=SEC63 PE=1 SV=2;>tr|B3KNE7|B3KNE7_H	23	27
Q68E01	>sp|Q68E01|INT3_HUMAN Integrator complex subunit 3 OS=Homo sapiens GN=INTS3 PE=1 SV=1	23	28
P11940;E7EQV3;B4DZW4;B3KT93;B4DQX0;E7ERJ7;Q3ZCS4;Q5VX58;Q9H361;Q2VIP3;Q4VXU2;Q4VY17;E5RJB9;E5RGH3;E5RH24;E5RHG7;Q96DU9;B4DM75;E5RFD8;E5RGC4	>sp|P11940|PABP1_HUMAN Polyadenylate-binding protein 1 OS=Homo sapiens GN=PABPC1 PE=1 SV=2;>tr|E7EQV3|E7EQV3_HUMAN Uncharacterized protein OS=Homo sapiens GN=PABPC1 PE=4 SV=1;>tr|B4DZW4|B4DZW4_HUMAN cDNA FLJ57246, highly similar to Poly(A)-binding protein	23	23
P60228;Q6IAX5;B2R806;B3KW56;E5RGA2;E5RHS5;E5RIT4;E5RII3;E5RJ25;E5RIP5	>sp|P60228|EIF3E_HUMAN Eukaryotic translation initiation factor 3 subunit E OS=Homo sapiens GN=EIF3E PE=1 SV=1;>tr|Q6IAX5|Q6IAX5_HUMAN EIF3S6 protein OS=Homo sapiens GN=EIF3S6 PE=2 SV=1;>tr|B2R806|B2R806_HUMAN cDNA, FLJ93685, highly similar to Homo sapiens	23	24
O14980;B4DR01;B7ZB16;B3KWD0;C9JKM9;C9J673;C9JV99;C9JQ02;C9IZS4;C9JTM6;C9IYM2;C9JF49	>sp|O14980|XPO1_HUMAN Exportin-1 OS=Homo sapiens GN=XPO1 PE=1 SV=1;>tr|B4DR01|B4DR01_HUMAN cDNA FLJ55480, highly similar to Exportin-1 OS=Homo sapiens PE=2 SV=1;>tr|B7ZB16|B7ZB16_HUMAN cDNA, FLJ79380, highly similar to Exportin-1 OS=Homo sapiens PE=2 SV=1;	22	18
B2RAH5;O14974;B4DZ09;O60237;E1CKY7	>tr|B2RAH5|B2RAH5_HUMAN cDNA, FLJ94919, highly similar to Homo sapiens protein phosphatase 1, regulatory (inhibitor) subunit 12A (PPP1R12A), mRNA OS=Homo sapiens PE=2 SV=1;>sp|O14974|MYPT1_HUMAN Protein phosphatase 1 regulatory subunit 12A OS=Homo sapiens	22	20
Q9NR30;Q3SWU7;Q8NI92	>sp|Q9NR30|DDX21_HUMAN Nucleolar RNA helicase 2 OS=Homo sapiens GN=DDX21 PE=1 SV=5	22	28
B7Z823;Q9H9Y6;Q2TAM4;B7Z1W6;B7Z6Y7;Q4QRK8;Q9BSR4;Q6DKI9;Q9NVC2;Q9H6S8;C9JS83;C9JJG2	>tr|B7Z823|B7Z823_HUMAN DNA-directed RNA polymerase OS=Homo sapiens PE=2 SV=1;>sp|Q9H9Y6|RPA2_HUMAN DNA-directed RNA polymerase I subunit RPA2 OS=Homo sapiens GN=POLR1B PE=1 SV=2;>tr|Q2TAM4|Q2TAM4_HUMAN DNA-directed RNA polymerase OS=Homo sapiens GN=POLR1B	22	23
P55072;Q96IF9;Q0IIN5;Q9NTC4;Q9HAP0;Q9HAP1;C9IZA5;C9JUP7;B4DYX2;E7EQM8	>sp|P55072|TERA_HUMAN Transitional endoplasmic reticulum ATPase OS=Homo sapiens GN=VCP PE=1 SV=4;>tr|Q96IF9|Q96IF9_HUMAN VCP protein (Fragment) OS=Homo sapiens GN=VCP PE=2 SV=2;>tr|Q0IIN5|Q0IIN5_HUMAN VCP protein OS=Homo sapiens GN=VCP PE=2 SV=1;>tr|Q9NTC4	22	25
O14776;B7Z921;Q5VWI1	>sp|O14776|TCRG1_HUMAN Transcription elongation regulator 1 OS=Homo sapiens GN=TCERG1 PE=1 SV=2	22	19
O75955;Q5ST80;Q53HQ0;Q6IB58;B4DVY7;B0V109;A2VCL5;A2AB09;B0V111;A2AB10;A2AB12;B0S8A9;B0V110;B0V2I8;A2AB11;A2AB13;B0V112;E7EMM6;B0V2J0;B0V113;B0V114;B0V0H2;B0S8B0;A2ABJ5;B0V108	>sp|O75955|FLOT1_HUMAN Flotillin-1 OS=Homo sapiens GN=FLOT1 PE=1 SV=3;>tr|Q5ST80|Q5ST80_HUMAN FLOT1 protein OS=Homo sapiens GN=FLOT1 PE=2 SV=1;>tr|Q53HQ0|Q53HQ0_HUMAN Flotillin 1 variant (Fragment) OS=Homo sapiens PE=2 SV=1;>tr|Q6IB58|Q6IB58_HUMAN FLOT1 pr	22	25
Q16531;B7Z2A1;E7EPB0;B4DSA8;B4DZP5;E7EPX6;B4DG00;B7Z859	>sp|Q16531|DDB1_HUMAN DNA damage-binding protein 1 OS=Homo sapiens GN=DDB1 PE=1 SV=1;>tr|B7Z2A1|B7Z2A1_HUMAN cDNA FLJ56068, highly similar to DNA damage-binding protein 1 OS=Homo sapiens PE=2 SV=1;>tr|E7EPB0|E7EPB0_HUMAN Uncharacterized protein OS=Homo sap	22	14
P53618	>sp|P53618|COPB_HUMAN Coatomer subunit beta OS=Homo sapiens GN=COPB1 PE=1 SV=3	22	20
Q86V48;Q05DE3;E5RFK8;Q5TH92;E5RHU7	>sp|Q86V48|LUZP1_HUMAN Leucine zipper protein 1 OS=Homo sapiens GN=LUZP1 PE=1 SV=2	22	12
CON__sp|CON_P13645|CON_K1C10_HUMAN;P13645;CON__sp|CON_P02535|CON_K1C10_MOUSE;CON__sp|CON_Q148H6|CON_K1C28_BOVIN;CON__sp|CON_Q7Z3Y7|CON_K1C28_HUMAN;Q7Z3Y7;CON__sp|CON_Q7Z3Y8|CON_K1C27_HUMAN;Q7Z3Y8;CON__sp|CON_Q7Z3Z0|CON_K1C25_HUMAN;Q7Z3Z0	>sp|CON_P13645|CON_K1C10_HUMAN Keratin, type I cytoskeletal 10 OS=Homo sapiens GN=KRT10 PE=1 SV=6;>sp|P13645|K1C10_HUMAN Keratin, type I cytoskeletal 10 OS=Homo sapiens GN=KRT10 PE=1 SV=6	22	19
Q53EL1;Q12768;E7EQI7;B4DLF2;E5RFU6	>tr|Q53EL1|Q53EL1_HUMAN Protein KIAA0196 variant (Fragment) OS=Homo sapiens PE=2 SV=1;>sp|Q12768|STRUM_HUMAN WASH complex subunit strumpellin OS=Homo sapiens GN=KIAA0196 PE=1 SV=1;>tr|E7EQI7|E7EQI7_HUMAN Uncharacterized protein OS=Homo sapiens GN=KIAA0196	21	23
B3KXY9;E7ENR4;Q59FD4;A8K7J7;P19367;B4DG62;B3KRA9;B1AR63;B4E0J9;B1AR61;B1AR62	>tr|B3KXY9|B3KXY9_HUMAN cDNA FLJ46359 fis, clone TESTI4049786, highly similar to Hexokinase-1 (EC 2.7.1.1) OS=Homo sapiens PE=2 SV=1;>tr|E7ENR4|E7ENR4_HUMAN Uncharacterized protein OS=Homo sapiens GN=HK1 PE=4 SV=1;>tr|Q59FD4|Q59FD4_HUMAN Hexokinase 1 isofo	21	20
P08238;B4DMA2;B4DGL0;Q58FF7;Q6PK50;A8K3W9;Q9H6X9;Q5T9W8;Q5T9W5;Q5T9W6;Q5T9W4;O14942;Q58FF4	>sp|P08238|HS90B_HUMAN Heat shock protein HSP 90-beta OS=Homo sapiens GN=HSP90AB1 PE=1 SV=4;>tr|B4DMA2|B4DMA2_HUMAN cDNA FLJ54023, highly similar to Heat shock protein HSP 90-beta OS=Homo sapiens PE=2 SV=1;>tr|B4DGL0|B4DGL0_HUMAN cDNA FLJ53619, highly simi	21	23
P08758;D6RBL5;E7ENQ5;D6RBE9;B4DNG6;D6RCN3	>sp|P08758|ANXA5_HUMAN Annexin A5 OS=Homo sapiens GN=ANXA5 PE=1 SV=2;>tr|D6RBL5|D6RBL5_HUMAN Uncharacterized protein OS=Homo sapiens GN=ANXA5 PE=3 SV=1;>tr|E7ENQ5|E7ENQ5_HUMAN Uncharacterized protein OS=Homo sapiens GN=ANXA5 PE=4 SV=1;>tr|D6RBE9|D6RBE9_HUM	21	18
A8K525;Q15233;B7Z4C2;C9JYS8;C9IZL7;C9J4X2;C9JJ13	>tr|A8K525|A8K525_HUMAN cDNA FLJ76817, highly similar to Homo sapiens non-POU domain containing, octamer-binding (NONO), mRNA OS=Homo sapiens PE=2 SV=1;>sp|Q15233|NONO_HUMAN Non-POU domain-containing octamer-binding protein OS=Homo sapiens GN=NONO PE=1 SV=	21	22
O43143;B4E0S6	>sp|O43143|DHX15_HUMAN Putative pre-mRNA-splicing factor ATP-dependent RNA helicase DHX15 OS=Homo sapiens GN=DHX15 PE=1 SV=2;>tr|B4E0S6|B4E0S6_HUMAN cDNA FLJ55635, highly similar to pre-mRNA-splicing factorATP-dependent RNA helicase DHX15 (EC 3.6.1.-) OS=H	21	24
A8MXP9;P43243;Q68D11;D6REM6;D6R991;B4DRS1;B7ZAV5;B3KM87;Q5CZA7;B4DF66;Q9H4N1;E7ET23;Q68E03;D6RIA2;D6RE02;D6RBI2;D6R8Z5;D6RBK5;D6REK4;D6RCM3;D6RBS2;D6RAY2;D6RAM9;D6R9F3;D6RB45	>tr|A8MXP9|A8MXP9_HUMAN Uncharacterized protein OS=Homo sapiens GN=MATR3 PE=4 SV=1;>sp|P43243|MATR3_HUMAN Matrin-3 OS=Homo sapiens GN=MATR3 PE=1 SV=2;>tr|Q68D11|Q68D11_HUMAN Putative uncharacterized protein DKFZp686K23100 OS=Homo sapiens GN=DKFZp686K23100	21	23
Q9Y3I0;B4DNA0;B4DNG5;E7EQS9;B4DXF1;E7EVP9;B2REA2	>sp|Q9Y3I0|CV028_HUMAN UPF0027 protein C22orf28 OS=Homo sapiens GN=C22orf28 PE=1 SV=1;>tr|B4DNA0|B4DNA0_HUMAN cDNA FLJ58027 OS=Homo sapiens PE=2 SV=1	21	21
Q9Y230;B3KNL2;B3KQ59;B4DW30;E7ETE5	>sp|Q9Y230|RUVB2_HUMAN RuvB-like 2 OS=Homo sapiens GN=RUVBL2 PE=1 SV=3;>tr|B3KNL2|B3KNL2_HUMAN RuvB-like 2 (E. coli), isoform CRA_d OS=Homo sapiens GN=RUVBL2 PE=2 SV=1;>tr|B3KQ59|B3KQ59_HUMAN RuvB-like 2 (E. coli), isoform CRA_a OS=Homo sapiens GN=RUVBL2 P	21	20
O60231;Q5SQH4;B4DZ28;B0V0F8;Q5SQH5;Q9P186;Q5JP46;A2AB15;B0V0F7;Q6PKC8;A8K6J9;Q14562;Q86X36;Q86YB2;B7Z8F4;B4DFD7	>sp|O60231|DHX16_HUMAN Putative pre-mRNA-splicing factor ATP-dependent RNA helicase DHX16 OS=Homo sapiens GN=DHX16 PE=1 SV=2;>tr|Q5SQH4|Q5SQH4_HUMAN DBP2 protein OS=Homo sapiens GN=DHX16 PE=2 SV=1;>tr|B4DZ28|B4DZ28_HUMAN cDNA FLJ53577, highly similar to pr	21	23
Q5VYK3;B3KXF2;B3KV72;Q5VYK5	>sp|Q5VYK3|ECM29_HUMAN Proteasome-associated protein ECM29 homolog OS=Homo sapiens GN=ECM29 PE=1 SV=2;>tr|B3KXF2|B3KXF2_HUMAN cDNA FLJ45314 fis, clone BRHIP3005142, highly similar to Proteasome-associated protein ECM29 homolog OS=Homo sapiens PE=2 SV=1	21	11
P18124;A8MUD9;O95036;C9JIJ5;C9JZ88;D3DWG1	>sp|P18124|RL7_HUMAN 60S ribosomal protein L7 OS=Homo sapiens GN=RPL7 PE=1 SV=1;>tr|A8MUD9|A8MUD9_HUMAN Uncharacterized protein OS=Homo sapiens GN=RPL7 PE=3 SV=1;>tr|O95036|O95036_HUMAN Similar to 60S ribosomal protein L7; similar to P18124 (PID:d133021) O	21	20
P06396;Q5T0I2;B7Z6N2;B7Z9A0;B7Z373;A2A418;B7Z992;B7Z2X4;B7Z5V1;B7Z4U6;CON__sp|CON_Q3SX14|CON_GELS_BOVIN;Q5T0H9;B3KS49;Q5T0H8;Q5T0I0;Q5T0H7;Q5T0I1;REV__Q6TDU7;REV__B4DNP2;REV__B4E376;REV__B4DX11;Q69YR8	>sp|P06396|GELS_HUMAN Gelsolin OS=Homo sapiens GN=GSN PE=1 SV=1;>tr|Q5T0I2|Q5T0I2_HUMAN Gelsolin (Amyloidosis, Finnish type) OS=Homo sapiens GN=GSN PE=2 SV=1;>tr|B7Z6N2|B7Z6N2_HUMAN cDNA FLJ56154, highly similar to Gelsolin OS=Homo sapiens PE=2 SV=1;>tr|B7	21	16
B2RBE5;Q9BXJ9;B4E2T6;Q58F05	>tr|B2RBE5|B2RBE5_HUMAN cDNA, FLJ95468, highly similar to Homo sapiens transcriptional coactivator tubedown-100 (TBDN100),transcript variant 1, mRNA OS=Homo sapiens PE=2 SV=1;>sp|Q9BXJ9|NAA15_HUMAN N-alpha-acetyltransferase 15, NatA auxiliary subunit OS=Ho	21	22
Q7Z478	>sp|Q7Z478|DHX29_HUMAN ATP-dependent RNA helicase DHX29 OS=Homo sapiens GN=DHX29 PE=1 SV=2	21	23
P61247;Q6NXR8;A8K4W0;D6RG13;B7Z3M5;D6RAT0;D6RB09;D6R9B6;D6RAS7;D6RI02;D6RED7;D6RGE0;A4D1I1	>sp|P61247|RS3A_HUMAN 40S ribosomal protein S3a OS=Homo sapiens GN=RPS3A PE=1 SV=2;>tr|Q6NXR8|Q6NXR8_HUMAN Ribosomal protein S3A OS=Homo sapiens GN=RPS3A PE=2 SV=1;>tr|A8K4W0|A8K4W0_HUMAN cDNA FLJ78591, highly similar to Homo sapiens ribosomal protein S3A	21	19
P22314;E7ERL1;B4DDE4;B4DL67;B3KUJ2;Q5JRR6;Q5JRS0;Q5JRR9;Q5JRS2;Q5JRS3;Q5JRS1;Q712V1;Q8WY81	>sp|P22314|UBA1_HUMAN Ubiquitin-like modifier-activating enzyme 1 OS=Homo sapiens GN=UBA1 PE=1 SV=3;>tr|E7ERL1|E7ERL1_HUMAN Uncharacterized protein OS=Homo sapiens GN=UBA1 PE=4 SV=1;>tr|B4DDE4|B4DDE4_HUMAN cDNA FLJ54582, highly similar to Ubiquitin-activat	20	19
P21796;B3KTS5;E7ER14;C9JI87;B4DEI3	>sp|P21796|VDAC1_HUMAN Voltage-dependent anion-selective channel protein 1 OS=Homo sapiens GN=VDAC1 PE=1 SV=2;>tr|B3KTS5|B3KTS5_HUMAN cDNA FLJ38670 fis, clone HSYRA2000190, highly similar to Voltage-dependent anion-selective channel protein 1 OS=Homo sapie	20	20
O00267;B4DZJ7;B4E0Q4;B4DJK4	>sp|O00267|SPT5H_HUMAN Transcription elongation factor SPT5 OS=Homo sapiens GN=SUPT5H PE=1 SV=1;>tr|B4DZJ7|B4DZJ7_HUMAN cDNA FLJ55629, highly similar to Transcription elongation factor SPT5 OS=Homo sapiens PE=2 SV=1;>tr|B4E0Q4|B4E0Q4_HUMAN Suppressor of Ty	20	17
P46060;B4DY16;B4E0U0;Q9BSK3;B0QYT3;B0QYT4;B0QYT5;Q8WUS7;B0QYT6	>sp|P46060|RAGP1_HUMAN Ran GTPase-activating protein 1 OS=Homo sapiens GN=RANGAP1 PE=1 SV=1;>tr|B4DY16|B4DY16_HUMAN cDNA FLJ51385, highly similar to Ran GTPase-activating protein 1 OS=Homo sapiens PE=2 SV=1;>tr|B4E0U0|B4E0U0_HUMAN cDNA FLJ61018, highly sim	20	18
Q59ER5;Q53GN4;Q53H17;A8MVA9;O75083;B3KXN4;D6RD66;B4DY05;B4DS71;B4DZX5;C9JJS2;Q9BZT4	>tr|Q59ER5|Q59ER5_HUMAN WD repeat-containing protein 1 isoform 1 variant (Fragment) OS=Homo sapiens PE=2 SV=1;>tr|Q53GN4|Q53GN4_HUMAN WD repeat domain 1, isoform CRA_a (Fragment) OS=Homo sapiens GN=WDR1 PE=2 SV=1;>tr|Q53H17|Q53H17_HUMAN WD repeat-containin	20	17
Q6PFW2;O15085;B7Z7U2	>tr|Q6PFW2|Q6PFW2_HUMAN Rho guanine nucleotide exchange factor (GEF) 11 OS=Homo sapiens GN=ARHGEF11 PE=2 SV=1;>sp|O15085|ARHGB_HUMAN Rho guanine nucleotide exchange factor 11 OS=Homo sapiens GN=ARHGEF11 PE=1 SV=1	20	16
Q9HCE1;Q5JR04;B7Z700;Q9H8T8;B3KQ43	>sp|Q9HCE1|MOV10_HUMAN Putative helicase MOV-10 OS=Homo sapiens GN=MOV10 PE=1 SV=2;>tr|Q5JR04|Q5JR04_HUMAN Mov10, Moloney leukemia virus 10, homolog (Mouse) OS=Homo sapiens GN=MOV10 PE=2 SV=1;>tr|B7Z700|B7Z700_HUMAN cDNA FLJ54557, highly similar to helicas	20	21
P28288;E7EUE1;B4DL07;B4DZ22	>sp|P28288|ABCD3_HUMAN ATP-binding cassette sub-family D member 3 OS=Homo sapiens GN=ABCD3 PE=1 SV=1;>tr|E7EUE1|E7EUE1_HUMAN Uncharacterized protein OS=Homo sapiens GN=ABCD3 PE=4 SV=1;>tr|B4DL07|B4DL07_HUMAN cDNA FLJ53353, highly similar to ATP-binding cas	20	24
B4DRM3;E7EX17;P23588;B4DEP6;E7EPC9;B4DS13;Q7Z5Y0;B4DS01;E7ES01;Q6AI40	>tr|B4DRM3|B4DRM3_HUMAN cDNA FLJ54492, highly similar to Eukaryotic translation initiation factor 4B OS=Homo sapiens PE=2 SV=1;>tr|E7EX17|E7EX17_HUMAN Uncharacterized protein OS=Homo sapiens GN=EIF4B PE=4 SV=1;>sp|P23588|IF4B_HUMAN Eukaryotic translation i	20	17
Q9BPX3;Q6NUR1;D6RA93	>sp|Q9BPX3|CND3_HUMAN Condensin complex subunit 3 OS=Homo sapiens GN=NCAPG PE=1 SV=1;>tr|Q6NUR1|Q6NUR1_HUMAN Non-SMC condensin I complex, subunit G OS=Homo sapiens GN=NCAPG PE=2 SV=1	20	17
O00443;B4DG55;B4DRX6;B4E2G4	>sp|O00443|P3C2A_HUMAN Phosphatidylinositol-4-phosphate 3-kinase C2 domain-containing subunit alpha OS=Homo sapiens GN=PIK3C2A PE=1 SV=2;>tr|B4DG55|B4DG55_HUMAN cDNA FLJ53905, highly similar to Phosphatidylinositol-4-phosphate 3-kinase C2domain-containing	20	14
Q59GY2;P36578;E7EWF1;Q53G74;B4DMJ6;B4DMJ2;B4DFI6;B4DP82	>tr|Q59GY2|Q59GY2_HUMAN Ribosomal protein L4 variant (Fragment) OS=Homo sapiens PE=2 SV=1;>sp|P36578|RL4_HUMAN 60S ribosomal protein L4 OS=Homo sapiens GN=RPL4 PE=1 SV=5;>tr|E7EWF1|E7EWF1_HUMAN Uncharacterized protein OS=Homo sapiens GN=RPL4 PE=4 SV=1;>tr|	20	24
A8KAP3;Q15029;Q6IBM8;B3KX19;B4DK30;B4DMC0;B4DZB1;Q8IXJ3;B3KWY2	>tr|A8KAP3|A8KAP3_HUMAN cDNA FLJ78483, highly similar to Homo sapiens elongation factor Tu GTP binding domain containing 2 (EFTUD2), mRNA OS=Homo sapiens PE=2 SV=1;>sp|Q15029|U5S1_HUMAN 116 kDa U5 small nuclear ribonucleoprotein component OS=Homo sapiens G	20	24
Q6P1J9;B4DV47	>sp|Q6P1J9|CDC73_HUMAN Parafibromin OS=Homo sapiens GN=CDC73 PE=1 SV=1;>tr|B4DV47|B4DV47_HUMAN cDNA FLJ57893, highly similar to Parafibromin OS=Homo sapiens PE=2 SV=1	20	20
Q15648;B2RAG9;B4DSK7	>sp|Q15648|MED1_HUMAN Mediator of RNA polymerase II transcription subunit 1 OS=Homo sapiens GN=MED1 PE=1 SV=4;>tr|B2RAG9|B2RAG9_HUMAN cDNA, FLJ94908, highly similar to Homo sapiens PPAR binding protein (PPARBP), mRNA OS=Homo sapiens PE=2 SV=1;>tr|B4DSK7|B4	20	25
P23396;Q53G83;Q9NQS8;A7E2S3	>sp|P23396|RS3_HUMAN 40S ribosomal protein S3 OS=Homo sapiens GN=RPS3 PE=1 SV=2;>tr|Q53G83|Q53G83_HUMAN Ribosomal protein S3 variant (Fragment) OS=Homo sapiens PE=2 SV=1;>tr|Q9NQS8|Q9NQS8_HUMAN Ribosomal protein S3 (Fragment) OS=Homo sapiens GN=RPS3 PE=2 S	20	21
B2R491;P62701;Q96IR1;Q53HV1;Q8TD47;P22090;Q496E4;A4FU11;C9JEH7;A6NH36;Q53HI6;B7Z1M6;C9JQ55	>tr|B2R491|B2R491_HUMAN Ribosomal protein S4, X-linked, isoform CRA_c OS=Homo sapiens GN=RPS4X PE=2 SV=1;>sp|P62701|RS4X_HUMAN 40S ribosomal protein S4, X isoform OS=Homo sapiens GN=RPS4X PE=1 SV=2;>tr|Q96IR1|Q96IR1_HUMAN RPS4X protein (Fragment) OS=Homo s	20	21
Q9BY44;B4DQ14;C9JWR7;B4DF96;C9IZE1	>sp|Q9BY44|EIF2A_HUMAN Eukaryotic translation initiation factor 2A OS=Homo sapiens GN=EIF2A PE=1 SV=3;>tr|B4DQ14|B4DQ14_HUMAN cDNA FLJ58035, highly similar to Homo sapiens eukaryotic translation initiation factor (eIF) 2A (eIF2A), mRNA OS=Homo sapiens PE=2	20	17
Q9H2U1;C9J6I2;B7Z8P5;E7EWK3	>sp|Q9H2U1|DHX36_HUMAN Probable ATP-dependent RNA helicase DHX36 OS=Homo sapiens GN=DHX36 PE=1 SV=2;>tr|C9J6I2|C9J6I2_HUMAN DEAH (Asp-Glu-Ala-His) box polypeptide 36, isoform CRA_c OS=Homo sapiens GN=DHX36 PE=4 SV=1;>tr|B7Z8P5|B7Z8P5_HUMAN cDNA FLJ51438, h	20	15
P41091;A8K2Y2;Q53HK3;B2R5N2;Q2VIR3;D6RHZ4	>sp|P41091|IF2G_HUMAN Eukaryotic translation initiation factor 2 subunit 3 OS=Homo sapiens GN=EIF2S3 PE=1 SV=3;>tr|A8K2Y2|A8K2Y2_HUMAN cDNA FLJ78120, highly similar to Homo sapiens eukaryotic translation initiation factor 2, subunit 3 gamma, 52kDa (EIF2S3)	20	18
P63244;D6RAC2;D6REE5;D6R9L0;D6R9Z1;D6RHH4;D6RDF4;B4DVD2;D6RFX4;D6RFZ9;D6RBD0;B4E0C3;D6RAU2;D6RF23;B4DWC6;D6R909;D6RGK8;D6RHJ5;D6RAB0;D6RDI0	>sp|P63244|GBLP_HUMAN Guanine nucleotide-binding protein subunit beta-2-like 1 OS=Homo sapiens GN=GNB2L1 PE=1 SV=3;>tr|D6RAC2|D6RAC2_HUMAN Uncharacterized protein OS=Homo sapiens GN=GNB2L1 PE=4 SV=1;>tr|D6REE5|D6REE5_HUMAN Uncharacterized protein OS=Homo s	20	19
Q86T11;A8K732;Q15398;A8MTM6;B4DMI9;E7EP14;B4DRM8	>tr|Q86T11|Q86T11_HUMAN Full-length cDNA clone CS0DH002YN05 of T cells (Jurkat cell line) of Homo sapiens (human) (Fragment) OS=Homo sapiens PE=2 SV=1;>tr|A8K732|A8K732_HUMAN cDNA FLJ78771, highly similar to Homo sapiens discs, large homolog 7 (Drosophila)	20	17
Q2HIX7;A0JBR2;Q96T88;A8K024;B2RBA9;B4E0F9;B1AL33	>tr|Q2HIX7|Q2HIX7_HUMAN Ubiquitin-like with PHD and ring finger domains 1 OS=Homo sapiens GN=UHRF1 PE=2 SV=2;>tr|A0JBR2|A0JBR2_HUMAN HNP95 OS=Homo sapiens GN=hNp95 PE=2 SV=1;>sp|Q96T88|UHRF1_HUMAN E3 ubiquitin-protein ligase UHRF1 OS=Homo sapiens GN=UHRF1	20	19
CON__sp|CON_P35527|CON_K1C9_HUMAN;P35527	>sp|CON_P35527|CON_K1C9_HUMAN Keratin, type I cytoskeletal 9 OS=Homo sapiens GN=KRT9 PE=1 SV=3;>sp|P35527|K1C9_HUMAN Keratin, type I cytoskeletal 9 OS=Homo sapiens GN=KRT9 PE=1 SV=3	20	18
P07197;A5YM63;E7ESP9;B4DJT7;E7EMV2;B4DGN2;Q9UK51	>sp|P07197|NFM_HUMAN Neurofilament medium polypeptide OS=Homo sapiens GN=NEFM PE=1 SV=3;>tr|A5YM63|A5YM63_HUMAN NEFM protein OS=Homo sapiens GN=NEFM PE=2 SV=1;>tr|E7ESP9|E7ESP9_HUMAN Uncharacterized protein OS=Homo sapiens GN=NEFM PE=4 SV=1;>tr|B4DJT7|B4DJ	19	25
P39748;Q6FHX6;B4DWZ4	>sp|P39748|FEN1_HUMAN Flap endonuclease 1 OS=Homo sapiens GN=FEN1 PE=1 SV=1;>tr|Q6FHX6|Q6FHX6_HUMAN FEN1 protein OS=Homo sapiens GN=FEN1 PE=2 SV=1;>tr|B4DWZ4|B4DWZ4_HUMAN cDNA FLJ51365, highly similar to Flap endonuclease 1 (EC 3.1.-.-) OS=Homo sapiens PE=	19	19
P07900;Q2VPJ6;Q8TBA7;Q86U12;O75322;Q96HX7;Q14568;Q86SX1;B4DTA5;Q58FG0;Q58FF9;Q05BW6;Q58FG1;Q504U7	>sp|P07900|HS90A_HUMAN Heat shock protein HSP 90-alpha OS=Homo sapiens GN=HSP90AA1 PE=1 SV=5;>tr|Q2VPJ6|Q2VPJ6_HUMAN HSP90AA1 protein (Fragment) OS=Homo sapiens GN=HSP90AA1 PE=2 SV=1;>tr|Q8TBA7|Q8TBA7_HUMAN HSP90AA1 protein (Fragment) OS=Homo sapiens GN=HS	19	19
P21281;Q59HF3;B4DFM5;B4DQI9;P15313;C9JL73;B4DWH7;Q71UA2;E5RGH6;C9JNS9;C9J5E3;C9JZ02	>sp|P21281|VATB2_HUMAN V-type proton ATPase subunit B, brain isoform OS=Homo sapiens GN=ATP6V1B2 PE=1 SV=3;>tr|Q59HF3|Q59HF3_HUMAN ATPase, H+ transporting, lysosomal 56/58kD, V1 subunit B, isoform 2 variant (Fragment) OS=Homo sapiens PE=2 SV=1;>tr|B4DFM5|B	19	24
Q02790;B2R9U2	>sp|Q02790|FKBP4_HUMAN Peptidyl-prolyl cis-trans isomerase FKBP4 OS=Homo sapiens GN=FKBP4 PE=1 SV=3;>tr|B2R9U2|B2R9U2_HUMAN cDNA, FLJ94557, highly similar to Homo sapiens FK506 binding protein 4, 59kDa (FKBP4), mRNA OS=Homo sapiens PE=2 SV=1	19	23
Q9UQ80;Q05D08;Q6PIN5;A8K6Y1	>sp|Q9UQ80|PA2G4_HUMAN Proliferation-associated protein 2G4 OS=Homo sapiens GN=PA2G4 PE=1 SV=3;>tr|Q05D08|Q05D08_HUMAN PA2G4 protein (Fragment) OS=Homo sapiens GN=PA2G4 PE=2 SV=1;>tr|Q6PIN5|Q6PIN5_HUMAN PA2G4 protein (Fragment) OS=Homo sapiens GN=PA2G4 PE=	19	20
Q9BSJ8;B3KMV5;B3KY56	>sp|Q9BSJ8|ESYT1_HUMAN Extended synaptotagmin-1 OS=Homo sapiens GN=ESYT1 PE=1 SV=1;>tr|B3KMV5|B3KMV5_HUMAN cDNA FLJ12728 fis, clone NT2RP2000040, highly similar to Protein FAM62A OS=Homo sapiens PE=2 SV=1;>tr|B3KY56|B3KY56_HUMAN cDNA FLJ46898 fis, clone UT	19	13
P42695;Q96FA6	>sp|P42695|CNDD3_HUMAN Condensin-2 complex subunit D3 OS=Homo sapiens GN=NCAPD3 PE=1 SV=2	19	14
B4DWA6;E7EQ40;B1AK88;B2R7T8;B1AK87;P47756;B1AK85;B1AK86;B1AP83;Q7L4N0;B1AK84;B1AP81	>tr|B4DWA6|B4DWA6_HUMAN cDNA FLJ60094, highly similar to F-actin capping protein subunit beta OS=Homo sapiens PE=2 SV=1;>tr|E7EQ40|E7EQ40_HUMAN Uncharacterized protein OS=Homo sapiens GN=CAPZB PE=4 SV=1;>tr|B1AK88|B1AK88_HUMAN Capping protein (Actin filame	19	17
Q99623;B4DP75;B4DW05;Q9BXV3	>sp|Q99623|PHB2_HUMAN Prohibitin-2 OS=Homo sapiens GN=PHB2 PE=1 SV=2;>tr|B4DP75|B4DP75_HUMAN cDNA FLJ56579, highly similar to Prohibitin-2 OS=Homo sapiens PE=2 SV=1;>tr|B4DW05|B4DW05_HUMAN cDNA FLJ60175, highly similar to Prohibitin-2 OS=Homo sapiens PE=2	19	19
P61011;B4DDS7;B4DUW6	>sp|P61011|SRP54_HUMAN Signal recognition particle 54 kDa protein OS=Homo sapiens GN=SRP54 PE=1 SV=1;>tr|B4DDS7|B4DDS7_HUMAN cDNA FLJ54343, highly similar to Signal recognition particle 54 kDa protein OS=Homo sapiens PE=2 SV=1;>tr|B4DUW6|B4DUW6_HUMAN cDNA	19	22
O95782;Q8N9K4;E7ETD2;B4DXJ6	>sp|O95782|AP2A1_HUMAN AP-2 complex subunit alpha-1 OS=Homo sapiens GN=AP2A1 PE=1 SV=3	19	21
Q15154;B9EIS5;D3DSQ0;E7ETA6;A6NNN6;E7EV56;A2RUU9;C9JGS5;B4DJ00;B4DYD5;B4DWY1;E7EV93;C9JBL6;E5RGQ4;Q9P1R8	>sp|Q15154|PCM1_HUMAN Pericentriolar material 1 protein OS=Homo sapiens GN=PCM1 PE=1 SV=4;>tr|B9EIS5|B9EIS5_HUMAN PCM1 protein OS=Homo sapiens GN=PCM1 PE=2 SV=1;>tr|D3DSQ0|D3DSQ0_HUMAN Pericentriolar material 1, isoform CRA_a OS=Homo sapiens GN=PCM1 PE=4 S	19	14
A8K639;P49915;B4DUT7;Q53F90;B4DXV7	>tr|A8K639|A8K639_HUMAN Guanine monphosphate synthetase, isoform CRA_b OS=Homo sapiens GN=GMPS PE=2 SV=1;>sp|P49915|GUAA_HUMAN GMP synthase [glutamine-hydrolyzing] OS=Homo sapiens GN=GMPS PE=1 SV=1;>tr|B4DUT7|B4DUT7_HUMAN cDNA FLJ57604, highly similar to G	19	19
Q15046;Q6ZTI3	>sp|Q15046|SYK_HUMAN Lysyl-tRNA synthetase OS=Homo sapiens GN=KARS PE=1 SV=3;>tr|Q6ZTI3|Q6ZTI3_HUMAN cDNA FLJ44621 fis, clone BRACE2016896, highly similar to Lysyl-tRNA synthetase (EC 6.1.1.6) OS=Homo sapiens PE=2 SV=1	19	13
A8K8U1;Q86VP6;B3KMG3;B3KM30	>tr|A8K8U1|A8K8U1_HUMAN cDNA FLJ77762, highly similar to Homo sapiens cullin-associated and neddylation-dissociated 1 (CAND1), mRNA OS=Homo sapiens PE=2 SV=1;>sp|Q86VP6|CAND1_HUMAN Cullin-associated NEDD8-dissociated protein 1 OS=Homo sapiens GN=CAND1 PE=1	19	13
P62424;Q5T8U4;Q5T8U2;Q9BY74;Q5T8U3	>sp|P62424|RL7A_HUMAN 60S ribosomal protein L7a OS=Homo sapiens GN=RPL7A PE=1 SV=2;>tr|Q5T8U4|Q5T8U4_HUMAN Ribosomal protein L7a OS=Homo sapiens GN=RPL7A PE=2 SV=1;>tr|Q5T8U2|Q5T8U2_HUMAN Ribosomal protein L7a OS=Homo sapiens GN=RPL7A PE=4 SV=1;>tr|Q9BY74|	19	16
B7Z2T5;P05023;B7Z3U6;B7Z3V1;B7Z2T0;B7Z9V4;B7Z401;P13637;Q53ES0;E7EMH3;B7Z1N5;B7Z1Q9;B2RAQ4;P50993;B1AKY9;B7Z3F8;B3KRI1;B3KV59;B3KSY7;B4DIQ8;B1AKZ0;B3KX35;B3KNQ8;B3KW93;Q13733;B1AKZ1;P20648;Q53FM3;Q658V6;B4E0R9;Q58I23;B4DHD7;Q5TC01;Q58I21;Q5TC02;Q58I22	>tr|B7Z2T5|B7Z2T5_HUMAN cDNA FLJ55427, highly similar to Sodium/potassium-transporting ATPase alpha-1 chain (EC 3.6.3.9) OS=Homo sapiens PE=2 SV=1;>sp|P05023|AT1A1_HUMAN Sodium/potassium-transporting ATPase subunit alpha-1 OS=Homo sapiens GN=ATP1A1 PE=1 SV	19	17
Q9BR76;Q9NSK3;B4DIU2;E7EW44;Q59F81;A9Z1Z3	>sp|Q9BR76|COR1B_HUMAN Coronin-1B OS=Homo sapiens GN=CORO1B PE=1 SV=1;>tr|Q9NSK3|Q9NSK3_HUMAN Putative uncharacterized protein DKFZp762I166 (Fragment) OS=Homo sapiens GN=DKFZp762I166 PE=2 SV=1	19	19
P61158;Q53QM2;B4DXW1;Q59FV6;B4DT29;B4DTI0;B4E1U3;C9IZN3;B3KM55	>sp|P61158|ARP3_HUMAN Actin-related protein 3 OS=Homo sapiens GN=ACTR3 PE=1 SV=3;>tr|Q53QM2|Q53QM2_HUMAN ARP3 actin-related protein 3 homolog (Yeast), isoform CRA_a OS=Homo sapiens GN=ACTR3 PE=2 SV=1;>tr|B4DXW1|B4DXW1_HUMAN cDNA FLJ51148, highly similar to	19	19
Q5VTR2;Q05DC0;A0PJJ6;C9JXC9;C9J0A5;C9JWJ4;C9JMW8;C9K0V8	>sp|Q5VTR2|BRE1A_HUMAN E3 ubiquitin-protein ligase BRE1A OS=Homo sapiens GN=RNF20 PE=1 SV=2;>tr|Q05DC0|Q05DC0_HUMAN RNF20 protein (Fragment) OS=Homo sapiens GN=RNF20 PE=2 SV=1	19	26
Q68DF1;O75534;Q9GZV0;Q96L66;Q9UG93;Q8WU01;Q9UG12	>tr|Q68DF1|Q68DF1_HUMAN Putative uncharacterized protein DKFZp779B0247 OS=Homo sapiens GN=DKFZp779B0247 PE=2 SV=1;>sp|O75534|CSDE1_HUMAN Cold shock domain-containing protein E1 OS=Homo sapiens GN=CSDE1 PE=1 SV=2;>tr|Q9GZV0|Q9GZV0_HUMAN cDNA FLJ12454 fis, c	19	16
B3KNC3;Q9Y3T9;Q9H9J5;B4DY21;Q8NAK7;B4DM71	>tr|B3KNC3|B3KNC3_HUMAN cDNA FLJ14222 fis, clone NT2RP3003992, highly similar to Nucleolar complex protein 2 homolog OS=Homo sapiens PE=2 SV=1;>sp|Q9Y3T9|NOC2L_HUMAN Nucleolar complex protein 2 homolog OS=Homo sapiens GN=NOC2L PE=1 SV=4;>tr|Q9H9J5|Q9H9J5_H	19	19
B3KMR5;Q5JTH9;B4DK00;B3KY97;B3KPQ2	>tr|B3KMR5|B3KMR5_HUMAN cDNA FLJ12434 fis, clone NT2RM1000037, highly similar to Homo sapiens KIAA0690 protein OS=Homo sapiens PE=2 SV=1;>sp|Q5JTH9|RRP12_HUMAN RRP12-like protein OS=Homo sapiens GN=RRP12 PE=1 SV=2;>tr|B4DK00|B4DK00_HUMAN cDNA FLJ58506 OS=H	19	21
B7ZKT9;Q2M389;C9JK42;REV__A8K9X5;REV__Q549F0;REV__Q9UNN5;Q8NA03;REV__B1ANM7;REV__B4DEJ6	>tr|B7ZKT9|B7ZKT9_HUMAN KIAA1033 protein OS=Homo sapiens GN=KIAA1033 PE=2 SV=1;>sp|Q2M389|WAHS7_HUMAN WASH complex subunit 7 OS=Homo sapiens GN=KIAA1033 PE=1 SV=2;>tr|C9JK42|C9JK42_HUMAN Uncharacterized protein OS=Homo sapiens GN=KIAA1033 PE=4 SV=1	18	20
Q5T1M5;B4DVS2;B4DZS8	>sp|Q5T1M5|FKB15_HUMAN FK506-binding protein 15 OS=Homo sapiens GN=FKBP15 PE=1 SV=2;>tr|B4DVS2|B4DVS2_HUMAN cDNA FLJ57617 OS=Homo sapiens PE=2 SV=1;>tr|B4DZS8|B4DZS8_HUMAN cDNA FLJ57682 (Fragment) OS=Homo sapiens PE=2 SV=1	18	19
O94826;B4DZ87;B3KQK5;B3KQK0	>sp|O94826|TOM70_HUMAN Mitochondrial import receptor subunit TOM70 OS=Homo sapiens GN=TOMM70A PE=1 SV=1;>tr|B4DZ87|B4DZ87_HUMAN cDNA FLJ57240, highly similar to Mitochondrial proteins import receptor OS=Homo sapiens PE=2 SV=1;>tr|B3KQK5|B3KQK5_HUMAN cDNA F	18	16
O95831;Q2QKE4;Q1L6K6;Q1L6K4;Q5RZA0;Q5RZ99	>sp|O95831|AIFM1_HUMAN Apoptosis-inducing factor 1, mitochondrial OS=Homo sapiens GN=AIFM1 PE=1 SV=1;>tr|Q2QKE4|Q2QKE4_HUMAN Apoptosis-inducing factor short isoform 1 OS=Homo sapiens GN=PDCD8 PE=2 SV=1	18	19
P25705;A8K092;B4DY56;B4DGW3;REV__A4D1F7;REV__O00522;REV__A6NNU0;REV__Q9Y5A7;REV__C9J684;REV__C9JRT6;REV__C9JF32;REV__B7Z1C8;REV__C9J718;REV__C9J7X7;REV__C9JEW7;REV__C9JBN7;REV__C9J3W7;REV__C9JD81;REV__C9JJM9	>sp|P25705|ATPA_HUMAN ATP synthase subunit alpha, mitochondrial OS=Homo sapiens GN=ATP5A1 PE=1 SV=1;>tr|A8K092|A8K092_HUMAN ATP synthase subunit alpha OS=Homo sapiens PE=2 SV=1;>tr|B4DY56|B4DY56_HUMAN ATP synthase subunit alpha OS=Homo sapiens PE=2 SV=1	18	17
Q1HE25;P12814;B3V8S3;B4DHH3;B7TY16;B7Z565;Q86TX4;B4DFY0;B3KUX9;B7Z2W3;A1L0V1;B4DRP5;B2R8Y4;Q08043;Q5ZEZ4	>tr|Q1HE25|Q1HE25_HUMAN Actinin alpha 1 isoform b OS=Homo sapiens GN=ACTN1 PE=2 SV=1;>sp|P12814|ACTN1_HUMAN Alpha-actinin-1 OS=Homo sapiens GN=ACTN1 PE=1 SV=2;>tr|B3V8S3|B3V8S3_HUMAN Actinin 1 smooth muscle variant OS=Homo sapiens GN=ACTN1 PE=2 SV=1;>tr|B4	18	20
P22626;B8ZZ37	>sp|P22626|ROA2_HUMAN Heterogeneous nuclear ribonucleoproteins A2/B1 OS=Homo sapiens GN=HNRNPA2B1 PE=1 SV=2;>tr|B8ZZ37|B8ZZ37_HUMAN Uncharacterized protein OS=Homo sapiens GN=HNRNPA2B1 PE=4 SV=1	18	18
Q5T8P6;B4DZH7;E2PSN0	>sp|Q5T8P6|RBM26_HUMAN RNA-binding protein 26 OS=Homo sapiens GN=RBM26 PE=1 SV=3	18	15
P09651;Q6IPF2;Q0VAC0;Q9BSM5;C9JCD7;Q32P51;B4E0B5;B4DP35;C9JV67;Q3MI39	>sp|P09651|ROA1_HUMAN Heterogeneous nuclear ribonucleoprotein A1 OS=Homo sapiens GN=HNRNPA1 PE=1 SV=5;>tr|Q6IPF2|Q6IPF2_HUMAN Heterogeneous nuclear ribonucleoprotein A1 OS=Homo sapiens GN=HNRPA1 PE=2 SV=1;>tr|Q0VAC0|Q0VAC0_HUMAN Heterogeneous nuclear ribon	18	17
Q9P258;A5PLK7	>sp|Q9P258|RCC2_HUMAN Protein RCC2 OS=Homo sapiens GN=RCC2 PE=1 SV=2;>tr|A5PLK7|A5PLK7_HUMAN RCC2 protein (Fragment) OS=Homo sapiens GN=RCC2 PE=2 SV=1	18	18
O94874;B7ZAY8	>sp|O94874|UFL1_HUMAN E3 UFM1-protein ligase 1 OS=Homo sapiens GN=KIAA0776 PE=1 SV=2	18	28
P49411	>sp|P49411|EFTU_HUMAN Elongation factor Tu, mitochondrial OS=Homo sapiens GN=TUFM PE=1 SV=2	18	19
A8MWD3;O15371;B4DTF8;B4DVY1;B4E1K8;B0QYA5;B0QYA3;B0QYA4;B0QYA6;B0QYA7;B0QYA8	>tr|A8MWD3|A8MWD3_HUMAN Uncharacterized protein OS=Homo sapiens GN=EIF3D PE=4 SV=1;>sp|O15371|EIF3D_HUMAN Eukaryotic translation initiation factor 3 subunit D OS=Homo sapiens GN=EIF3D PE=1 SV=1;>tr|B4DTF8|B4DTF8_HUMAN cDNA FLJ53917, highly similar to Eukar	18	14
A9C4C1;P46781;B7Z732;C9JM19;B5MCT8;A5D904;A8MXK4;D6RDV3;A6H8U5;O60271;D6RC32;B4DHH2;E7ENU2;B4DS36;C9J404;D6RHD8;Q5JB53;D6RHW4	>tr|A9C4C1|A9C4C1_HUMAN Ribosomal protein S9 OS=Homo sapiens GN=RPS9 PE=3 SV=1;>sp|P46781|RS9_HUMAN 40S ribosomal protein S9 OS=Homo sapiens GN=RPS9 PE=1 SV=3;>tr|B7Z732|B7Z732_HUMAN cDNA FLJ61636, highly similar to 40S ribosomal protein S9 OS=Homo sapiens	18	17
Q9H845;Q9H9W4;Q9BUX5;Q59FN3;B4DGH4;E7EPE0;D6RCD8	>sp|Q9H845|ACAD9_HUMAN Acyl-CoA dehydrogenase family member 9, mitochondrial OS=Homo sapiens GN=ACAD9 PE=1 SV=1;>tr|Q9H9W4|Q9H9W4_HUMAN Acyl-Coenzyme A dehydrogenase family, member 9, isoform CRA_b OS=Homo sapiens GN=ACAD9 PE=2 SV=1;>tr|Q9BUX5|Q9BUX5_HUMAN	18	21
B2RAR5;O94906;B3KMC6	>tr|B2RAR5|B2RAR5_HUMAN cDNA, FLJ95067 OS=Homo sapiens PE=2 SV=1;>sp|O94906|PRP6_HUMAN Pre-mRNA-processing factor 6 OS=Homo sapiens GN=PRPF6 PE=1 SV=1;>tr|B3KMC6|B3KMC6_HUMAN cDNA FLJ10692 fis, clone NT2RP3000361, highly similar to Pre-mRNA-processing fact	18	15
Q14444;B3KXU8;B4DSF8	>sp|Q14444|CAPR1_HUMAN Caprin-1 OS=Homo sapiens GN=CAPRIN1 PE=1 SV=2;>tr|B3KXU8|B3KXU8_HUMAN cDNA FLJ46087 fis, clone TESTI2009497, highly similar to GPI-anchored protein p137 OS=Homo sapiens PE=2 SV=1;>tr|B4DSF8|B4DSF8_HUMAN cDNA FLJ57278 OS=Homo sapiens	18	15
Q9Y6M1;C9JLA6;B4DKT5	>sp|Q9Y6M1|IF2B2_HUMAN Insulin-like growth factor 2 mRNA-binding protein 2 OS=Homo sapiens GN=IGF2BP2 PE=1 SV=2;>tr|C9JLA6|C9JLA6_HUMAN Uncharacterized protein OS=Homo sapiens GN=IGF2BP2 PE=4 SV=1;>tr|B4DKT5|B4DKT5_HUMAN cDNA FLJ53054, highly similar to In	18	13
CON__sp|CON_P05787|CON_K2C8_HUMAN;P05787;Q969I0;Q7L4M3;CON__tr|CON_Q9H552|CON_Q9H552_HUMAN;Q9H552;REV__Q9C0D2	>sp|CON_P05787|CON_K2C8_HUMAN Keratin, type II cytoskeletal 8 OS=Homo sapiens GN=KRT8 PE=1 SV=7;>sp|P05787|K2C8_HUMAN Keratin, type II cytoskeletal 8 OS=Homo sapiens GN=KRT8 PE=1 SV=7;>tr|Q969I0|Q969I0_HUMAN KRT8 protein (Fragment) OS=Homo sapiens GN=KRT8	17	20
P06733;E2DRY6;Q9BT62;Q96GV1;A4UCS8;A4QMW8;A8K3B0;D3DTL2;P09104;P13929;Q6FHV6;E7ERT6;B7Z2X9;E5RGZ4;B4DUJ6;E7ENK8;CON__sp|CON_P00924|CON_ENO1_YEAST;D3DTL4;E5RG95;E5RI09	>sp|P06733|ENOA_HUMAN Alpha-enolase OS=Homo sapiens GN=ENO1 PE=1 SV=2;>tr|E2DRY6|E2DRY6_HUMAN Enolase OS=Homo sapiens PE=2 SV=1;>tr|Q9BT62|Q9BT62_HUMAN Enolase (Fragment) OS=Homo sapiens GN=ENO1 PE=2 SV=1	17	17
Q59HH3;P22102;Q3B7A7;Q15374;B4DJ93;C9JTV6;C9JBJ1;O14660;C9JKQ7;C9JZG2;Q71VH3	>tr|Q59HH3|Q59HH3_HUMAN Phosphoribosylglycinamide formyltransferase, phosphoribosylglycinamide synthetase, phosphoribosylaminoimidazole synthetase isoform 1 variant (Fragment) OS=Homo sapiens PE=2 SV=1;>sp|P22102|PUR2_HUMAN Trifunctional purine biosyntheti	17	13
Q8IX12	>sp|Q8IX12|CCAR1_HUMAN Cell division cycle and apoptosis regulator protein 1 OS=Homo sapiens GN=CCAR1 PE=1 SV=2	17	13
B0I1S9;O43795;B3KQI2;E7EPB4;Q05CR5;E7EQD9;B2R643;Q9UBC5;Q14777;C9JYW1;B4DTV4;C9JUP5	>tr|B0I1S9|B0I1S9_HUMAN MYO1B variant protein OS=Homo sapiens GN=MYO1B PE=2 SV=1;>sp|O43795|MYO1B_HUMAN Myosin-Ib OS=Homo sapiens GN=MYO1B PE=1 SV=3	17	21
P50995;Q5T0G8;B4DVE7;B7Z6L0;Q59EP1;Q6ICS0;B4DPJ2;Q5JTC2;Q5T0G9;E5RIN3	>sp|P50995|ANX11_HUMAN Annexin A11 OS=Homo sapiens GN=ANXA11 PE=1 SV=1;>tr|Q5T0G8|Q5T0G8_HUMAN Annexin A11 OS=Homo sapiens GN=ANXA11 PE=2 SV=1;>tr|B4DVE7|B4DVE7_HUMAN cDNA FLJ58379, highly similar to Annexin A11 OS=Homo sapiens PE=2 SV=1;>tr|B7Z6L0|B7Z6L0_	17	16
P11171;Q59F12;Q1WWM3;Q4VB86;Q4VB87;C9JTS2;Q29RX4;B7Z5L2;B7Z627;Q4VXN1	>sp|P11171|41_HUMAN Protein 4.1 OS=Homo sapiens GN=EPB41 PE=1 SV=4;>tr|Q59F12|Q59F12_HUMAN Protein 4.1 variant (Fragment) OS=Homo sapiens PE=2 SV=1;>tr|Q1WWM3|Q1WWM3_HUMAN EPB41 protein (Fragment) OS=Homo sapiens GN=EPB41 PE=2 SV=1;>tr|Q4VB86|Q4VB86_HUMAN	17	21
O14617;E7EMM2;Q6PK82;B0AZV8;B3KSV6;Q9UEA9	>sp|O14617|AP3D1_HUMAN AP-3 complex subunit delta-1 OS=Homo sapiens GN=AP3D1 PE=1 SV=1;>tr|E7EMM2|E7EMM2_HUMAN Uncharacterized protein OS=Homo sapiens GN=AP3D1 PE=4 SV=1;>tr|Q6PK82|Q6PK82_HUMAN AP3D1 protein (Fragment) OS=Homo sapiens GN=AP3D1 PE=2 SV=1	17	21
P23528;B4E112	>sp|P23528|COF1_HUMAN Cofilin-1 OS=Homo sapiens GN=CFL1 PE=1 SV=3;>tr|B4E112|B4E112_HUMAN cDNA FLJ51435, moderately similar to Cofilin-1 OS=Homo sapiens PE=4 SV=1	17	17
Q8TA92;Q9Y4W6;D3DUJ0;Q658U5;Q8N8B4;B3KPL7	>tr|Q8TA92|Q8TA92_HUMAN Similar to AFG3 ATPase family gene 3-like 2 (Yeast) (Fragment) OS=Homo sapiens PE=2 SV=1;>sp|Q9Y4W6|AFG32_HUMAN AFG3-like protein 2 OS=Homo sapiens GN=AFG3L2 PE=1 SV=2;>tr|D3DUJ0|D3DUJ0_HUMAN AFG3 ATPase family gene 3-like 2 (Yeast)	17	16
Q16795;Q9BTT5;A8K4V2	>sp|Q16795|NDUA9_HUMAN NADH dehydrogenase [ubiquinone] 1 alpha subcomplex subunit 9, mitochondrial OS=Homo sapiens GN=NDUFA9 PE=1 SV=2;>tr|Q9BTT5|Q9BTT5_HUMAN Similar to NADH dehydrogenase (Ubiquinone) 1 alpha subcomplex, 9 (39kD) (Fragment) OS=Homo sapien	17	16
A8K564;Q9NW82;D6RIW8;B4DZD7;B3KTI7	>tr|A8K564|A8K564_HUMAN cDNA FLJ76716, highly similar to Homo sapiens WD repeat domain 70 (WDR70), mRNA OS=Homo sapiens PE=2 SV=1;>sp|Q9NW82|WDR70_HUMAN WD repeat-containing protein 70 OS=Homo sapiens GN=WDR70 PE=1 SV=1;>tr|D6RIW8|D6RIW8_HUMAN Uncharacteri	17	19
P62495;B7Z7P8;Q96CG1;D6RJE8;D6RCB3	>sp|P62495|ERF1_HUMAN Eukaryotic peptide chain release factor subunit 1 OS=Homo sapiens GN=ETF1 PE=1 SV=3;>tr|B7Z7P8|B7Z7P8_HUMAN cDNA FLJ56175, highly similar to Eukaryotic peptide chain release factor subunit1 OS=Homo sapiens PE=2 SV=1;>tr|Q96CG1|Q96CG1_	17	17
Q13435;Q7Z3K9	>sp|Q13435|SF3B2_HUMAN Splicing factor 3B subunit 2 OS=Homo sapiens GN=SF3B2 PE=1 SV=2;>tr|Q7Z3K9|Q7Z3K9_HUMAN Putative uncharacterized protein DKFZp781L0540 (Fragment) OS=Homo sapiens GN=DKFZp781L0540 PE=1 SV=1	17	21
Q7Z4S6;B9EGE4;Q2UVF1;Q68D13;O75037;B2RP62;B7ZMI0;Q2UVF0	>sp|Q7Z4S6|KI21A_HUMAN Kinesin-like protein KIF21A OS=Homo sapiens GN=KIF21A PE=1 SV=2;>tr|B9EGE4|B9EGE4_HUMAN KIF21A protein OS=Homo sapiens GN=KIF21A PE=2 SV=1;>tr|Q2UVF1|Q2UVF1_HUMAN Kinesin-like protein KIF21A variant OS=Homo sapiens GN=KIF21A PE=2 SV=	17	12
Q4VC03;Q6IQ30;Q13310;B1ANR0;B1ANR7;Q53GL4;Q3B867;Q15164;Q59GZ7;Q147Y3;B1ANR1;B1ANR5	>tr|Q4VC03|Q4VC03_HUMAN PABPC4 protein OS=Homo sapiens GN=PABPC4 PE=2 SV=1;>tr|Q6IQ30|Q6IQ30_HUMAN PABPC4 protein OS=Homo sapiens GN=PABPC4 PE=2 SV=1;>sp|Q13310|PABP4_HUMAN Polyadenylate-binding protein 4 OS=Homo sapiens GN=PABPC4 PE=1 SV=1;>tr|B1ANR0|B1AN	17	15
B3KTC7;P49959;Q05D78;Q9BS79	>tr|B3KTC7|B3KTC7_HUMAN cDNA FLJ38069 fis, clone CTONG2015434, highly similar to DOUBLE-STRAND BREAK REPAIR PROTEIN MRE11A OS=Homo sapiens PE=2 SV=1;>sp|P49959|MRE11_HUMAN Double-strand break repair protein MRE11A OS=Homo sapiens GN=MRE11A PE=1 SV=3;>tr|Q0	17	14
Q96CW1;B4DNB9;B4E304;B4DFM1;B4DJB1;C9JJ47;C9JGT8;B4DTI4;C9JTK4;C9JJD3;B7Z4N2;C9JPV8	>sp|Q96CW1|AP2M1_HUMAN AP-2 complex subunit mu OS=Homo sapiens GN=AP2M1 PE=1 SV=2;>tr|B4DNB9|B4DNB9_HUMAN cDNA FLJ53069, highly similar to AP-2 complex subunit mu-1 OS=Homo sapiens PE=2 SV=1;>tr|B4E304|B4E304_HUMAN cDNA FLJ53962, highly similar to AP-2 com	17	19
Q9HBB3;Q02878;Q8N5Z7;Q8TBK5;B2R4K7;B4DRX3;B4DNY8	>tr|Q9HBB3|Q9HBB3_HUMAN 60S ribosomal protein L6 OS=Homo sapiens PE=2 SV=1;>sp|Q02878|RL6_HUMAN 60S ribosomal protein L6 OS=Homo sapiens GN=RPL6 PE=1 SV=3;>tr|Q8N5Z7|Q8N5Z7_HUMAN 60S ribosomal protein L6 OS=Homo sapiens GN=RPL6 PE=2 SV=1;>tr|Q8TBK5|Q8TBK5_	17	18
A2BF75;Q8NE71;Q2L6I2;Q59F96;B4DNU2;Q5STZ7;REV__E7ET48;REV__Q9NWG5	>tr|A2BF75|A2BF75_HUMAN ATP-binding cassette sub-family F (GCN20) member 1 OS=Homo sapiens GN=ABCF1 PE=2 SV=1;>sp|Q8NE71|ABCF1_HUMAN ATP-binding cassette sub-family F member 1 OS=Homo sapiens GN=ABCF1 PE=1 SV=2;>tr|Q2L6I2|Q2L6I2_HUMAN ABC50 protein OS=Homo	17	18
Q6Y7W6;B9EG55;A6H8W4;B4DZM1;E7ESB6;B4DRT8;C9JHW1;C9JH18;B4DLU7;C9JRZ2;C9JHT0;C9J0V6;C9JXQ0;C9JPV7;C9JW88	>sp|Q6Y7W6|PERQ2_HUMAN PERQ amino acid-rich with GYF domain-containing protein 2 OS=Homo sapiens GN=GIGYF2 PE=1 SV=1;>tr|B9EG55|B9EG55_HUMAN GRB10 interacting GYF protein 2 OS=Homo sapiens GN=GIGYF2 PE=2 SV=1;>tr|A6H8W4|A6H8W4_HUMAN GIGYF2 protein OS=Homo	17	17
P04844;Q5JYR6;B2RE46;A6NKT1;B4DJL0;C9J2G8;Q5JYR7;C9IYE3;Q5JYR4;Q5JYR3;Q5JYR2	>sp|P04844|RPN2_HUMAN Dolichyl-diphosphooligosaccharide--protein glycosyltransferase subunit 2 OS=Homo sapiens GN=RPN2 PE=1 SV=3;>tr|Q5JYR6|Q5JYR6_HUMAN Ribophorin II OS=Homo sapiens GN=RPN2 PE=2 SV=1;>tr|B2RE46|B2RE46_HUMAN cDNA, FLJ96923, highly similar	17	20
Q59EK3;Q4TTY5;Q9BXS5;B3KNH5;E7ENJ6;B4DDG7;B4DN99;B3KN68;Q53GI5;Q9Y6Q5	>tr|Q59EK3|Q59EK3_HUMAN Adaptor-related protein complex 1, mu 1 subunit variant (Fragment) OS=Homo sapiens PE=2 SV=1;>tr|Q4TTY5|Q4TTY5_HUMAN Leukemia T cell specific adaptor-related protein 1 mu1 subunit OS=Homo sapiens PE=2 SV=1;>sp|Q9BXS5|AP1M1_HUMAN AP-	17	16
P05198;Q53XC0;B4DM12	>sp|P05198|IF2A_HUMAN Eukaryotic translation initiation factor 2 subunit 1 OS=Homo sapiens GN=EIF2S1 PE=1 SV=3;>tr|Q53XC0|Q53XC0_HUMAN Eukaryotic translation initiation factor 2, subunit 1 alpha, 35kDa, isoform CRA_a OS=Homo sapiens GN=EIF2S1 PE=2 SV=1	17	21
Q96PK2;B1ALC6;B1ANR6;B1ALC7;B1ANR8;Q6IPG6;B4DNC4;Q9H8U2;B1ANR2;Q8WXX9	>sp|Q96PK2|MACF4_HUMAN Microtubule-actin cross-linking factor 1, isoform 4 OS=Homo sapiens GN=MACF1 PE=1 SV=2	17	16
Q96EY7;B2RDU4;B4DF73;B8ZZQ4	>sp|Q96EY7|PTCD3_HUMAN Pentatricopeptide repeat-containing protein 3, mitochondrial OS=Homo sapiens GN=PTCD3 PE=1 SV=3;>tr|B2RDU4|B2RDU4_HUMAN cDNA, FLJ96770 OS=Homo sapiens PE=2 SV=1	16	13
Q9NVH1;B4DPK2;B4DGD5;B1AK20;Q5TH61;B3KTC6;Q9UMU8	>sp|Q9NVH1|DJC11_HUMAN DnaJ homolog subfamily C member 11 OS=Homo sapiens GN=DNAJC11 PE=1 SV=2;>tr|B4DPK2|B4DPK2_HUMAN cDNA FLJ59729, highly similar to DnaJ homolog subfamily C member 11 OS=Homo sapiens PE=2 SV=1;>tr|B4DGD5|B4DGD5_HUMAN cDNA FLJ53979, high	16	14
P35579;Q60FE2;Q86XU5;A8K6E4;B4E3S1;Q6ZNL4;Q7Z7R0;O14794;O14729;Q99529;A1L2Z2;B4E177;Q5BKV1;Q68D89;REV__Q9UKV3;REV__B2RTT4;REV__B4DQZ7;REV__E7EQT4;Q66K75;Q2PS10;Q9UMJ0	>sp|P35579|MYH9_HUMAN Myosin-9 OS=Homo sapiens GN=MYH9 PE=1 SV=4;>tr|Q60FE2|Q60FE2_HUMAN MYH9 variant protein OS=Homo sapiens GN=MYH9 PE=2 SV=1;>tr|Q86XU5|Q86XU5_HUMAN MYH9 protein (Fragment) OS=Homo sapiens GN=MYH9 PE=2 SV=1	16	23
O14686;Q59FG6;Q6PIA1;Q99414;O15418	>sp|O14686|MLL2_HUMAN Histone-lysine N-methyltransferase MLL2 OS=Homo sapiens GN=MLL2 PE=1 SV=2;>tr|Q59FG6|Q59FG6_HUMAN Myeloid/lymphoid or mixed-lineage leukemia 2 variant (Fragment) OS=Homo sapiens PE=2 SV=1	16	14
O00411;Q4G0F4;Q59E91;B4DZE5	>sp|O00411|RPOM_HUMAN DNA-directed RNA polymerase, mitochondrial OS=Homo sapiens GN=POLRMT PE=1 SV=2;>tr|Q4G0F4|Q4G0F4_HUMAN DNA-directed RNA polymerase OS=Homo sapiens GN=POLRMT PE=2 SV=1;>tr|Q59E91|Q59E91_HUMAN DNA-directed RNA polymerase (Fragment) OS=H	16	16
P22695	>sp|P22695|QCR2_HUMAN Cytochrome b-c1 complex subunit 2, mitochondrial OS=Homo sapiens GN=UQCRC2 PE=1 SV=3	16	14
A8K4W6;P00558;B7Z7A9;B4E1H9;B4DHB3;E7ERH5;B4DHM5;B4DWQ3;Q16444	>tr|A8K4W6|A8K4W6_HUMAN Phosphoglycerate kinase OS=Homo sapiens GN=PGK1 PE=2 SV=1;>sp|P00558|PGK1_HUMAN Phosphoglycerate kinase 1 OS=Homo sapiens GN=PGK1 PE=1 SV=3;>tr|B7Z7A9|B7Z7A9_HUMAN Phosphoglycerate kinase OS=Homo sapiens PE=2 SV=1;>tr|B4E1H9|B4E1H9_	16	15
A8K401;P35232;Q6PUJ7;Q53FV0;Q6FHP5;C9JW96;E7ESE2;C9JZ20;A8MUL1;B4DY47;D6RF45;D6RBK0;D6R985;D6RC53;C9K0S8;Q9BSE8	>tr|A8K401|A8K401_HUMAN Prohibitin, isoform CRA_a OS=Homo sapiens GN=PHB PE=2 SV=1;>sp|P35232|PHB_HUMAN Prohibitin OS=Homo sapiens GN=PHB PE=1 SV=1;>tr|Q6PUJ7|Q6PUJ7_HUMAN Prohibitin OS=Homo sapiens PE=2 SV=1;>tr|Q53FV0|Q53FV0_HUMAN Prohibitin variant (Fra	16	19
P08240;Q6IAX9;B4E0H3	>sp|P08240|SRPR_HUMAN Signal recognition particle receptor subunit alpha OS=Homo sapiens GN=SRPR PE=1 SV=2;>tr|Q6IAX9|Q6IAX9_HUMAN SRPR protein OS=Homo sapiens GN=SRPR PE=2 SV=1;>tr|B4E0H3|B4E0H3_HUMAN cDNA FLJ53386, highly similar to Signal recognition pa	16	17
A2RUF3;O75044;B7ZM87;Q5VZB5;B7Z3G4;B4DDU0;Q5VZB4;B4DFE5;B1AKK3;Q7Z6B7;Q5VZB3;B3KM24;O43295;Q9ULR4;Q8IXS7	>tr|A2RUF3|A2RUF3_HUMAN SLIT-ROBO Rho GTPase activating protein 2 OS=Homo sapiens GN=SRGAP2 PE=2 SV=1;>sp|O75044|FNBP2_HUMAN SLIT-ROBO Rho GTPase-activating protein 2 OS=Homo sapiens GN=SRGAP2 PE=1 SV=2;>tr|B7ZM87|B7ZM87_HUMAN SRGAP2 protein OS=Homo sapien	16	13
P55060;A3RLL6;B4DUC5;B4DM31;E7ENK9;B4DPS6;B4DS32;E7EPX1;B4DM67	>sp|P55060|XPO2_HUMAN Exportin-2 OS=Homo sapiens GN=CSE1L PE=1 SV=3;>tr|A3RLL6|A3RLL6_HUMAN Cellular apoptosis susceptibility protein variant 2 OS=Homo sapiens GN=CSE1L-2 PE=2 SV=1;>tr|B4DUC5|B4DUC5_HUMAN cDNA FLJ53202, highly similar to Exportin-2 OS=Homo	16	11
Q96TA2;A8K5H7;B4DNM1;Q96I63;Q9NQ51;Q9Y2Q2;Q5T8D1;Q5T8D2	>sp|Q96TA2|YMEL1_HUMAN ATP-dependent zinc metalloprotease YME1L1 OS=Homo sapiens GN=YME1L1 PE=1 SV=2;>tr|A8K5H7|A8K5H7_HUMAN cDNA FLJ77542, highly similar to Homo sapiens YME1-like 1 (S. cerevisiae) (YME1L1), transcript variant 3, mRNA OS=Homo sapiens PE=2	16	17
O94973;E7ESQ4;B7Z5S9;C9J1S3;B7Z1Q4;Q8N2F8;B3KMI7;E7EVC3;Q59FN8;Q9UFK5	>sp|O94973|AP2A2_HUMAN AP-2 complex subunit alpha-2 OS=Homo sapiens GN=AP2A2 PE=1 SV=2;>tr|E7ESQ4|E7ESQ4_HUMAN Uncharacterized protein OS=Homo sapiens GN=AP2A2 PE=4 SV=1;>tr|B7Z5S9|B7Z5S9_HUMAN cDNA FLJ61359, highly similar to Adapter-relatedprotein comple	16	16
P54886	>sp|P54886|P5CS_HUMAN Delta-1-pyrroline-5-carboxylate synthase OS=Homo sapiens GN=ALDH18A1 PE=1 SV=2	16	21
Q12905;B4DY09;Q53FG3	>sp|Q12905|ILF2_HUMAN Interleukin enhancer-binding factor 2 OS=Homo sapiens GN=ILF2 PE=1 SV=2;>tr|B4DY09|B4DY09_HUMAN cDNA FLJ51660, highly similar to Interleukin enhancer-binding factor 2 OS=Homo sapiens PE=2 SV=1;>tr|Q53FG3|Q53FG3_HUMAN Interleukin enhan	16	15
Q8WUM0;B4E206;B4E3T7;A6NGS4;Q5T8N1;Q5TDI3	>sp|Q8WUM0|NU133_HUMAN Nuclear pore complex protein Nup133 OS=Homo sapiens GN=NUP133 PE=1 SV=2;>tr|B4E206|B4E206_HUMAN cDNA FLJ55441, highly similar to Nuclear pore complex protein Nup133 OS=Homo sapiens PE=2 SV=1;>tr|B4E3T7|B4E3T7_HUMAN cDNA FLJ55448, hig	16	19
O76021;Q32Q62;A0PJ61;A0PJ87;B4DJ58	>sp|O76021|RL1D1_HUMAN Ribosomal L1 domain-containing protein 1 OS=Homo sapiens GN=RSL1D1 PE=1 SV=3;>tr|Q32Q62|Q32Q62_HUMAN RSL1D1 protein (Fragment) OS=Homo sapiens GN=RSL1D1 PE=2 SV=1;>tr|A0PJ61|A0PJ61_HUMAN RSL1D1 protein (Fragment) OS=Homo sapiens GN=R	16	18
A8K4C8;P26373;Q6NZ55;B4DLX3;O60250;B4DGL7	>tr|A8K4C8|A8K4C8_HUMAN 60S ribosomal protein L13 OS=Homo sapiens GN=RPL13 PE=2 SV=1;>sp|P26373|RL13_HUMAN 60S ribosomal protein L13 OS=Homo sapiens GN=RPL13 PE=1 SV=4;>tr|Q6NZ55|Q6NZ55_HUMAN 60S ribosomal protein L13 OS=Homo sapiens GN=RPL13 PE=2 SV=1;>tr	16	15
Q9BY89	>sp|Q9BY89|K1671_HUMAN Uncharacterized protein KIAA1671 OS=Homo sapiens GN=KIAA1671 PE=1 SV=2	16	11
Q59F66;Q92841;B1AHM1;C9J5E1;C9JMU5;E7ENN8;B4DZQ7;B1AHM2;Q9UQL5	>tr|Q59F66|Q59F66_HUMAN DEAD box polypeptide 17 isoform p82 variant (Fragment) OS=Homo sapiens PE=2 SV=1;>sp|Q92841|DDX17_HUMAN Probable ATP-dependent RNA helicase DDX17 OS=Homo sapiens GN=DDX17 PE=1 SV=1;>tr|B1AHM1|B1AHM1_HUMAN DEAD (Asp-Glu-Ala-Asp) box	16	19
Q9Y2Z4	>sp|Q9Y2Z4|SYYM_HUMAN Tyrosyl-tRNA synthetase, mitochondrial OS=Homo sapiens GN=YARS2 PE=1 SV=2	16	18
P42166;A2T926	>sp|P42166|LAP2A_HUMAN Lamina-associated polypeptide 2, isoform alpha OS=Homo sapiens GN=TMPO PE=1 SV=2	16	15
Q13347;Q53HU7;Q5U0F4;Q5TFK1;Q9P1D9	>sp|Q13347|EIF3I_HUMAN Eukaryotic translation initiation factor 3 subunit I OS=Homo sapiens GN=EIF3I PE=1 SV=1;>tr|Q53HU7|Q53HU7_HUMAN Eukaryotic translation initiation factor 3, subunit 2 beta, 36kDa variant (Fragment) OS=Homo sapiens PE=2 SV=1;>tr|Q5U0F4	16	17
B3KXW5;Q8IY97;O43747;E7EUH1;B4DS96;B4DDL1;B4DGE1;B3KNW1	>tr|B3KXW5|B3KXW5_HUMAN cDNA FLJ46199 fis, clone TESTI4007965, highly similar to AP-1 complex subunit gamma-1 OS=Homo sapiens PE=2 SV=1;>tr|Q8IY97|Q8IY97_HUMAN Adaptor-related protein complex 1, gamma 1 subunit OS=Homo sapiens GN=AP1G1 PE=2 SV=1;>sp|O43747	16	19
A6H8Y5;A8K1D3;O60934;A0PJ71;E5RGR7;E5RGU1;E5RGN7;E2QRP0	>tr|A6H8Y5|A6H8Y5_HUMAN Nibrin OS=Homo sapiens GN=NBN PE=2 SV=1;>tr|A8K1D3|A8K1D3_HUMAN cDNA FLJ78201, highly similar to Homo sapiens cell cycle regulatory protein p95 (NBS1) mRNA OS=Homo sapiens PE=2 SV=1;>sp|O60934|NBN_HUMAN Nibrin OS=Homo sapiens GN=NBN	16	14
O15144;Q53R19;E7EWG5;Q9BXV5;C9JTV5	>sp|O15144|ARPC2_HUMAN Actin-related protein 2/3 complex subunit 2 OS=Homo sapiens GN=ARPC2 PE=1 SV=1;>tr|Q53R19|Q53R19_HUMAN Actin related protein 2/3 complex, subunit 2, 34kDa, isoform CRA_a OS=Homo sapiens GN=ARPC2 PE=2 SV=1;>tr|E7EWG5|E7EWG5_HUMAN Unch	16	18
Q8WU90;B7Z592;B4DMW2	>sp|Q8WU90|ZC3HF_HUMAN Zinc finger CCCH domain-containing protein 15 OS=Homo sapiens GN=ZC3H15 PE=1 SV=1;>tr|B7Z592|B7Z592_HUMAN cDNA FLJ61635, highly similar to Homo sapiens likely ortholog of mouse immediate early response, erythropoietin 4 (LEREPO4), mR	16	15
Q13283;Q53HH4;Q5U0Q1;Q6FI03;Q32P45;Q6ZP53;E5RIZ6;B7Z8K4;E5RJU8;Q5HYE9;E5RH42;E5RIF8;E5RI46;E5RH00;Q8N3K9	>sp|Q13283|G3BP1_HUMAN Ras GTPase-activating protein-binding protein 1 OS=Homo sapiens GN=G3BP1 PE=1 SV=1;>tr|Q53HH4|Q53HH4_HUMAN Ras-GTPase-activating protein SH3-domain-binding protein variant (Fragment) OS=Homo sapiens PE=2 SV=1;>tr|Q5U0Q1|Q5U0Q1_HUMAN	16	15
P15880;Q3KQT6;Q6IPX5;Q8N5L9;Q8J014;Q8NI61;Q9BSW5;A4D0Y7;O60249;D3DU83;Q8NI62;Q6ZNN8	>sp|P15880|RS2_HUMAN 40S ribosomal protein S2 OS=Homo sapiens GN=RPS2 PE=1 SV=2;>tr|Q3KQT6|Q3KQT6_HUMAN Ribosomal protein S2 OS=Homo sapiens GN=RPS2 PE=2 SV=1;>tr|Q6IPX5|Q6IPX5_HUMAN Ribosomal protein S2 OS=Homo sapiens GN=RPS2 PE=2 SV=1;>tr|Q8N5L9|Q8N5L9_	16	17
E7EVW0;P28340;Q308M6;Q59FA0	>tr|E7EVW0|E7EVW0_HUMAN Uncharacterized protein OS=Homo sapiens GN=POLD1 PE=4 SV=1;>sp|P28340|DPOD1_HUMAN DNA polymerase delta catalytic subunit OS=Homo sapiens GN=POLD1 PE=1 SV=2;>tr|Q308M6|Q308M6_HUMAN DNA polymerase OS=Homo sapiens PE=2 SV=1;>tr|Q59FA0|	16	16
Q86UK7;C9JS21	>sp|Q86UK7|ZN598_HUMAN Zinc finger protein 598 OS=Homo sapiens GN=ZNF598 PE=1 SV=1	16	15
A1L3A7;Q7Z417;A1L3A6	>tr|A1L3A7|A1L3A7_HUMAN Nuclear fragile X mental retardation protein interacting protein 2 OS=Homo sapiens GN=NUFIP2 PE=2 SV=1;>sp|Q7Z417|NUFP2_HUMAN Nuclear fragile X mental retardation-interacting protein 2 OS=Homo sapiens GN=NUFIP2 PE=1 SV=1	16	15
A8K5B6;Q14527;Q59GQ7;Q05DF7;Q05BZ6;E7ESN4;Q05DQ5	>tr|A8K5B6|A8K5B6_HUMAN cDNA FLJ76830, highly similar to Homo sapiens SWI/SNF related, matrix associated, actin dependent regulator of chromatin, subfamily a, member 3 (SMARCA3), transcript variant 1, mRNA OS=Homo sapiens PE=2 SV=1;>sp|Q14527|HLTF_HUMAN He	16	16
CON__sp|CON_P04264|CON_K2C1_HUMAN;P04264;Q147W7	>sp|CON_P04264|CON_K2C1_HUMAN Keratin, type II cytoskeletal 1 OS=Homo sapiens GN=KRT1 PE=1 SV=6;>sp|P04264|K2C1_HUMAN Keratin, type II cytoskeletal 1 OS=Homo sapiens GN=KRT1 PE=1 SV=6	16	17
Q4LE45;B2RWP9;P35580;Q149N4;D3DTS1;Q9BWG0;Q6PK16;E7ERA5;Q9UE82;A5XEH4;Q9UMG3	>tr|Q4LE45|Q4LE45_HUMAN MYH10 variant protein (Fragment) OS=Homo sapiens GN=MYH10 variant protein PE=2 SV=1;>tr|B2RWP9|B2RWP9_HUMAN MYH10 protein OS=Homo sapiens GN=MYH10 PE=2 SV=1;>sp|P35580|MYH10_HUMAN Myosin-10 OS=Homo sapiens GN=MYH10 PE=1 SV=3;>tr|Q14	15	22
P62258;B7ZA86;B4DJB0;B4DJF2;C9JAV0;B3KT37	>sp|P62258|1433E_HUMAN 14-3-3 protein epsilon OS=Homo sapiens GN=YWHAE PE=1 SV=1;>tr|B7ZA86|B7ZA86_HUMAN cDNA, FLJ79100, highly similar to 14-3-3 protein epsilon (14-3-3E) OS=Homo sapiens PE=2 SV=1	15	19
P49790;Q7Z743;B4DIK2;E7EPX5;Q4LE47	>sp|P49790|NU153_HUMAN Nuclear pore complex protein Nup153 OS=Homo sapiens GN=NUP153 PE=1 SV=2;>tr|Q7Z743|Q7Z743_HUMAN Nucleoporin 153kDa OS=Homo sapiens GN=NUP153 PE=2 SV=1;>tr|B4DIK2|B4DIK2_HUMAN cDNA FLJ60565, highly similar to Nuclear pore complex prot	15	14
O95613;B4DKV6;E7ERP1;Q8IWJ7	>sp|O95613|PCNT_HUMAN Pericentrin OS=Homo sapiens GN=PCNT PE=1 SV=4	15	16
A8K6Q8;P02786;B7Z2I6	>tr|A8K6Q8|A8K6Q8_HUMAN cDNA FLJ75881, highly similar to Homo sapiens transferrin receptor (p90, CD71) (TFRC), mRNA OS=Homo sapiens PE=2 SV=1;>sp|P02786|TFR1_HUMAN Transferrin receptor protein 1 OS=Homo sapiens GN=TFRC PE=1 SV=2;>tr|B7Z2I6|B7Z2I6_HUMAN cDN	15	20
P17812;B4E1E0;B4DR64;B4DMB5;B7Z9C4	>sp|P17812|PYRG1_HUMAN CTP synthase 1 OS=Homo sapiens GN=CTPS PE=1 SV=2;>tr|B4E1E0|B4E1E0_HUMAN cDNA FLJ58563, highly similar to CTP synthase 1 (EC 6.3.4.2) OS=Homo sapiens PE=2 SV=1;>tr|B4DR64|B4DR64_HUMAN cDNA FLJ59392, highly similar to CTP synthase 1 (	15	14
Q93034	>sp|Q93034|CUL5_HUMAN Cullin-5 OS=Homo sapiens GN=CUL5 PE=1 SV=4	15	14
Q96FS4;B4E0W3;E7ENQ2	>sp|Q96FS4|SIPA1_HUMAN Signal-induced proliferation-associated protein 1 OS=Homo sapiens GN=SIPA1 PE=1 SV=1;>tr|B4E0W3|B4E0W3_HUMAN cDNA FLJ60386, moderately similar to Signal-induced proliferation-associated protein 1 OS=Homo sapiens PE=2 SV=1;>tr|E7ENQ2|	15	10
P30101;B3KQT9;B3KQT2;B4DJ98;B4DDM1	>sp|P30101|PDIA3_HUMAN Protein disulfide-isomerase A3 OS=Homo sapiens GN=PDIA3 PE=1 SV=4;>tr|B3KQT9|B3KQT9_HUMAN cDNA PSEC0175 fis, clone OVARC1000169, highly similar to Protein disulfide-isomerase A3 (EC 5.3.4.1) OS=Homo sapiens PE=2 SV=1;>tr|B3KQT2|B3KQT	15	13
E7EQZ3;Q96GF2;P15170;Q7KZX8;A8K2W7;B2RCT6;Q8IYD1;B4DQM6	>tr|E7EQZ3|E7EQZ3_HUMAN Uncharacterized protein OS=Homo sapiens GN=GSPT1 PE=4 SV=1;>tr|Q96GF2|Q96GF2_HUMAN GSPT1 protein OS=Homo sapiens GN=GSPT1 PE=1 SV=2;>sp|P15170|ERF3A_HUMAN Eukaryotic peptide chain release factor GTP-binding subunit ERF3A OS=Homo sap	15	17
Q8N1G4	>sp|Q8N1G4|LRC47_HUMAN Leucine-rich repeat-containing protein 47 OS=Homo sapiens GN=LRRC47 PE=1 SV=1	15	16
O43242;Q6IBN0;Q8N9M2;B4DV84;B3KNN7;Q96N86;B4DPM7;B4DEB0;B4DT72;O95325	>sp|O43242|PSMD3_HUMAN 26S proteasome non-ATPase regulatory subunit 3 OS=Homo sapiens GN=PSMD3 PE=1 SV=2;>tr|Q6IBN0|Q6IBN0_HUMAN PSMD3 protein OS=Homo sapiens GN=PSMD3 PE=2 SV=1;>tr|Q8N9M2|Q8N9M2_HUMAN cDNA FLJ36887 fis, clone BNGH42005504, highly similar	15	16
A4D1U5;Q53H12;B4E2Z8;B4DR72	>tr|A4D1U5|A4D1U5_HUMAN Multiple substrate lipid kinase, isoform CRA_a OS=Homo sapiens GN=FLJ10842 PE=4 SV=1;>sp|Q53H12|AGK_HUMAN Acylglycerol kinase, mitochondrial OS=Homo sapiens GN=AGK PE=1 SV=2;>tr|B4E2Z8|B4E2Z8_HUMAN cDNA FLJ61206, highly similar to H	15	15
Q9Y2A7;B3KMK7;B3KM75;E7ESP3;P55160	>sp|Q9Y2A7|NCKP1_HUMAN Nck-associated protein 1 OS=Homo sapiens GN=NCKAP1 PE=1 SV=1	15	18
A8K690;P31948;Q3ZCU9;B4DM70	>tr|A8K690|A8K690_HUMAN cDNA FLJ76863, highly similar to Homo sapiens stress-induced-phosphoprotein 1 (Hsp70/Hsp90-organizing protein) (STIP1), mRNA OS=Homo sapiens PE=2 SV=1;>sp|P31948|STIP1_HUMAN Stress-induced-phosphoprotein 1 OS=Homo sapiens GN=STIP1 P	15	12
B3KRQ2;Q86XI2;E7EUH9;Q9NXD3;B4DXB7;B4DHE5;Q75L29	>tr|B3KRQ2|B3KRQ2_HUMAN cDNA FLJ34689 fis, clone MESAN2000815, highly similar to Homo sapiens leucine zipper protein 5 (LUZP5), mRNA OS=Homo sapiens PE=2 SV=1;>sp|Q86XI2|CNDG2_HUMAN Condensin-2 complex subunit G2 OS=Homo sapiens GN=NCAPG2 PE=1 SV=1;>tr|E7E	15	15
B5BUB1;Q9Y265;B3KRS7;E7ETR0	>tr|B5BUB1|B5BUB1_HUMAN RuvB-like 1 (Fragment) OS=Homo sapiens GN=RUVBL1 PE=2 SV=1;>sp|Q9Y265|RUVB1_HUMAN RuvB-like 1 OS=Homo sapiens GN=RUVBL1 PE=1 SV=1;>tr|B3KRS7|B3KRS7_HUMAN cDNA FLJ34844 fis, clone NT2NE2011154, highly similar to RuvB-like 1 OS=Homo s	15	15
A8K916;E1P646;P63010;E1P647;A8K0G3;E1P648;B4DWG4;Q68DI0;Q7Z451;B4E261;Q96EL6;B4DIL5	>tr|A8K916|A8K916_HUMAN cDNA FLJ78481, highly similar to Homo sapiens adaptor-related protein complex 2, beta 1 subunit, mRNA OS=Homo sapiens PE=2 SV=1;>tr|E1P646|E1P646_HUMAN Adaptor-related protein complex 2, beta 1 subunit, isoform CRA_d OS=Homo sapiens	15	18
Q96A33	>sp|Q96A33|CCD47_HUMAN Coiled-coil domain-containing protein 47 OS=Homo sapiens GN=CCDC47 PE=1 SV=1	15	15
O75962;D3DTD2;E7EPJ7;E7EWP2;B4E3M5;O60229;C9IZQ6;Q7Z2K2	>sp|O75962|TRIO_HUMAN Triple functional domain protein OS=Homo sapiens GN=TRIO PE=1 SV=2;>tr|D3DTD2|D3DTD2_HUMAN Triple functional domain (PTPRF interacting), isoform CRA_a OS=Homo sapiens GN=TRIO PE=4 SV=1;>tr|E7EPJ7|E7EPJ7_HUMAN Uncharacterized protein O	15	19
O00139;B4DM85;B0AZS5;D6R9M0	>sp|O00139|KIF2A_HUMAN Kinesin-like protein KIF2A OS=Homo sapiens GN=KIF2A PE=1 SV=3;>tr|B4DM85|B4DM85_HUMAN cDNA FLJ56002, highly similar to Kinesin-like protein KIF2 OS=Homo sapiens PE=2 SV=1;>tr|B0AZS5|B0AZS5_HUMAN cDNA, FLJ79515, highly similar to Kine	15	15
P12004;Q6FHF5;Q6FI35;B4DUA2;Q7Z6A1;Q7Z6A2;Q7Z6A3	>sp|P12004|PCNA_HUMAN Proliferating cell nuclear antigen OS=Homo sapiens GN=PCNA PE=1 SV=1;>tr|Q6FHF5|Q6FHF5_HUMAN Proliferating cell nuclear antigen (Fragment) OS=Homo sapiens GN=PCNA PE=2 SV=1;>tr|Q6FI35|Q6FI35_HUMAN Proliferating cell nuclear antigen OS	15	16
O75146;Q6NXG8;B3KQW8;B4DPL0;B3KN98;B4DI31	>sp|O75146|HIP1R_HUMAN Huntingtin-interacting protein 1-related protein OS=Homo sapiens GN=HIP1R PE=1 SV=2;>tr|Q6NXG8|Q6NXG8_HUMAN HIP1R protein OS=Homo sapiens GN=HIP1R PE=2 SV=1;>tr|B3KQW8|B3KQW8_HUMAN cDNA FLJ33218 fis, clone ASTRO2000381, highly simila	15	13
P61160;B4DHK9;Q8IY98;B4DWQ5;A8MUT7	>sp|P61160|ARP2_HUMAN Actin-related protein 2 OS=Homo sapiens GN=ACTR2 PE=1 SV=1;>tr|B4DHK9|B4DHK9_HUMAN cDNA FLJ51656, highly similar to Actin-like protein 2 OS=Homo sapiens PE=2 SV=1;>tr|Q8IY98|Q8IY98_HUMAN ACTR2 protein OS=Homo sapiens GN=ACTR2 PE=2 SV=	15	12
Q9P2N5;B3KY61;D3DQF6;Q05DK9	>sp|Q9P2N5|RBM27_HUMAN RNA-binding protein 27 OS=Homo sapiens GN=RBM27 PE=1 SV=2;>tr|B3KY61|B3KY61_HUMAN cDNA FLJ16787 fis, clone PLACE6013222, weakly similar to Mus musculus RNA binding motif protein 26 (Rbm26), mRNA (Fragment) OS=Homo sapiens PE=2 SV=1;>	15	13
Q9P2D1;B4DIS0;Q6ZWF9;D0VBA5	>sp|Q9P2D1|CHD7_HUMAN Chromodomain-helicase-DNA-binding protein 7 OS=Homo sapiens GN=CHD7 PE=1 SV=3;>tr|B4DIS0|B4DIS0_HUMAN cDNA FLJ57840, highly similar to Chromodomain-helicase-DNA-binding protein 7 (EC 3.6.1.-) OS=Homo sapiens PE=2 SV=1	15	25
A0MZ66;B7Z7Z9	>sp|A0MZ66|SHOT1_HUMAN Shootin-1 OS=Homo sapiens GN=KIAA1598 PE=1 SV=4;>tr|B7Z7Z9|B7Z7Z9_HUMAN cDNA FLJ58712, highly similar to Mus musculus myosin, heavy polypeptide 9, non-muscle (Myh9), transcript variant 1, mRNA OS=Homo sapiens PE=2 SV=1	15	9
P48634;C9JD87;C9JI26;C9JI93;C9JTL3;C9JXZ3;C9J1F6;C9J6L0;C9J9U2;C9JB33;C9JTM3;A6NG23;C9J8K3;C9JAS0;C9JI89;C9JM53;C9JAP8;B4DLY2;B4DZ56;C9JXK4;E7EMA1;B4DQ12	>sp|P48634|PRC2A_HUMAN Protein PRRC2A OS=Homo sapiens GN=PRRC2A PE=1 SV=3;>tr|C9JD87|C9JD87_HUMAN Uncharacterized protein OS=Homo sapiens GN=PRRC2A PE=4 SV=1;>tr|C9JI26|C9JI26_HUMAN Uncharacterized protein OS=Homo sapiens PE=4 SV=1;>tr|C9JI93|C9JI93_HUMAN	15	13
Q13618;Q53S54;B7Z600;C9J093	>sp|Q13618|CUL3_HUMAN Cullin-3 OS=Homo sapiens GN=CUL3 PE=1 SV=2;>tr|Q53S54|Q53S54_HUMAN Putative uncharacterized protein CUL3 (Fragment) OS=Homo sapiens GN=CUL3 PE=2 SV=1;>tr|B7Z600|B7Z600_HUMAN cDNA FLJ53180, highly similar to Cullin-3 OS=Homo sapiens PE	15	19
P39656;B4DLI2;B4DJE3;E7EWT1	>sp|P39656|OST48_HUMAN Dolichyl-diphosphooligosaccharide--protein glycosyltransferase 48 kDa subunit OS=Homo sapiens GN=DDOST PE=1 SV=4;>tr|B4DLI2|B4DLI2_HUMAN cDNA FLJ55714, highly similar to Dolichyl-diphosphooligosaccharide--protein glycosyltransferase	15	16
Q8WWY3;E7EVX8;B4DWW8;E7ESA8;E7EN72;E7ESX0;E7EU94	>sp|Q8WWY3|PRP31_HUMAN U4/U6 small nuclear ribonucleoprotein Prp31 OS=Homo sapiens GN=PRPF31 PE=1 SV=2;>tr|E7EVX8|E7EVX8_HUMAN Uncharacterized protein OS=Homo sapiens GN=PRPF31 PE=4 SV=1;>tr|B4DWW8|B4DWW8_HUMAN cDNA FLJ59251, highly similar to U4/U6 small	15	13
Q9HCK8	>sp|Q9HCK8|CHD8_HUMAN Chromodomain-helicase-DNA-binding protein 8 OS=Homo sapiens GN=CHD8 PE=1 SV=5	15	19
Q9NSD9;Q9BR63;A8K666;B4DFM0;B7ZB32	>sp|Q9NSD9|SYFB_HUMAN Phenylalanyl-tRNA synthetase beta chain OS=Homo sapiens GN=FARSB PE=1 SV=3;>tr|Q9BR63|Q9BR63_HUMAN FARSB protein (Fragment) OS=Homo sapiens GN=FARSB PE=2 SV=2;>tr|A8K666|A8K666_HUMAN cDNA FLJ75460, highly similar to Homo sapiens pheny	15	12
P20700;Q6DC98;B4DZT3	>sp|P20700|LMNB1_HUMAN Lamin-B1 OS=Homo sapiens GN=LMNB1 PE=1 SV=2;>tr|Q6DC98|Q6DC98_HUMAN LMNB1 protein (Fragment) OS=Homo sapiens GN=LMNB1 PE=2 SV=1	15	16
A8K7D9;P52292;Q53YE3;Q6NVW7;Q7Z726	>tr|A8K7D9|A8K7D9_HUMAN cDNA FLJ78270, highly similar to Homo sapiens karyopherin alpha 2 (RAG cohort 1, importin alpha 1)(KPNA2), mRNA OS=Homo sapiens PE=2 SV=1;>sp|P52292|IMA2_HUMAN Importin subunit alpha-2 OS=Homo sapiens GN=KPNA2 PE=1 SV=1;>tr|Q53YE3|Q	15	14
P31939;A8K202;B2R7P8;B4DP06;C9JLK0	>sp|P31939|PUR9_HUMAN Bifunctional purine biosynthesis protein PURH OS=Homo sapiens GN=ATIC PE=1 SV=3;>tr|A8K202|A8K202_HUMAN 5-aminoimidazole-4-carboxamide ribonucleotide formyltransferase/IMP cyclohydrolase, isoform CRA_g OS=Homo sapiens GN=ATIC PE=2 SV=	14	10
Q9UKD2;B4DHZ2	>sp|Q9UKD2|MRT4_HUMAN mRNA turnover protein 4 homolog OS=Homo sapiens GN=MRTO4 PE=1 SV=2	14	14
A9LN06;Q96HS1	>tr|A9LN06|A9LN06_HUMAN Phosphoglycerate mutase 5, long isoform OS=Homo sapiens GN=PGAM5-L PE=2 SV=1;>sp|Q96HS1|PGAM5_HUMAN Serine/threonine-protein phosphatase PGAM5, mitochondrial OS=Homo sapiens GN=PGAM5 PE=1 SV=2	14	13
P82650;Q8NBL6;Q59GX8;A8K9Y7;Q9H3I1;C9J5D8;Q96Q16	>sp|P82650|RT22_HUMAN 28S ribosomal protein S22, mitochondrial OS=Homo sapiens GN=MRPS22 PE=1 SV=1;>tr|Q8NBL6|Q8NBL6_HUMAN cDNA PSEC0127 fis, clone PLACE1003724, highly similar to Mitochondrial 28S ribosomal protein S22 OS=Homo sapiens PE=2 SV=1;>tr|Q59GX8	14	16
P45880;B4DKM5;Q5JSD1;Q5JSD2;A2A3S1	>sp|P45880|VDAC2_HUMAN Voltage-dependent anion-selective channel protein 2 OS=Homo sapiens GN=VDAC2 PE=1 SV=2;>tr|B4DKM5|B4DKM5_HUMAN cDNA FLJ60120, highly similar to Voltage-dependent anion-selective channel protein 2 OS=Homo sapiens PE=2 SV=1;>tr|Q5JSD1|	14	14
P38919	>sp|P38919|IF4A3_HUMAN Eukaryotic initiation factor 4A-III OS=Homo sapiens GN=EIF4A3 PE=1 SV=4	14	16
A7E2Y5;O75165;B3KN02;Q0D2M7	>tr|A7E2Y5|A7E2Y5_HUMAN DnaJ (Hsp40) homolog, subfamily C, member 13 OS=Homo sapiens GN=DNAJC13 PE=2 SV=1;>sp|O75165|DJC13_HUMAN DnaJ homolog subfamily C member 13 OS=Homo sapiens GN=DNAJC13 PE=1 SV=5	14	10
E5KNH5;P49821;Q53G70;B4DE93;Q96ID4;B4DUN7;E7ETQ4	>tr|E5KNH5|E5KNH5_HUMAN Mitochondrial NADH dehydrogenase ubiquinone flavoprotein 1 OS=Homo sapiens PE=4 SV=1;>sp|P49821|NDUV1_HUMAN NADH dehydrogenase [ubiquinone] flavoprotein 1, mitochondrial OS=Homo sapiens GN=NDUFV1 PE=1 SV=4;>tr|Q53G70|Q53G70_HUMAN NA	14	16
Q09161	>sp|Q09161|NCBP1_HUMAN Nuclear cap-binding protein subunit 1 OS=Homo sapiens GN=NCBP1 PE=1 SV=1	14	16
O60885;Q4G0X8;E7ESP5;Q5BJ26;Q05BM2;Q6NXE4;Q6PIS5;Q96HN0	>sp|O60885|BRD4_HUMAN Bromodomain-containing protein 4 OS=Homo sapiens GN=BRD4 PE=1 SV=2;>tr|Q4G0X8|Q4G0X8_HUMAN BRD4 protein OS=Homo sapiens GN=BRD4 PE=2 SV=1;>tr|E7ESP5|E7ESP5_HUMAN Uncharacterized protein OS=Homo sapiens GN=BRD4 PE=4 SV=1;>tr|Q5BJ26|Q5B	14	14
O75306;B7Z792;Q53HG2;B7Z9L2;Q9HC12;Q9HC11	>sp|O75306|NDUS2_HUMAN NADH dehydrogenase [ubiquinone] iron-sulfur protein 2, mitochondrial OS=Homo sapiens GN=NDUFS2 PE=1 SV=2;>tr|B7Z792|B7Z792_HUMAN cDNA FLJ53932, highly similar to NADH-ubiquinone oxidoreductase 49 kDa subunit, mitochondrial (EC 1.6.5.	14	15
Q5HYK7;C9JDW6;B3KY23;B3KS04;Q6PJX8	>sp|Q5HYK7|SH319_HUMAN SH3 domain-containing protein 19 OS=Homo sapiens GN=SH3D19 PE=1 SV=2;>tr|C9JDW6|C9JDW6_HUMAN Uncharacterized protein OS=Homo sapiens GN=SH3D19 PE=4 SV=1;>tr|B3KY23|B3KY23_HUMAN cDNA FLJ46643 fis, clone TRACH3003357, highly similar to	14	7
P46063;C9JKF9	>sp|P46063|RECQ1_HUMAN ATP-dependent DNA helicase Q1 OS=Homo sapiens GN=RECQL PE=1 SV=3	14	15
Q2NL82	>sp|Q2NL82|TSR1_HUMAN Pre-rRNA-processing protein TSR1 homolog OS=Homo sapiens GN=TSR1 PE=1 SV=1	14	16
Q13620;E0CX08;A6NE76;REV__A2A288;REV__B9ZZP9;REV__B7WNU7;REV__B9ZZQ0;REV__E7ETC5;REV__B7ZBA5	>sp|Q13620|CUL4B_HUMAN Cullin-4B OS=Homo sapiens GN=CUL4B PE=1 SV=4;>tr|E0CX08|E0CX08_HUMAN Cullin 4B, isoform CRA_e OS=Homo sapiens GN=CUL4B PE=3 SV=1	14	22
Q9Y487;Q8TBM3;B4DQF7	>sp|Q9Y487|VPP2_HUMAN V-type proton ATPase 116 kDa subunit a isoform 2 OS=Homo sapiens GN=ATP6V0A2 PE=1 SV=2	14	14
P04406;Q2TSD0;E7EUT4;Q0QET7;E7EUT5;B4DRV9;E7EU54;A4UCT1;E7EPW1;CON__sp|CON_P10096|CON_G3P_BOVIN;Q5ZEY3;Q16768;O14556;E7ENZ4	>sp|P04406|G3P_HUMAN Glyceraldehyde-3-phosphate dehydrogenase OS=Homo sapiens GN=GAPDH PE=1 SV=3;>tr|Q2TSD0|Q2TSD0_HUMAN Glyceraldehyde-3-phosphate dehydrogenase OS=Homo sapiens PE=2 SV=1;>tr|E7EUT4|E7EUT4_HUMAN Uncharacterized protein OS=Homo sapiens GN=G	14	13
A1L480;P20585;A8K1E1	>tr|A1L480|A1L480_HUMAN MutS homolog 3 (E. coli) OS=Homo sapiens GN=MSH3 PE=2 SV=1;>sp|P20585|MSH3_HUMAN DNA mismatch repair protein Msh3 OS=Homo sapiens GN=MSH3 PE=1 SV=4;>tr|A8K1E1|A8K1E1_HUMAN cDNA FLJ75589, highly similar to Homo sapiens mutS homolog 3	14	12
B3KMV8;O75746;B3KR64;B4DGK6	>tr|B3KMV8|B3KMV8_HUMAN cDNA FLJ12766 fis, clone NT2RP2001520, highly similar to Calcium-binding mitochondrial carrier protein Aralar1 OS=Homo sapiens PE=2 SV=1;>sp|O75746|CMC1_HUMAN Calcium-binding mitochondrial carrier protein Aralar1 OS=Homo sapiens GN=	14	16
P40926;Q6FHZ0;Q75MT9;Q0QF37;B4DE44;B3KTM1	>sp|P40926|MDHM_HUMAN Malate dehydrogenase, mitochondrial OS=Homo sapiens GN=MDH2 PE=1 SV=3;>tr|Q6FHZ0|Q6FHZ0_HUMAN Malate dehydrogenase OS=Homo sapiens GN=MDH2 PE=2 SV=1;>tr|Q75MT9|Q75MT9_HUMAN Malate dehydrogenase (Fragment) OS=Homo sapiens GN=MDH2 PE=2	14	13
O75131;Q05DL8;E5RG68;E5RHZ0;E5RJ85;E5RG97;E5RFT7;Q9UBL6;B7Z1M3;B7Z370;O95741;Q96A23;A8K8A4;Q96FN4;B2RD40;Q719H8;B3KWK1;Q7Z6C8;Q86VY2;Q4G168	>sp|O75131|CPNE3_HUMAN Copine-3 OS=Homo sapiens GN=CPNE3 PE=1 SV=1;>tr|Q05DL8|Q05DL8_HUMAN CPNE3 protein (Fragment) OS=Homo sapiens GN=CPNE3 PE=2 SV=1;>tr|E5RG68|E5RG68_HUMAN Uncharacterized protein OS=Homo sapiens GN=CPNE3 PE=4 SV=1	14	14
B1ALY1;B4E2K2;Q9Y2D5;C9JVY5	>tr|B1ALY1|B1ALY1_HUMAN A kinase (PRKA) anchor protein 2 (Fragment) OS=Homo sapiens GN=AKAP2 PE=4 SV=1;>tr|B4E2K2|B4E2K2_HUMAN cDNA FLJ55665, highly similar to A-kinase anchor protein 2 OS=Homo sapiens PE=2 SV=1;>sp|Q9Y2D5|AKAP2_HUMAN A-kinase anchor prote	14	11
Q9UBU9;Q59E96;B4E269;B4E227;Q68CW9;B4E3J0	>sp|Q9UBU9|NXF1_HUMAN Nuclear RNA export factor 1 OS=Homo sapiens GN=NXF1 PE=1 SV=1;>tr|Q59E96|Q59E96_HUMAN Nuclear RNA export factor 1 variant (Fragment) OS=Homo sapiens PE=2 SV=1;>tr|B4E269|B4E269_HUMAN Nuclear RNA export factor 1, isoform CRA_b OS=Homo	14	15
Q9BUQ0;P26599;Q59H49;A6NLN1	>tr|Q9BUQ0|Q9BUQ0_HUMAN Polypyrimidine tract binding protein 1 OS=Homo sapiens GN=PTBP1 PE=2 SV=1;>sp|P26599|PTBP1_HUMAN Polypyrimidine tract-binding protein 1 OS=Homo sapiens GN=PTBP1 PE=1 SV=1;>tr|Q59H49|Q59H49_HUMAN Polypyrimidine tract-binding protein	14	14
Q15459;B4E091	>sp|Q15459|SF3A1_HUMAN Splicing factor 3A subunit 1 OS=Homo sapiens GN=SF3A1 PE=1 SV=1;>tr|B4E091|B4E091_HUMAN cDNA FLJ55438, highly similar to Splicing factor 3 subunit 1 OS=Homo sapiens PE=2 SV=1	14	13
Q549M8;Q5RLJ0;Q9Y224	>tr|Q549M8|Q549M8_HUMAN CLE7 OS=Homo sapiens GN=C14orf166 PE=2 SV=1;>tr|Q5RLJ0|Q5RLJ0_HUMAN CLE OS=Homo sapiens PE=2 SV=1;>sp|Q9Y224|CN166_HUMAN UPF0568 protein C14orf166 OS=Homo sapiens GN=C14orf166 PE=1 SV=1	14	12
Q9UHD8;Q1WWK5;B4DTL7;Q0VG55	>sp|Q9UHD8|SEPT9_HUMAN Septin-9 OS=Homo sapiens GN=SEPT9 PE=1 SV=2;>tr|Q1WWK5|Q1WWK5_HUMAN SEPT9 protein (Fragment) OS=Homo sapiens GN=SEPT9 PE=2 SV=1	14	13
B7ZKS7;B7ZKS3;Q86UV5;B7ZKR8	>tr|B7ZKS7|B7ZKS7_HUMAN USP48 protein OS=Homo sapiens GN=USP48 PE=2 SV=1;>tr|B7ZKS3|B7ZKS3_HUMAN Ubiquitin specific peptidase 48 OS=Homo sapiens GN=USP48 PE=2 SV=1;>sp|Q86UV5|UBP48_HUMAN Ubiquitin carboxyl-terminal hydrolase 48 OS=Homo sapiens GN=USP48 PE=	14	17
Q9H1A4;B3KM59	>sp|Q9H1A4|APC1_HUMAN Anaphase-promoting complex subunit 1 OS=Homo sapiens GN=ANAPC1 PE=1 SV=1	14	9
A8K6X3;Q7L014;D3DQA6;D6RJA6	>tr|A8K6X3|A8K6X3_HUMAN cDNA FLJ78679, highly similar to Homo sapiens DEAD (Asp-Glu-Ala-Asp) box polypeptide 46 (DDX46), mRNA OS=Homo sapiens PE=2 SV=1;>sp|Q7L014|DDX46_HUMAN Probable ATP-dependent RNA helicase DDX46 OS=Homo sapiens GN=DDX46 PE=1 SV=2;>tr|	14	20
P06576;Q0QEN7	>sp|P06576|ATPB_HUMAN ATP synthase subunit beta, mitochondrial OS=Homo sapiens GN=ATP5B PE=1 SV=3;>tr|Q0QEN7|Q0QEN7_HUMAN ATP synthase subunit beta (Fragment) OS=Homo sapiens GN=ATP5B PE=2 SV=1	14	16
P55084;B4E2W0;B4DY96;B4DDC9;D6W539;B5MD38;C9JE81;C9JEY0;Q92799;C9K0M0	>sp|P55084|ECHB_HUMAN Trifunctional enzyme subunit beta, mitochondrial OS=Homo sapiens GN=HADHB PE=1 SV=3;>tr|B4E2W0|B4E2W0_HUMAN cDNA FLJ56214, highly similar to Trifunctional enzyme subunit beta, mitochondrial OS=Homo sapiens PE=2 SV=1;>tr|B4DY96|B4DY96_	14	19
P62269;Q5SUJ3;Q5GGW2	>sp|P62269|RS18_HUMAN 40S ribosomal protein S18 OS=Homo sapiens GN=RPS18 PE=1 SV=3;>tr|Q5SUJ3|Q5SUJ3_HUMAN Ribosomal protein S18 OS=Homo sapiens GN=RPS18 PE=2 SV=1	14	14
Q8TEQ6;B7ZLC9;Q58EZ8	>sp|Q8TEQ6|GEMI5_HUMAN Gem-associated protein 5 OS=Homo sapiens GN=GEMIN5 PE=1 SV=3;>tr|B7ZLC9|B7ZLC9_HUMAN GEMIN5 protein OS=Homo sapiens GN=GEMIN5 PE=2 SV=1	14	17
O95425;B4DXQ4;B4DZ11;Q569J5	>sp|O95425|SVIL_HUMAN Supervillin OS=Homo sapiens GN=SVIL PE=1 SV=2	14	14
Q96AG4;D6RD78;B2RE83	>sp|Q96AG4|LRC59_HUMAN Leucine-rich repeat-containing protein 59 OS=Homo sapiens GN=LRRC59 PE=1 SV=1;>tr|D6RD78|D6RD78_HUMAN Uncharacterized protein OS=Homo sapiens GN=LRRC59 PE=4 SV=1	14	13
B2RNR6;Q96KR1;B5MEH6;A8K849;B3KP82;Q05D65;B3KVS4	>tr|B2RNR6|B2RNR6_HUMAN Zinc finger RNA binding protein OS=Homo sapiens GN=ZFR PE=2 SV=1;>sp|Q96KR1|ZFR_HUMAN Zinc finger RNA-binding protein OS=Homo sapiens GN=ZFR PE=1 SV=2;>tr|B5MEH6|B5MEH6_HUMAN Uncharacterized protein OS=Homo sapiens GN=ZFR PE=4 SV=1;	14	19
Q5SW79;B2RTS4;A6H8X9;B1ARM6;B4DL23;E7EQJ6;B3KME6;Q6AZE1;B4DS35;E7ES90;E5RFU8;E5RJT5;E7EMW0;E7EWM2;Q96L14;E5RIH6;Q9Y4F5;E5RG47;B2R9B7;Q9NSN9;E5RGW7	>sp|Q5SW79|CE170_HUMAN Centrosomal protein of 170 kDa OS=Homo sapiens GN=CEP170 PE=1 SV=1;>tr|B2RTS4|B2RTS4_HUMAN Centrosomal protein 170kDa OS=Homo sapiens GN=CEP170 PE=2 SV=1;>tr|A6H8X9|A6H8X9_HUMAN Centrosomal protein 170kDa OS=Homo sapiens GN=CEP170 PE	14	11
Q86UE4;E5RJU9	>sp|Q86UE4|LYRIC_HUMAN Protein LYRIC OS=Homo sapiens GN=MTDH PE=1 SV=2;>tr|E5RJU9|E5RJU9_HUMAN Uncharacterized protein OS=Homo sapiens GN=MTDH PE=4 SV=1	14	17
Q969V3;B2RA56	>sp|Q969V3|NCLN_HUMAN Nicalin OS=Homo sapiens GN=NCLN PE=1 SV=2;>tr|B2RA56|B2RA56_HUMAN cDNA, FLJ94705, highly similar to Homo sapiens nicalin (LOC56926), mRNA OS=Homo sapiens PE=2 SV=1	14	12
B7Z6F8;Q14677	>tr|B7Z6F8|B7Z6F8_HUMAN cDNA FLJ61629, highly similar to Clathrin interactor 1 OS=Homo sapiens PE=2 SV=1;>sp|Q14677|EPN4_HUMAN Clathrin interactor 1 OS=Homo sapiens GN=CLINT1 PE=1 SV=1	14	10
Q9NZB2	>sp|Q9NZB2|F120A_HUMAN Constitutive coactivator of PPAR-gamma-like protein 1 OS=Homo sapiens GN=FAM120A PE=1 SV=2	14	13
O00425	>sp|O00425|IF2B3_HUMAN Insulin-like growth factor 2 mRNA-binding protein 3 OS=Homo sapiens GN=IGF2BP3 PE=1 SV=2	14	12
Q9Y678;Q8WUI6;B3KW21;D6RDA7	>sp|Q9Y678|COPG_HUMAN Coatomer subunit gamma OS=Homo sapiens GN=COPG PE=1 SV=1;>tr|Q8WUI6|Q8WUI6_HUMAN COPG protein (Fragment) OS=Homo sapiens GN=COPG PE=2 SV=2;>tr|B3KW21|B3KW21_HUMAN cDNA FLJ41945 fis, clone PLACE6019676, highly similar to Coatomer subun	14	10
Q8IYV2;Q8NEH0;Q8TDR3;Q9UHI6;B4DWV7	>tr|Q8IYV2|Q8IYV2_HUMAN DEAD (Asp-Glu-Ala-Asp) box polypeptide 20 OS=Homo sapiens GN=DDX20 PE=2 SV=1;>tr|Q8NEH0|Q8NEH0_HUMAN DEAD (Asp-Glu-Ala-Asp) box polypeptide 20 OS=Homo sapiens GN=DDX20 PE=2 SV=1;>tr|Q8TDR3|Q8TDR3_HUMAN DEAD-box corepressor DP103 OS=	14	16
Q6P3W7;Q9NWE9;E7EMM7	>sp|Q6P3W7|SCYL2_HUMAN SCY1-like protein 2 OS=Homo sapiens GN=SCYL2 PE=1 SV=1	14	5
Q14694;Q6P2I0;B4DDR4	>sp|Q14694|UBP10_HUMAN Ubiquitin carboxyl-terminal hydrolase 10 OS=Homo sapiens GN=USP10 PE=1 SV=2	14	9
Q9BW92;Q9H9V2;E7EVR9;Q6ST48;Q5T5E9;Q9H045;Q5T5F2;B4DQF3	>sp|Q9BW92|SYTM_HUMAN Threonyl-tRNA synthetase, mitochondrial OS=Homo sapiens GN=TARS2 PE=1 SV=1;>tr|Q9H9V2|Q9H9V2_HUMAN Threonyl-tRNA synthetase 2, mitochondrial (Putative) OS=Homo sapiens GN=TARSL1 PE=2 SV=1;>tr|E7EVR9|E7EVR9_HUMAN Uncharacterized protei	14	12
Q99661;A8K3S3;B7Z6Q6;B7Z7M6;Q8N5N1;Q5JR91;Q5JR89;Q8N4N8;B4DY48;Q5JR96	>sp|Q99661|KIF2C_HUMAN Kinesin-like protein KIF2C OS=Homo sapiens GN=KIF2C PE=1 SV=2;>tr|A8K3S3|A8K3S3_HUMAN cDNA FLJ75664, highly similar to Homo sapiens kinesin family member 2C (KIF2C), mRNA OS=Homo sapiens PE=2 SV=1;>tr|B7Z6Q6|B7Z6Q6_HUMAN cDNA FLJ5408	14	15
CON__sp|CON_P35908|CON_K22E_HUMAN;P35908;Q0IIN1;Q7Z794;CON__sp|CON_Q6NXH9|CON_K2C73_MOUSE;CON__sp|CON_Q9R0H5|CON_K2C71_MOUSE	>sp|CON_P35908|CON_K22E_HUMAN Keratin, type II cytoskeletal 2 epidermal OS=Homo sapiens GN=KRT2 PE=1 SV=2;>sp|P35908|K22E_HUMAN Keratin, type II cytoskeletal 2 epidermal OS=Homo sapiens GN=KRT2 PE=1 SV=2	14	12
Q14571;C9JNU7;B4DGH1;B4DJU3	>sp|Q14571|ITPR2_HUMAN Inositol 1,4,5-trisphosphate receptor type 2 OS=Homo sapiens GN=ITPR2 PE=1 SV=2;>tr|C9JNU7|C9JNU7_HUMAN Uncharacterized protein OS=Homo sapiens GN=ITPR2 PE=4 SV=1	13	12
Q9Y512;A8MZI2	>sp|Q9Y512|SAM50_HUMAN Sorting and assembly machinery component 50 homolog OS=Homo sapiens GN=SAMM50 PE=1 SV=3;>tr|A8MZI2|A8MZI2_HUMAN Uncharacterized protein OS=Homo sapiens GN=SAMM50 PE=4 SV=1	13	14
Q7Z3K3;B4DTP8;B7ZBY5;B4DYL9;B4DSK8;A6PW30	>sp|Q7Z3K3|POGZ_HUMAN Pogo transposable element with ZNF domain OS=Homo sapiens GN=POGZ PE=1 SV=2;>tr|B4DTP8|B4DTP8_HUMAN cDNA FLJ61395, highly similar to Pogo transposable element with ZNF domain OS=Homo sapiens PE=2 SV=1;>tr|B7ZBY5|B7ZBY5_HUMAN Pogo tran	13	19
P61764;Q68CM6;B7Z2V7;B7Z1V5;Q59GC9;B7Z3F4	>sp|P61764|STXB1_HUMAN Syntaxin-binding protein 1 OS=Homo sapiens GN=STXBP1 PE=1 SV=1;>tr|Q68CM6|Q68CM6_HUMAN STXBP1 protein OS=Homo sapiens GN=stxbp1 PE=2 SV=1;>tr|B7Z2V7|B7Z2V7_HUMAN cDNA FLJ54602, highly similar to Syntaxin-binding protein 1 OS=Homo sap	13	14
Q9Y490;Q5TCU6	>sp|Q9Y490|TLN1_HUMAN Talin-1 OS=Homo sapiens GN=TLN1 PE=1 SV=3;>tr|Q5TCU6|Q5TCU6_HUMAN Talin 1 OS=Homo sapiens GN=TLN1 PE=2 SV=1	13	14
Q8IWX8;B4DPM4;B4DL82;Q59ET1	>sp|Q8IWX8|CHERP_HUMAN Calcium homeostasis endoplasmic reticulum protein OS=Homo sapiens GN=CHERP PE=1 SV=3	13	14
P68104;Q53HM9;Q6IPS9;Q6IPT9;A8K9C4;Q53GE9;Q53HQ7;Q53HR5;Q5VTE0;Q6IPN6;Q53G85;Q53GA1;E7EUM7;Q6IQ15;Q53G89;Q9H2I7;B4DV42;Q96RE1;B4DNE0;Q53HR1;Q8IUB0;Q9NZS6;Q504Z0;Q16577;B4E2C5;Q6P4C9;Q96CD8;Q6P082;Q8TBL1;Q96C29;A9X7H1;Q5JR01;A6PW80;Q14222;Q96EB3;E7EPH7;Q6NSH7;Q2F837;Q6NS35	>sp|P68104|EF1A1_HUMAN Elongation factor 1-alpha 1 OS=Homo sapiens GN=EEF1A1 PE=1 SV=1;>tr|Q53HM9|Q53HM9_HUMAN Elongation factor 1-alpha (Fragment) OS=Homo sapiens PE=2 SV=1;>tr|Q6IPS9|Q6IPS9_HUMAN Elongation factor 1-alpha OS=Homo sapiens GN=EEF1A1 PE=2 S	13	13
O43719;B4DRS4;Q5H918;Q5H919	>sp|O43719|HTSF1_HUMAN HIV Tat-specific factor 1 OS=Homo sapiens GN=HTATSF1 PE=1 SV=1;>tr|B4DRS4|B4DRS4_HUMAN cDNA FLJ60139, highly similar to Homo sapiens HIV TAT specific factor 1 (HTATSF1), mRNA OS=Homo sapiens PE=2 SV=1	13	15
P54577	>sp|P54577|SYYC_HUMAN Tyrosyl-tRNA synthetase, cytoplasmic OS=Homo sapiens GN=YARS PE=1 SV=4	13	12
Q8WXF1;B4DWI8;REV__Q96JN2;REV__B5MDT9	>sp|Q8WXF1|PSPC1_HUMAN Paraspeckle component 1 OS=Homo sapiens GN=PSPC1 PE=1 SV=1;>tr|B4DWI8|B4DWI8_HUMAN cDNA FLJ57805, highly similar to Homo sapiens paraspeckle component 1 (PSPC1), transcript variant alpha, mRNA OS=Homo sapiens PE=2 SV=1	13	14
O76031;Q9H072	>sp|O76031|CLPX_HUMAN ATP-dependent Clp protease ATP-binding subunit clpX-like, mitochondrial OS=Homo sapiens GN=CLPX PE=1 SV=2;>tr|Q9H072|Q9H072_HUMAN Putative uncharacterized protein DKFZp586J151 OS=Homo sapiens GN=DKFZp586J151 PE=2 SV=1	13	11
Q02978;Q6IBH0	>sp|Q02978|M2OM_HUMAN Mitochondrial 2-oxoglutarate/malate carrier protein OS=Homo sapiens GN=SLC25A11 PE=1 SV=3;>tr|Q6IBH0|Q6IBH0_HUMAN SLC25A11 protein OS=Homo sapiens GN=SLC25A11 PE=2 SV=1	13	13
Q6P2E9;B7Z7V8	>sp|Q6P2E9|EDC4_HUMAN Enhancer of mRNA-decapping protein 4 OS=Homo sapiens GN=EDC4 PE=1 SV=1	13	15
Q99615;Q59EH7;A8K4T2;B7Z9W6;Q7Z784;B4DKK3	>sp|Q99615|DNJC7_HUMAN DnaJ homolog subfamily C member 7 OS=Homo sapiens GN=DNAJC7 PE=1 SV=2;>tr|Q59EH7|Q59EH7_HUMAN DnaJ (Hsp40) homolog, subfamily C, member 7 variant (Fragment) OS=Homo sapiens PE=2 SV=1;>tr|A8K4T2|A8K4T2_HUMAN cDNA FLJ76281, highly simi	13	14
P52948;E7EUD4;A8KA17;B4DWF8;Q86TI1;E7EUD2	>sp|P52948|NUP98_HUMAN Nuclear pore complex protein Nup98-Nup96 OS=Homo sapiens GN=NUP98 PE=1 SV=4	13	18
Q12769;C9JIP0;C9J0U6	>sp|Q12769|NU160_HUMAN Nuclear pore complex protein Nup160 OS=Homo sapiens GN=NUP160 PE=1 SV=3;>tr|C9JIP0|C9JIP0_HUMAN Uncharacterized protein OS=Homo sapiens GN=NUP160 PE=4 SV=1	13	14
Q13576;E7EWC2;B7Z7U6;D6R939;D6RDK8;D6RGC6	>sp|Q13576|IQGA2_HUMAN Ras GTPase-activating-like protein IQGAP2 OS=Homo sapiens GN=IQGAP2 PE=1 SV=4;>tr|E7EWC2|E7EWC2_HUMAN Uncharacterized protein OS=Homo sapiens GN=IQGAP2 PE=4 SV=1;>tr|B7Z7U6|B7Z7U6_HUMAN cDNA FLJ51769, highly similar to Ras GTPase-act	13	9
A8K7F6;P60842;A8K088;B4DNH2;Q59F68;B4DKP9;B4E047;B4E102;D3DSD6;Q86WD0;E7EMV8;Q5JWW0;Q59GT8	>tr|A8K7F6|A8K7F6_HUMAN cDNA FLJ78244, highly similar to Homo sapiens eukaryotic translation initiation factor 4A, isoform 1 (EIF4A1), mRNA OS=Homo sapiens PE=2 SV=1;>sp|P60842|IF4A1_HUMAN Eukaryotic initiation factor 4A-I OS=Homo sapiens GN=EIF4A1 PE=1 SV	13	15
Q9Y3A5	>sp|Q9Y3A5|SBDS_HUMAN Ribosome maturation protein SBDS OS=Homo sapiens GN=SBDS PE=1 SV=4	13	15
Q9NRG9;Q53HS1;Q5JB47;B4DDU7;D9DBT3;D9DBT1	>sp|Q9NRG9|AAAS_HUMAN Aladin OS=Homo sapiens GN=AAAS PE=1 SV=1;>tr|Q53HS1|Q53HS1_HUMAN Achalasia, adrenocortical insufficiency, alacrimia (Allgrove, triple-A) variant (Fragment) OS=Homo sapiens PE=2 SV=1;>tr|Q5JB47|Q5JB47_HUMAN Achalasia variant OS=Homo sa	13	15
Q9UNE7	>sp|Q9UNE7|CHIP_HUMAN E3 ubiquitin-protein ligase CHIP OS=Homo sapiens GN=STUB1 PE=1 SV=2	13	13
P61313;E7EQV9;E7ENU7;B4DLP4;E7EX53;Q642I1;B4DEN1;A4D1Q5;E7ERA2;Q96S84;Q76N55	>sp|P61313|RL15_HUMAN 60S ribosomal protein L15 OS=Homo sapiens GN=RPL15 PE=1 SV=2;>tr|E7EQV9|E7EQV9_HUMAN Uncharacterized protein OS=Homo sapiens GN=RPL15 PE=4 SV=1;>tr|E7ENU7|E7ENU7_HUMAN Uncharacterized protein OS=Homo sapiens GN=RPL15 PE=4 SV=1;>tr|B4D	13	14
Q9UBD5;B4E014;E7ENV6;B4E025;B7ZAI3;B7Z8A5;B4DZ51;Q6IBJ0	>sp|Q9UBD5|ORC3_HUMAN Origin recognition complex subunit 3 OS=Homo sapiens GN=ORC3 PE=1 SV=1;>tr|B4E014|B4E014_HUMAN cDNA FLJ54334, highly similar to Origin recognition complex subunit 3 OS=Homo sapiens PE=2 SV=1;>tr|E7ENV6|E7ENV6_HUMAN Uncharacterized pro	13	15
P20073;B2R657;Q53HM8;B4DHY4;B4DWU2;B4DT77;B2R7L2	>sp|P20073|ANXA7_HUMAN Annexin A7 OS=Homo sapiens GN=ANXA7 PE=1 SV=3;>tr|B2R657|B2R657_HUMAN cDNA, FLJ92798, highly similar to Homo sapiens annexin A7 (ANXA7), transcript variant 2, mRNA OS=Homo sapiens PE=2 SV=1;>tr|Q53HM8|Q53HM8_HUMAN Annexin VII isoform	13	9
B3KS98;O15372;Q53HR0;Q6IB98;Q53HG0;Q5BKY2;E5RJT0;E5RGU4;E5RFH0;B4DJN9;E5RFW7;E5RH59;E5RHC7	>tr|B3KS98|B3KS98_HUMAN Eukaryotic translation initiation factor 3, subunit 3 gamma, 40kDa, isoform CRA_b OS=Homo sapiens GN=EIF3S3 PE=2 SV=1;>sp|O15372|EIF3H_HUMAN Eukaryotic translation initiation factor 3 subunit H OS=Homo sapiens GN=EIF3H PE=1 SV=1;>tr	13	15
Q9H8H0;B7Z5V9	>sp|Q9H8H0|NOL11_HUMAN Nucleolar protein 11 OS=Homo sapiens GN=NOL11 PE=1 SV=1;>tr|B7Z5V9|B7Z5V9_HUMAN cDNA FLJ55361, highly similar to Nucleolar protein 11 OS=Homo sapiens PE=2 SV=1	13	12
B5MC40;Q86YP4;B4DKZ7;B4E0Q6;C9JJK9;C9JHD7;C9JGN4;C9JMI3;C9JVY3	>tr|B5MC40|B5MC40_HUMAN Uncharacterized protein OS=Homo sapiens GN=GATAD2A PE=4 SV=1;>sp|Q86YP4|P66A_HUMAN Transcriptional repressor p66-alpha OS=Homo sapiens GN=GATAD2A PE=1 SV=1;>tr|B4DKZ7|B4DKZ7_HUMAN cDNA FLJ55704, highly similar to Transcriptional rep	13	9
Q9NZN5;B4E2K6;B4DGW2	>sp|Q9NZN5|ARHGC_HUMAN Rho guanine nucleotide exchange factor 12 OS=Homo sapiens GN=ARHGEF12 PE=1 SV=1;>tr|B4E2K6|B4E2K6_HUMAN cDNA FLJ60405, highly similar to Rho guanine nucleotide exchange factor 12 (Fragment) OS=Homo sapiens PE=2 SV=1;>tr|B4DGW2|B4DGW2	13	5
Q8TCS8	>sp|Q8TCS8|PNPT1_HUMAN Polyribonucleotide nucleotidyltransferase 1, mitochondrial OS=Homo sapiens GN=PNPT1 PE=1 SV=2	13	15
B1AMT5;Q68DE9;Q6MZM3;Q6MZM4;Q8N3U4;B2R8Y6;Q6MZP3;Q6AI02;B4DQ46;B1AMT4;B1AMT3;B1AMT2;B1AMT1;D6W5U7;A8K8M9;B2RU25;Q9UJ98;B4DZ10;E7ENW5;B4DYS8;C9JJQ0;B1AMT0	>tr|B1AMT5|B1AMT5_HUMAN Stromal antigen 2 OS=Homo sapiens GN=STAG2 PE=4 SV=1;>tr|Q68DE9|Q68DE9_HUMAN Putative uncharacterized protein DKFZp781H1753 OS=Homo sapiens GN=DKFZp781H1753 PE=2 SV=1;>tr|Q6MZM3|Q6MZM3_HUMAN Putative uncharacterized protein DKFZp686	13	13
O95714;Q9BVR0;A6NLQ0;B7Z2K1;A8KAQ8;B7Z294;E7EMG2;Q68DG8;B4DEY2	>sp|O95714|HERC2_HUMAN E3 ubiquitin-protein ligase HERC2 OS=Homo sapiens GN=HERC2 PE=1 SV=2	13	14
Q92747;Q53GB6;Q59GQ0;B4DLQ7;Q75MY0	>sp|Q92747|ARC1A_HUMAN Actin-related protein 2/3 complex subunit 1A OS=Homo sapiens GN=ARPC1A PE=1 SV=2;>tr|Q53GB6|Q53GB6_HUMAN Actin related protein 2/3 complex subunit 1A variant (Fragment) OS=Homo sapiens PE=2 SV=1;>tr|Q59GQ0|Q59GQ0_HUMAN Actin related	13	9
P26196;B2R858;Q8IV96	>sp|P26196|DDX6_HUMAN Probable ATP-dependent RNA helicase DDX6 OS=Homo sapiens GN=DDX6 PE=1 SV=2;>tr|B2R858|B2R858_HUMAN cDNA, FLJ93750, Homo sapiens DEAD (Asp-Glu-Ala-Asp) box polypeptide 6 (DDX6), mRNA OS=Homo sapiens PE=2 SV=1	13	10
Q9Y295;Q9UFA5;D6W526	>sp|Q9Y295|DRG1_HUMAN Developmentally-regulated GTP-binding protein 1 OS=Homo sapiens GN=DRG1 PE=1 SV=1	13	13
A2RRC9;Q86VI3	>tr|A2RRC9|A2RRC9_HUMAN IQ motif containing GTPase activating protein 3 OS=Homo sapiens GN=IQGAP3 PE=2 SV=1;>sp|Q86VI3|IQGA3_HUMAN Ras GTPase-activating-like protein IQGAP3 OS=Homo sapiens GN=IQGAP3 PE=1 SV=2	13	13
A2A3R6;P62753;Q96DV6;A2A3R5;Q9BZU1;A2A3R7;D3DRJ5	>tr|A2A3R6|A2A3R6_HUMAN Ribosomal protein S6 OS=Homo sapiens GN=RPS6 PE=2 SV=1;>sp|P62753|RS6_HUMAN 40S ribosomal protein S6 OS=Homo sapiens GN=RPS6 PE=1 SV=1;>tr|Q96DV6|Q96DV6_HUMAN Ribosomal protein S6 OS=Homo sapiens GN=RPS6 PE=2 SV=1;>tr|A2A3R5|A2A3R5_	13	13
O75179;E7EUV3;B4DTP3;B4DR08;E7EWI7;C9JRC1;B5MEE3;B3KU50;D6RHC4	>sp|O75179|ANR17_HUMAN Ankyrin repeat domain-containing protein 17 OS=Homo sapiens GN=ANKRD17 PE=1 SV=3;>tr|E7EUV3|E7EUV3_HUMAN Uncharacterized protein OS=Homo sapiens GN=ANKRD17 PE=4 SV=1;>tr|B4DTP3|B4DTP3_HUMAN cDNA FLJ57343, highly similar to Homo sapie	13	11
B2RB52;Q8N2L6;Q9Y4P3;Q96E41;B4DY50;B4DY59;C9JVF0	>tr|B2RB52|B2RB52_HUMAN cDNA, FLJ95314, highly similar to Homo sapiens transducin (beta)-like 2 (TBL2), transcript variant 1, mRNA OS=Homo sapiens PE=2 SV=1;>tr|Q8N2L6|Q8N2L6_HUMAN cDNA FLJ90138 fis, clone HEMBB1000905, weakly similar to TRANSCRIPTIONAL RE	13	15
Q9HC35;A6H8Y6;B5MCW9;A6P4V4;C1PHA1;B6EXY3;B5MBZ0;B5MD40;C1PHA0;A6P4T4;A9YLN7;B3XZM0;B3XZL9;B8ZZL4;B6EXY5;B6EXY4;B5MC77;B4DIT9	>sp|Q9HC35|EMAL4_HUMAN Echinoderm microtubule-associated protein-like 4 OS=Homo sapiens GN=EML4 PE=1 SV=3;>tr|A6H8Y6|A6H8Y6_HUMAN EML4 protein OS=Homo sapiens GN=EML4 PE=2 SV=1;>tr|B5MCW9|B5MCW9_HUMAN Uncharacterized protein OS=Homo sapiens GN=EML4 PE=4 SV	13	14
A3KN83;B3KUC1;Q9NVJ3;Q9Y2G9;B5MDI1;B3KWJ1;B4DL53;B4DV91	>sp|A3KN83|SBNO1_HUMAN Protein strawberry notch homolog 1 OS=Homo sapiens GN=SBNO1 PE=1 SV=1	13	15
B4DG66;Q13625;Q05BL1;B4DH76;B4DI25;B7Z9Y8	>tr|B4DG66|B4DG66_HUMAN cDNA FLJ61231, highly similar to Apoptosis-stimulating of p53 protein 2 OS=Homo sapiens PE=2 SV=1;>sp|Q13625|ASPP2_HUMAN Apoptosis-stimulating of p53 protein 2 OS=Homo sapiens GN=TP53BP2 PE=1 SV=2;>tr|Q05BL1|Q05BL1_HUMAN TP53BP2 pro	13	6
B2RA03;P05783;C9JEA8;C9JAF0;CON__sp|CON_Q92764|CON_KRT35_HUMAN;Q92764;C4AM86;CON__sp|CON_O76013|CON_KRT36_HUMAN;O76013;CON__sp|CON_O76015|CON_KRT38_HUMAN;O76015;CON__tr|CON_B1ATJ5|CON_B1ATJ5_MOUSE;CON__sp|CON_O76014|CON_KRT37_HUMAN;O76014;CON__sp|CON_Q14532|CON_K1H2_HUMAN;Q14532;Q6A165;B7WNV4	>tr|B2RA03|B2RA03_HUMAN cDNA, FLJ94640, highly similar to Homo sapiens keratin 18 (KRT18), mRNA OS=Homo sapiens PE=2 SV=1;>sp|P05783|K1C18_HUMAN Keratin, type I cytoskeletal 18 OS=Homo sapiens GN=KRT18 PE=1 SV=2	12	12
P31930;B4DUL5;B4DZB9	>sp|P31930|QCR1_HUMAN Cytochrome b-c1 complex subunit 1, mitochondrial OS=Homo sapiens GN=UQCRC1 PE=1 SV=3;>tr|B4DUL5|B4DUL5_HUMAN cDNA FLJ51625, highly similar to Ubiquinol-cytochrome-c reductase complex coreprotein I, mitochondrial (EC 1.10.2.2) OS=Homo	12	15
P14625;Q5CAQ5;Q59FC6;Q96GW1;B4DU71;B4DHT9;B4DQX3;Q58FF3;Q58FF2	>sp|P14625|ENPL_HUMAN Endoplasmin OS=Homo sapiens GN=HSP90B1 PE=1 SV=1;>tr|Q5CAQ5|Q5CAQ5_HUMAN Tumor rejection antigen (Gp96) 1 OS=Homo sapiens GN=TRA1 PE=2 SV=1;>tr|Q59FC6|Q59FC6_HUMAN Tumor rejection antigen (Gp96) 1 variant (Fragment) OS=Homo sapiens PE	12	13
Q96DP0	>tr|Q96DP0|Q96DP0_HUMAN cDNA FLJ31479 fis, clone NT2NE2001634, moderately similar to NADH-UBIQUINONE OXIDOREDUCTASE 9 KD SUBUNIT (EC 1.6.5.3) OS=Homo sapiens PE=1 SV=1	12	9
P07195;Q5U077;A8MW50;C9J7H8	>sp|P07195|LDHB_HUMAN L-lactate dehydrogenase B chain OS=Homo sapiens GN=LDHB PE=1 SV=2;>tr|Q5U077|Q5U077_HUMAN L-lactate dehydrogenase OS=Homo sapiens GN=LDHB PE=2 SV=1;>tr|A8MW50|A8MW50_HUMAN L-lactate dehydrogenase OS=Homo sapiens GN=LDHB PE=3 SV=1;>tr|	12	11
O75489;Q53FM7;Q9UF24;B4DFM8	>sp|O75489|NDUS3_HUMAN NADH dehydrogenase [ubiquinone] iron-sulfur protein 3, mitochondrial OS=Homo sapiens GN=NDUFS3 PE=1 SV=1;>tr|Q53FM7|Q53FM7_HUMAN NADH dehydrogenase (Ubiquinone) Fe-S protein 3, 30kDa (NADH-coenzyme Q reductase) variant (Fragment) OS=	12	12
Q6NUS1;Q4W4Y1;Q8WUM4;B7Z5C1;B4DHD2;C5MQH7;C9IZF9	>tr|Q6NUS1|Q6NUS1_HUMAN PDCD6IP protein OS=Homo sapiens GN=PDCD6IP PE=1 SV=1;>tr|Q4W4Y1|Q4W4Y1_HUMAN Dopamine receptor interacting protein 4 OS=Homo sapiens GN=DRIP4 PE=2 SV=1;>sp|Q8WUM4|PDC6I_HUMAN Programmed cell death 6-interacting protein OS=Homo sapie	12	8
B5BUB5;P05455;Q14730;E7ERC4;Q9UMH6;Q9UMH5	>tr|B5BUB5|B5BUB5_HUMAN Autoantigen La (Fragment) OS=Homo sapiens GN=SSB PE=2 SV=1;>sp|P05455|LA_HUMAN Lupus La protein OS=Homo sapiens GN=SSB PE=1 SV=2;>tr|Q14730|Q14730_HUMAN La 4.1 protein (Fragment) OS=Homo sapiens PE=2 SV=1;>tr|E7ERC4|E7ERC4_HUMAN Unc	12	12
P43490;Q5SYT8;B7Z8W6;C9JG65;Q658Z1	>sp|P43490|NAMPT_HUMAN Nicotinamide phosphoribosyltransferase OS=Homo sapiens GN=NAMPT PE=1 SV=1;>tr|Q5SYT8|Q5SYT8_HUMAN Novel protein similar to Pre-B cell enhancing factor (PBEF) (Fragment) OS=Homo sapiens GN=RP11-92J19.4 PE=1 SV=1	12	15
Q96PK6;Q59GV2;B4DNG4	>sp|Q96PK6|RBM14_HUMAN RNA-binding protein 14 OS=Homo sapiens GN=RBM14 PE=1 SV=2;>tr|Q59GV2|Q59GV2_HUMAN RNA binding motif protein 14 variant (Fragment) OS=Homo sapiens PE=2 SV=1	12	12
Q2M5E1;A8MWQ3;O14578;REV__A8K8N5;REV__P40818;REV__B4DKA8;REV__Q05DF5;REV__Q05CD9	>tr|Q2M5E1|Q2M5E1_HUMAN Citron OS=Homo sapiens PE=2 SV=1;>tr|A8MWQ3|A8MWQ3_HUMAN Uncharacterized protein OS=Homo sapiens GN=CIT PE=4 SV=1;>sp|O14578|CTRO_HUMAN Citron Rho-interacting kinase OS=Homo sapiens GN=CIT PE=1 SV=2	12	10
A8K2Y9;P52209;B4DQJ8;B4E2U0;B4DL86;B4DV68;A9Z1X1	>tr|A8K2Y9|A8K2Y9_HUMAN 6-phosphogluconate dehydrogenase, decarboxylating OS=Homo sapiens GN=PGD PE=2 SV=1;>sp|P52209|6PGD_HUMAN 6-phosphogluconate dehydrogenase, decarboxylating OS=Homo sapiens GN=PGD PE=1 SV=3;>tr|B4DQJ8|B4DQJ8_HUMAN 6-phosphogluconate d	12	10
D3DWK1;B2RAR6;P29692;Q9H7G6;Q71RH4;Q9BW34;Q4VBZ6;B4DDU4	>tr|D3DWK1|D3DWK1_HUMAN Eukaryotic translation elongation factor 1 delta (Guanine nucleotide exchange protein), isoform CRA_b OS=Homo sapiens GN=EEF1D PE=3 SV=1;>tr|B2RAR6|B2RAR6_HUMAN cDNA, FLJ95068, highly similar to Homo sapiens eukaryotic translation e	12	12
B7Z3B7;Q93050;Q53X12;Q53ET5;B7Z2A9;B7Z641;Q5CZH6;B7Z2J9;Q6AHY6	>tr|B7Z3B7|B7Z3B7_HUMAN ATPase, H+ transporting, lysosomal V0 subunit a1, isoform CRA_a OS=Homo sapiens GN=ATP6V0A1 PE=2 SV=1;>sp|Q93050|VPP1_HUMAN V-type proton ATPase 116 kDa subunit a isoform 1 OS=Homo sapiens GN=ATP6V0A1 PE=1 SV=3;>tr|Q53X12|Q53X12_HUM	12	12
P35269;Q6IBK5;B4DXY2;E7EUG6;B4DDB5	>sp|P35269|T2FA_HUMAN General transcription factor IIF subunit 1 OS=Homo sapiens GN=GTF2F1 PE=1 SV=2;>tr|Q6IBK5|Q6IBK5_HUMAN GTF2F1 protein OS=Homo sapiens GN=GTF2F1 PE=2 SV=1;>tr|B4DXY2|B4DXY2_HUMAN cDNA FLJ50288, highly similar to Transcription initiatio	12	11
P60981;B4DYA6;B7Z9M9	>sp|P60981|DEST_HUMAN Destrin OS=Homo sapiens GN=DSTN PE=1 SV=3;>tr|B4DYA6|B4DYA6_HUMAN Destrin (Actin depolymerizing factor), isoform CRA_a OS=Homo sapiens GN=DSTN PE=2 SV=1;>tr|B7Z9M9|B7Z9M9_HUMAN cDNA, FLJ78893, highly similar to Destrin OS=Homo sapiens	12	13
Q13813;A6NG51;B4DGT1;A6NN88;Q14917	>sp|Q13813|SPTA2_HUMAN Spectrin alpha chain, brain OS=Homo sapiens GN=SPTAN1 PE=1 SV=3;>tr|A6NG51|A6NG51_HUMAN Uncharacterized protein OS=Homo sapiens GN=SPTAN1 PE=4 SV=2;>tr|B4DGT1|B4DGT1_HUMAN cDNA FLJ59116, highly similar to Spectrin alpha chain, brain	12	12
Q16181;E7EPK1;A4GYY8;Q3LIE9;E7ES33;Q8TC62;B4DUD6;A8K3D0;B4DNE4;B4DPQ6;Q59EY4;A4D1Y2;Q3B7A3;Q5JXL7;Q6ZU15;Q5W161	>sp|Q16181|SEPT7_HUMAN Septin-7 OS=Homo sapiens GN=SEPT7 PE=1 SV=2;>tr|E7EPK1|E7EPK1_HUMAN Uncharacterized protein OS=Homo sapiens GN=SEPT7 PE=4 SV=1;>tr|A4GYY8|A4GYY8_HUMAN Putative uncharacterized protein DKFZp686F17268 (Fragment) OS=Homo sapiens GN=DKFZ	12	11
E7EVF4;E7EVJ5;Q96F07;B7Z8N7;B7Z4I3;B7Z3H2;B7Z217;E7EW33;Q9NSN1;Q14650;A8MUM2;E5RFQ0;E5RJW3	>tr|E7EVF4|E7EVF4_HUMAN Uncharacterized protein OS=Homo sapiens GN=CYFIP2 PE=4 SV=1;>tr|E7EVJ5|E7EVJ5_HUMAN Uncharacterized protein OS=Homo sapiens GN=CYFIP2 PE=4 SV=1;>sp|Q96F07|CYFP2_HUMAN Cytoplasmic FMR1-interacting protein 2 OS=Homo sapiens GN=CYFIP2	12	7
Q9ULH0;B4DK94;B4DGY1;Q7Z322	>sp|Q9ULH0|KDIS_HUMAN Kinase D-interacting substrate of 220 kDa OS=Homo sapiens GN=KIDINS220 PE=1 SV=3;>tr|B4DK94|B4DK94_HUMAN cDNA FLJ61593, highly similar to Homo sapiens kinase D-interacting substance of 220 kDa (KIDINS220), mRNA (Fragment) OS=Homo sapi	12	13
P46459;B7Z5J7;B4DSK5;B4DH19;B7Z9U2;B4DFA2;B4DGR3;Q96D47;D3DXJ4;Q9H3V6	>sp|P46459|NSF_HUMAN Vesicle-fusing ATPase OS=Homo sapiens GN=NSF PE=1 SV=3;>tr|B7Z5J7|B7Z5J7_HUMAN cDNA FLJ58682, highly similar to Vesicle-fusing ATPase (EC 3.6.4.6) OS=Homo sapiens PE=2 SV=1;>tr|B4DSK5|B4DSK5_HUMAN cDNA FLJ54381, highly similar to Vesic	12	12
Q15691;B4DM33;A2VCR0	>sp|Q15691|MARE1_HUMAN Microtubule-associated protein RP/EB family member 1 OS=Homo sapiens GN=MAPRE1 PE=1 SV=3;>tr|B4DM33|B4DM33_HUMAN cDNA FLJ52068, highly similar to Microtubule-associated protein RP/EB family member 1 OS=Homo sapiens PE=2 SV=1;>tr|A2VC	12	11
P53992;B4DSN3;B4DZT4;B7ZAY6	>sp|P53992|SC24C_HUMAN Protein transport protein Sec24C OS=Homo sapiens GN=SEC24C PE=1 SV=3;>tr|B4DSN3|B4DSN3_HUMAN cDNA FLJ60345, highly similar to Protein transport protein Sec24C OS=Homo sapiens PE=2 SV=1	12	14
B2RCJ6;Q9BZH6;C9J8X2;Q9NVU3;Q659C9;Q9NWV7;B4DX09	>tr|B2RCJ6|B2RCJ6_HUMAN cDNA, FLJ96114, highly similar to Homo sapiens bromodomain and WD repeat domain containing 2 (BRWD2), mRNA OS=Homo sapiens PE=2 SV=1;>sp|Q9BZH6|WDR11_HUMAN WD repeat-containing protein 11 OS=Homo sapiens GN=WDR11 PE=1 SV=1;>tr|C9J8X	12	11
P40429;Q9BSQ6;Q53H34;Q5QTS3;Q5VY36;Q8J015;Q0VGL3;B4DNC8;Q6NVV1	>sp|P40429|RL13A_HUMAN 60S ribosomal protein L13a OS=Homo sapiens GN=RPL13A PE=1 SV=2;>tr|Q9BSQ6|Q9BSQ6_HUMAN RPL13A protein (Fragment) OS=Homo sapiens GN=RPL13A PE=2 SV=2;>tr|Q53H34|Q53H34_HUMAN Ribosomal protein L13a variant (Fragment) OS=Homo sapiens PE	12	14
Q14684;C9JHZ3;Q6PJM8	>sp|Q14684|RRP1B_HUMAN Ribosomal RNA processing protein 1 homolog B OS=Homo sapiens GN=RRP1B PE=1 SV=3;>tr|C9JHZ3|C9JHZ3_HUMAN Uncharacterized protein OS=Homo sapiens GN=RRP1B PE=4 SV=1;>tr|Q6PJM8|Q6PJM8_HUMAN RRP1B protein (Fragment) OS=Homo sapiens GN=RR	12	16
B7ZLV9;Q96RT1;A0AVR1;Q1RMD0;E7EQW9;B4E3F1;Q1RMC9;B4DIP2;B1AKT2	>tr|B7ZLV9|B7ZLV9_HUMAN ERBB2IP protein OS=Homo sapiens GN=ERBB2IP PE=2 SV=1;>sp|Q96RT1|LAP2_HUMAN Protein LAP2 OS=Homo sapiens GN=ERBB2IP PE=1 SV=2;>tr|A0AVR1|A0AVR1_HUMAN Erbb2 interacting protein OS=Homo sapiens GN=ERBB2IP PE=2 SV=1;>tr|Q1RMD0|Q1RMD0_HU	12	9
B4DE31;E7EPA7;P29401;Q53EM5;B4E022;B3KSI4;B4DVU1;B3KPZ8;Q6MZE3	>tr|B4DE31|B4DE31_HUMAN cDNA FLJ54957, highly similar to Transketolase (EC 2.2.1.1) OS=Homo sapiens PE=2 SV=1;>tr|E7EPA7|E7EPA7_HUMAN Uncharacterized protein OS=Homo sapiens GN=TKT PE=4 SV=1;>sp|P29401|TKT_HUMAN Transketolase OS=Homo sapiens GN=TKT PE=1 SV	12	9
Q6U8A4;Q93009;B7Z815;B7ZAX6;B7Z855;B7Z7T5;B7Z842	>tr|Q6U8A4|Q6U8A4_HUMAN Ubiquitin carboxyl-terminal hydrolase (Fragment) OS=Homo sapiens PE=2 SV=1;>sp|Q93009|UBP7_HUMAN Ubiquitin carboxyl-terminal hydrolase 7 OS=Homo sapiens GN=USP7 PE=1 SV=2;>tr|B7Z815|B7Z815_HUMAN Ubiquitin carboxyl-terminal hydrolase	12	12
Q9NZQ3;C9JSC3;C9JMQ4	>sp|Q9NZQ3|SPN90_HUMAN NCK-interacting protein with SH3 domain OS=Homo sapiens GN=NCKIPSD PE=1 SV=1;>tr|C9JSC3|C9JSC3_HUMAN Uncharacterized protein OS=Homo sapiens GN=NCKIPSD PE=4 SV=1	12	4
O43390;E7ERE4;B2R7W4;Q0VGD6;Q6MZS5;B4DMB1;Q2L7G6;B4DT28;E7ETM7;B4DMD1;Q7Z334	>sp|O43390|HNRPR_HUMAN Heterogeneous nuclear ribonucleoprotein R OS=Homo sapiens GN=HNRNPR PE=1 SV=1;>tr|E7ERE4|E7ERE4_HUMAN Uncharacterized protein OS=Homo sapiens GN=HNRNPR PE=4 SV=1;>tr|B2R7W4|B2R7W4_HUMAN cDNA, FLJ93632, highly similar to Homo sapiens	12	13
A3KFK8;Q96I24;A6NJ37	>tr|A3KFK8|A3KFK8_HUMAN Far upstream element (FUSE) binding protein 3 OS=Homo sapiens GN=FUBP3 PE=2 SV=1;>sp|Q96I24|FUBP3_HUMAN Far upstream element-binding protein 3 OS=Homo sapiens GN=FUBP3 PE=1 SV=2;>tr|A6NJ37|A6NJ37_HUMAN Uncharacterized protein OS=Hom	12	8
D6W625;Q13111;C9JLF8;REV__A6NM11;REV__A6NMS7;REV__A8MUI5;REV__C9JSP5;REV__O60309	>tr|D6W625|D6W625_HUMAN Chromatin assembly factor 1, subunit A (P150), isoform CRA_a OS=Homo sapiens GN=CHAF1A PE=4 SV=1;>sp|Q13111|CAF1A_HUMAN Chromatin assembly factor 1 subunit A OS=Homo sapiens GN=CHAF1A PE=1 SV=2;>tr|C9JLF8|C9JLF8_HUMAN Uncharacterize	12	13
B4DVB8;Q15717;B1AM49;B1APY8;P26378;B1APY9;B7Z4G7;Q12926;B7Z5E0;B1AM48	>tr|B4DVB8|B4DVB8_HUMAN cDNA FLJ60076, highly similar to ELAV-like protein 1 OS=Homo sapiens PE=2 SV=1;>sp|Q15717|ELAV1_HUMAN ELAV-like protein 1 OS=Homo sapiens GN=ELAVL1 PE=1 SV=2	12	12
Q53GS9;B9A018;B8ZZD1;B3KM40;B7Z7L9;B4DHT4;B3KMG1;B3KPG7;C9JIU2;C9J0X5	>sp|Q53GS9|SNUT2_HUMAN U4/U6.U5 tri-snRNP-associated protein 2 OS=Homo sapiens GN=USP39 PE=1 SV=2;>tr|B9A018|B9A018_HUMAN Uncharacterized protein OS=Homo sapiens GN=USP39 PE=4 SV=1;>tr|B8ZZD1|B8ZZD1_HUMAN Uncharacterized protein OS=Homo sapiens GN=USP39 PE	12	13
A8K9E1;D9YZV0;Q9Y450;B7Z365;B3KNB9;B7Z524;B7Z1K2;Q9NSX9	>tr|A8K9E1|A8K9E1_HUMAN cDNA FLJ77957, highly similar to Homo sapiens HBS1-like (S. cerevisiae) (HBS1L), mRNA OS=Homo sapiens PE=2 SV=1;>tr|D9YZV0|D9YZV0_HUMAN HBS1-like (S. cerevisiae) OS=Homo sapiens GN=HBS1L PE=4 SV=1;>sp|Q9Y450|HBS1L_HUMAN HBS1-like pr	12	11
O75822;B4DUI3	>sp|O75822|EIF3J_HUMAN Eukaryotic translation initiation factor 3 subunit J OS=Homo sapiens GN=EIF3J PE=1 SV=2;>tr|B4DUI3|B4DUI3_HUMAN cDNA FLJ57599, moderately similar to Eukaryotic translation initiation factor 3 subunit 1 OS=Homo sapiens PE=2 SV=1	12	11
P62280	>sp|P62280|RS11_HUMAN 40S ribosomal protein S11 OS=Homo sapiens GN=RPS11 PE=1 SV=3	12	13
P23193;E5RIF3;B7Z4W0;E5RIH4;E5RK13;E5RIS7;E5RJ93;B7Z4S1;E5RFI1;E5RK46;Q15560;Q6IB64;B3KNM1	>sp|P23193|TCEA1_HUMAN Transcription elongation factor A protein 1 OS=Homo sapiens GN=TCEA1 PE=1 SV=2;>tr|E5RIF3|E5RIF3_HUMAN Uncharacterized protein OS=Homo sapiens GN=TCEA1 PE=4 SV=1;>tr|B7Z4W0|B7Z4W0_HUMAN cDNA FLJ51911, highly similar to Transcription	12	12
B2ZZ91;E7EP74;Q14789;E7EU81;Q6PG47;B4DTZ9;B4DL98;E7EWX1;B4DQW7	>tr|B2ZZ91|B2ZZ91_HUMAN Golgin B1 OS=Homo sapiens GN=GOLGB1 PE=2 SV=1;>tr|E7EP74|E7EP74_HUMAN Uncharacterized protein OS=Homo sapiens GN=GOLGB1 PE=4 SV=1;>sp|Q14789|GOGB1_HUMAN Golgin subfamily B member 1 OS=Homo sapiens GN=GOLGB1 PE=1 SV=2	12	8
Q8WVX7;B0ZBD0;P39019	>tr|Q8WVX7|Q8WVX7_HUMAN Ribosomal protein S19 (Fragment) OS=Homo sapiens PE=2 SV=1;>tr|B0ZBD0|B0ZBD0_HUMAN 40S ribosomal protein S19 OS=Homo sapiens GN=RPS19 PE=2 SV=1;>sp|P39019|RS19_HUMAN 40S ribosomal protein S19 OS=Homo sapiens GN=RPS19 PE=1 SV=2	12	12
O75821;Q6IAM0;A8K5K5;B7Z1G0;B0AZV5;E7ENC9	>sp|O75821|EIF3G_HUMAN Eukaryotic translation initiation factor 3 subunit G OS=Homo sapiens GN=EIF3G PE=1 SV=2;>tr|Q6IAM0|Q6IAM0_HUMAN Eukaryotic translation initiation factor 3 subunit G OS=Homo sapiens GN=EIF3S4 PE=2 SV=1;>tr|A8K5K5|A8K5K5_HUMAN Eukaryot	12	14
Q92541	>sp|Q92541|RTF1_HUMAN RNA polymerase-associated protein RTF1 homolog OS=Homo sapiens GN=RTF1 PE=1 SV=4	12	21
B3KPC1;Q9BRX2;REV__Q96JX3;REV__Q5JVM6	>tr|B3KPC1|B3KPC1_HUMAN cDNA FLJ31582 fis, clone NT2RI2002117, highly similar to Protein pelota homolog OS=Homo sapiens PE=2 SV=1;>sp|Q9BRX2|PELO_HUMAN Protein pelota homolog OS=Homo sapiens GN=PELO PE=1 SV=2	12	12
P30876;B4DHJ3;C9J2Y9;B4DH29;C9J4M6;B4DR40;B2WTN6	>sp|P30876|RPB2_HUMAN DNA-directed RNA polymerase II subunit RPB2 OS=Homo sapiens GN=POLR2B PE=1 SV=1;>tr|B4DHJ3|B4DHJ3_HUMAN DNA-directed RNA polymerase OS=Homo sapiens PE=2 SV=1;>tr|C9J2Y9|C9J2Y9_HUMAN DNA-directed RNA polymerase OS=Homo sapiens GN=POLR2	12	17
B7ZKL8;Q9BSJ2;Q53EQ3;B4DM18;B4DS45;B3KRS1;B3KTU7	>tr|B7ZKL8|B7ZKL8_HUMAN TUBGCP2 protein OS=Homo sapiens GN=TUBGCP2 PE=2 SV=1;>sp|Q9BSJ2|GCP2_HUMAN Gamma-tubulin complex component 2 OS=Homo sapiens GN=TUBGCP2 PE=1 SV=2;>tr|Q53EQ3|Q53EQ3_HUMAN Tubulin, gamma complex associated protein 2 variant (Fragment)	12	9
Q0VDF9;B4DYI5;B0YIZ1;Q6P155	>sp|Q0VDF9|HSP7E_HUMAN Heat shock 70 kDa protein 14 OS=Homo sapiens GN=HSPA14 PE=1 SV=1	12	10
A8K6V3;Q15393;B3KQH1;B3KM77	>tr|A8K6V3|A8K6V3_HUMAN cDNA FLJ78677, highly similar to Homo sapiens splicing factor 3b, subunit 3, 130kDa (SF3B3), mRNA OS=Homo sapiens PE=2 SV=1;>sp|Q15393|SF3B3_HUMAN Splicing factor 3B subunit 3 OS=Homo sapiens GN=SF3B3 PE=1 SV=4;>tr|B3KQH1|B3KQH1_HUM	12	11
P62249;Q6IPX4;B4DP32	>sp|P62249|RS16_HUMAN 40S ribosomal protein S16 OS=Homo sapiens GN=RPS16 PE=1 SV=2	12	12
A2RUM7;P46777;Q59GX9;B3KTM6;Q5T7N0;Q9BUV4;Q8WYP1	>tr|A2RUM7|A2RUM7_HUMAN Ribosomal protein L5 OS=Homo sapiens GN=RPL5 PE=2 SV=1;>sp|P46777|RL5_HUMAN 60S ribosomal protein L5 OS=Homo sapiens GN=RPL5 PE=1 SV=3;>tr|Q59GX9|Q59GX9_HUMAN Ribosomal protein L5 variant (Fragment) OS=Homo sapiens PE=1 SV=1;>tr|B3K	12	14
A8KA66;Q12929;A8K6W2;B4E3T6;B4DX66	>tr|A8KA66|A8KA66_HUMAN cDNA FLJ78485, highly similar to Homo sapiens epidermal growth factor receptor pathway substrate 8 (EPS8), mRNA OS=Homo sapiens PE=2 SV=1;>sp|Q12929|EPS8_HUMAN Epidermal growth factor receptor kinase substrate 8 OS=Homo sapiens GN=E	12	16
Q99543;Q08AR5;Q6P5S9;C9IZ83	>sp|Q99543|DNJC2_HUMAN DnaJ homolog subfamily C member 2 OS=Homo sapiens GN=DNAJC2 PE=1 SV=4;>tr|Q08AR5|Q08AR5_HUMAN DNAJC2 protein OS=Homo sapiens GN=DNAJC2 PE=2 SV=1	12	11
A1L390	>sp|A1L390|PKHG3_HUMAN Pleckstrin homology domain-containing family G member 3 OS=Homo sapiens GN=PLEKHG3 PE=1 SV=1	12	5
Q9Y6X9;B2RNB1;Q86VD1;B4DYX1;E7ERX1;B1AT46	>sp|Q9Y6X9|MORC2_HUMAN MORC family CW-type zinc finger protein 2 OS=Homo sapiens GN=MORC2 PE=1 SV=2;>tr|B2RNB1|B2RNB1_HUMAN MORC family CW-type zinc finger 2 OS=Homo sapiens GN=MORC2 PE=2 SV=1	12	10
Q96SB4;B4DS61;A8K8B2;Q5R363;D6RBF8;D6RBM8;Q59GF4;E7ETV6;Q562F5;Q4F970;A8MPY5;Q9UPE1;A8MPP7;C9JWF7;C9J2M4	>sp|Q96SB4|SRPK1_HUMAN Serine/threonine-protein kinase SRPK1 OS=Homo sapiens GN=SRPK1 PE=1 SV=2;>tr|B4DS61|B4DS61_HUMAN SFRS protein kinase 1, isoform CRA_f OS=Homo sapiens GN=SRPK1 PE=2 SV=1;>tr|A8K8B2|A8K8B2_HUMAN cDNA FLJ78127, highly similar to Homo sa	12	12
O14579;Q53HJ6;Q9UGP6;Q7Z4Z1;A6NE29;A6NKA3	>sp|O14579|COPE_HUMAN Coatomer subunit epsilon OS=Homo sapiens GN=COPE PE=1 SV=3;>tr|Q53HJ6|Q53HJ6_HUMAN Epsilon subunit of coatomer protein complex isoform a variant (Fragment) OS=Homo sapiens PE=2 SV=1;>tr|Q9UGP6|Q9UGP6_HUMAN Epsilon COP OS=Homo sapiens	12	10
Q13724;Q58F09;A8K9K4;C9J8D4;C9JDQ1;B8ZZE2;B4E3B8	>sp|Q13724|MOGS_HUMAN Mannosyl-oligosaccharide glucosidase OS=Homo sapiens GN=MOGS PE=1 SV=5;>tr|Q58F09|Q58F09_HUMAN Glucosidase I OS=Homo sapiens GN=GCS1 PE=2 SV=1;>tr|A8K9K4|A8K9K4_HUMAN cDNA FLJ75504, highly similar to Homo sapiens glucosidase I, mRNA O	12	15
Q9BVP2;B4DMU5;C9JZT7;C9JYH9	>sp|Q9BVP2|GNL3_HUMAN Guanine nucleotide-binding protein-like 3 OS=Homo sapiens GN=GNL3 PE=1 SV=2	12	13
P07196;A8MQ04;B3KQI5;B3KXJ0;Q8TCR7;B4DR43	>sp|P07196|NFL_HUMAN Neurofilament light polypeptide OS=Homo sapiens GN=NEFL PE=1 SV=3;>tr|A8MQ04|A8MQ04_HUMAN Uncharacterized protein OS=Homo sapiens GN=NEFL PE=3 SV=1;>tr|B3KQI5|B3KQI5_HUMAN cDNA FLJ90522 fis, clone NT2RP4000108, highly similar to Neurof	11	14
C9JRZ6;A4D1N4;Q9NX63;B7Z1X9	>tr|C9JRZ6|C9JRZ6_HUMAN Uncharacterized protein OS=Homo sapiens GN=CHCHD3 PE=4 SV=1;>tr|A4D1N4|A4D1N4_HUMAN Coiled-coil-helix-coiled-coil-helix domain containing 3 OS=Homo sapiens GN=CHCHD3 PE=4 SV=1;>sp|Q9NX63|CHCH3_HUMAN Coiled-coil-helix-coiled-coil-hel	11	15
B2RDF2;O00541;B5MCF9;B3KTZ6;B3KXD6;C9JXJ1;Q6ZUE0	>tr|B2RDF2|B2RDF2_HUMAN Pescadillo homolog 1 OS=Homo sapiens GN=PES1 PE=2 SV=1;>sp|O00541|PESC_HUMAN Pescadillo homolog OS=Homo sapiens GN=PES1 PE=1 SV=1;>tr|B5MCF9|B5MCF9_HUMAN Uncharacterized protein OS=Homo sapiens GN=PES1 PE=4 SV=1;>tr|B3KTZ6|B3KTZ6_HU	11	11
O43175;B3KSC3;Q5SZU1;Q9UMY2;Q8N5M8;Q9UMY3;Q96RV8;Q96RV5;Q96RV6;Q96RV7;Q96RV9	>sp|O43175|SERA_HUMAN D-3-phosphoglycerate dehydrogenase OS=Homo sapiens GN=PHGDH PE=1 SV=4;>tr|B3KSC3|B3KSC3_HUMAN cDNA FLJ35987 fis, clone TESTI2014269, highly similar to D-3-phosphoglycerate dehydrogenase (EC 1.1.1.95) OS=Homo sapiens PE=2 SV=1;>tr|Q5SZ	11	11
Q9UJZ1;B4E1K7;Q6ZNW0	>sp|Q9UJZ1|STML2_HUMAN Stomatin-like protein 2 OS=Homo sapiens GN=STOML2 PE=1 SV=1;>tr|B4E1K7|B4E1K7_HUMAN cDNA FLJ61039, highly similar to Stomatin-like protein 2 OS=Homo sapiens PE=2 SV=1;>tr|Q6ZNW0|Q6ZNW0_HUMAN cDNA FLJ27036 fis, clone SLV08019, highly	11	11
D3DUS9;P60174;Q53HE2;B4DUI5;Q2QD09;B7Z5D8	>tr|D3DUS9|D3DUS9_HUMAN Triosephosphate isomerase OS=Homo sapiens GN=TPI1 PE=3 SV=1;>sp|P60174|TPIS_HUMAN Triosephosphate isomerase OS=Homo sapiens GN=TPI1 PE=1 SV=2;>tr|Q53HE2|Q53HE2_HUMAN Triosephosphate isomerase (Fragment) OS=Homo sapiens PE=2 SV=1;>tr	11	10
O60610;Q6URC4;E7ET75;A0RZB8;Q17RN4;B9ZVX0;E7ERW8;E7EMV0;B4DVR3;Q96IL1;Q7KZJ7;B4E2I7;E5RJ79	>sp|O60610|DIAP1_HUMAN Protein diaphanous homolog 1 OS=Homo sapiens GN=DIAPH1 PE=1 SV=2;>tr|Q6URC4|Q6URC4_HUMAN Diaphanous 1 OS=Homo sapiens PE=2 SV=1;>tr|E7ET75|E7ET75_HUMAN Uncharacterized protein OS=Homo sapiens GN=DIAPH1 PE=4 SV=1;>tr|A0RZB8|A0RZB8_HUM	11	9
Q9Y277;E5RHZ6;E5RJN6;E5RFP6;E5RK27;E5RHE1;E5RFL1;E5RFD2	>sp|Q9Y277|VDAC3_HUMAN Voltage-dependent anion-selective channel protein 3 OS=Homo sapiens GN=VDAC3 PE=1 SV=1	11	9
B4DR36;A8K548;Q8IZL8;C9JFV4;A6NDZ9;O15451;B4DEX7;E7EV54	>tr|B4DR36|B4DR36_HUMAN cDNA FLJ56414, highly similar to Homo sapiens proline-, glutamic acid-, leucine-rich protein 1 (PELP1), mRNA OS=Homo sapiens PE=2 SV=1;>tr|A8K548|A8K548_HUMAN cDNA FLJ75008, highly similar to Homo sapiens proline-, glutamic acid-, l	11	15
P52597;B4DKS8	>sp|P52597|HNRPF_HUMAN Heterogeneous nuclear ribonucleoprotein F OS=Homo sapiens GN=HNRNPF PE=1 SV=3;>tr|B4DKS8|B4DKS8_HUMAN cDNA FLJ57121, highly similar to Heterogeneous nuclear ribonucleoprotein F OS=Homo sapiens PE=2 SV=1	11	11
P36543;Q53Y06;A8MUE4;A8MUN4;C9J8H1;Q96A05	>sp|P36543|VATE1_HUMAN V-type proton ATPase subunit E 1 OS=Homo sapiens GN=ATP6V1E1 PE=1 SV=1;>tr|Q53Y06|Q53Y06_HUMAN ATPase, H+ transporting, lysosomal 31kDa, V1 subunit E isoform 1 OS=Homo sapiens GN=ATP6V1E1 PE=2 SV=1;>tr|A8MUE4|A8MUE4_HUMAN Uncharacter	11	14
Q96FV9	>sp|Q96FV9|THOC1_HUMAN THO complex subunit 1 OS=Homo sapiens GN=THOC1 PE=1 SV=1	11	20
Q86W42	>sp|Q86W42|THOC6_HUMAN THO complex subunit 6 homolog OS=Homo sapiens GN=THOC6 PE=1 SV=1	11	16
Q8NBJ5;Q9H6F1;Q8WUI9;Q6IPW8;B3KQ10	>sp|Q8NBJ5|GT251_HUMAN Procollagen galactosyltransferase 1 OS=Homo sapiens GN=GLT25D1 PE=1 SV=1	11	7
Q7L576;B3KWV6;E7EQ04;B3KWT5	>sp|Q7L576|CYFP1_HUMAN Cytoplasmic FMR1-interacting protein 1 OS=Homo sapiens GN=CYFIP1 PE=1 SV=1;>tr|B3KWV6|B3KWV6_HUMAN cDNA FLJ43948 fis, clone TESTI4014924, highly similar to Homo sapiens cytoplasmic FMR1 interacting protein 1 (CYFIP1), transcript vari	11	13
B2R6U8;O43809;Q5HYH5	>tr|B2R6U8|B2R6U8_HUMAN cDNA, FLJ93125, highly similar to Homo sapiens cleavage and polyadenylation specific factor 5, 25 kDa(CPSF5), mRNA OS=Homo sapiens PE=2 SV=1;>sp|O43809|CPSF5_HUMAN Cleavage and polyadenylation specificity factor subunit 5 OS=Homo sa	11	10
D6RD18;Q53F64;B5MD22;D6RBZ0;B4DMY3;D6R9P3;Q99729	>tr|D6RD18|D6RD18_HUMAN Uncharacterized protein OS=Homo sapiens GN=HNRNPAB PE=4 SV=1;>tr|Q53F64|Q53F64_HUMAN Heterogeneous nuclear ribonucleoprotein AB isoform a variant (Fragment) OS=Homo sapiens PE=2 SV=1;>tr|B5MD22|B5MD22_HUMAN Uncharacterized protein O	11	10
P63241;Q6IS14;Q9GZV4;C9J4W5;C9J7B5	>sp|P63241|IF5A1_HUMAN Eukaryotic translation initiation factor 5A-1 OS=Homo sapiens GN=EIF5A PE=1 SV=2;>sp|Q6IS14|IF5AL_HUMAN Eukaryotic translation initiation factor 5A-1-like OS=Homo sapiens GN=EIF5AL1 PE=1 SV=2;>sp|Q9GZV4|IF5A2_HUMAN Eukaryotic transla	11	12
E7ESZ7;O95299;Q7Z518;A8K413;Q53SW4;Q8WXC9;Q59FM0;C9JGP9;C9J6X0;Q8N1B9;Q53QE8	>tr|E7ESZ7|E7ESZ7_HUMAN Uncharacterized protein OS=Homo sapiens GN=NDUFA10 PE=4 SV=1;>sp|O95299|NDUAA_HUMAN NADH dehydrogenase [ubiquinone] 1 alpha subcomplex subunit 10, mitochondrial OS=Homo sapiens GN=NDUFA10 PE=1 SV=1;>tr|Q7Z518|Q7Z518_HUMAN NADH dehyd	11	9
A8K6F0;O60306;B0AZM4;REV__Q9NZM3;REV__A6H8W8;REV__Q5JR59;REV__Q53TK4;REV__E7EUQ1;REV__Q8IWI5;REV__E7EPJ2;REV__C9JP63;REV__Q6PJ79;REV__B3KTP4;REV__Q9BWW8;REV__B4DYN0;REV__E7ERC3;REV__Q8NCM1;REV__B4DWQ4	>tr|A8K6F0|A8K6F0_HUMAN cDNA FLJ75449, highly similar to Homo sapiens aquarius homolog (mouse) (AQR), mRNA OS=Homo sapiens PE=2 SV=1;>sp|O60306|AQR_HUMAN Intron-binding protein aquarius OS=Homo sapiens GN=AQR PE=1 SV=4;>tr|B0AZM4|B0AZM4_HUMAN cDNA, FLJ7946	11	14
P46199;Q8IWH1;Q6P1N2	>sp|P46199|IF2M_HUMAN Translation initiation factor IF-2, mitochondrial OS=Homo sapiens GN=MTIF2 PE=1 SV=2;>tr|Q8IWH1|Q8IWH1_HUMAN Similar to mitochondrial translational initiation factor 2 (Fragment) OS=Homo sapiens PE=2 SV=1;>tr|Q6P1N2|Q6P1N2_HUMAN MTIF2	11	9
B2RDW1;P62979;Q5RKT7;Q59EM9;Q66K58;P0CG48;A8K674;Q96H31;Q96MH4;Q96C32;Q9UFQ0;P0CG47;Q5PY61;Q5U5U6;B4DV12;Q5UGI3;P62987;Q3MIH3;Q8WYN9;Q49A90;A8CGI2	>tr|B2RDW1|B2RDW1_HUMAN Ribosomal protein S27a, isoform CRA_c OS=Homo sapiens GN=RPS27A PE=2 SV=1;>sp|P62979|RS27A_HUMAN Ubiquitin-40S ribosomal protein S27a OS=Homo sapiens GN=RPS27A PE=1 SV=2;>tr|Q5RKT7|Q5RKT7_HUMAN Ribosomal protein S27a OS=Homo sapiens	11	12
Q14739;C9JXK0;B4E0Z3;E7EVK9;C9JES9	>sp|Q14739|LBR_HUMAN Lamin-B receptor OS=Homo sapiens GN=LBR PE=1 SV=2;>tr|C9JXK0|C9JXK0_HUMAN Uncharacterized protein OS=Homo sapiens GN=LBR PE=4 SV=1	11	11
Q6NT97;P18754;Q5T081;C9JW69;C9JQZ4;C9J3R0;C9JMJ4;C9JRH2;Q5T7V8	>tr|Q6NT97|Q6NT97_HUMAN Regulator of chromosome condensation 1 OS=Homo sapiens GN=RCC1 PE=2 SV=1;>sp|P18754|RCC1_HUMAN Regulator of chromosome condensation OS=Homo sapiens GN=RCC1 PE=1 SV=1;>tr|Q5T081|Q5T081_HUMAN CHC1 protein OS=Homo sapiens GN=RCC1 PE=2	11	15
B4DIH6;A8K948;B3KP95;Q9NVH0;Q6AWB6;C9JLF4;Q86TX3	>tr|B4DIH6|B4DIH6_HUMAN cDNA FLJ58573, highly similar to Exonuclease 3'-5' domain-like-containing protein 2 OS=Homo sapiens PE=2 SV=1;>tr|A8K948|A8K948_HUMAN cDNA FLJ78298 OS=Homo sapiens PE=2 SV=1;>tr|B3KP95|B3KP95_HUMAN cDNA FLJ31463 fis, clone NT2NE2001	11	11
B3KQ33;Q8TEX9;Q59FI4;B3KPS9;B3KT38;B3KTB3;D3DS63;Q59H62;B3KSQ4;Q6I9Y8;B3KPY9;B4DXR7	>tr|B3KQ33|B3KQ33_HUMAN cDNA FLJ32715 fis, clone TESTI2000784, highly similar to Importin-4 OS=Homo sapiens PE=2 SV=1;>sp|Q8TEX9|IPO4_HUMAN Importin-4 OS=Homo sapiens GN=IPO4 PE=1 SV=2;>tr|Q59FI4|Q59FI4_HUMAN Importin 4 variant (Fragment) OS=Homo sapiens P	11	7
Q9UMS4	>sp|Q9UMS4|PRP19_HUMAN Pre-mRNA-processing factor 19 OS=Homo sapiens GN=PRPF19 PE=1 SV=1	11	12
Q12996;B4DFQ5;B4DMA4;Q96QK4	>sp|Q12996|CSTF3_HUMAN Cleavage stimulation factor subunit 3 OS=Homo sapiens GN=CSTF3 PE=1 SV=1;>tr|B4DFQ5|B4DFQ5_HUMAN cDNA FLJ58134, highly similar to Cleavage stimulation factor 77 kDa subunit OS=Homo sapiens PE=2 SV=1;>tr|B4DMA4|B4DMA4_HUMAN cDNA FLJ58	11	14
Q9BTT0;Q53F20;Q5TB20;Q5TB19;B4E0I6;B4E0D5;Q5TB25	>sp|Q9BTT0|AN32E_HUMAN Acidic leucine-rich nuclear phosphoprotein 32 family member E OS=Homo sapiens GN=ANP32E PE=1 SV=1;>tr|Q53F20|Q53F20_HUMAN Acidic (Leucine-rich) nuclear phosphoprotein 32 family, member E variant (Fragment) OS=Homo sapiens PE=2 SV=1;>	11	9
B3KQ79;P51572;Q53G72;Q53HT6;C9J0M4;C9JQ75;C9JSP1;C9JMD7;C9JM14	>tr|B3KQ79|B3KQ79_HUMAN B-cell receptor-associated protein 31, isoform CRA_b OS=Homo sapiens GN=BCAP31 PE=2 SV=1;>sp|P51572|BAP31_HUMAN B-cell receptor-associated protein 31 OS=Homo sapiens GN=BCAP31 PE=1 SV=3;>tr|Q53G72|Q53G72_HUMAN B-cell receptor-associ	11	7
Q5H9N4;P06493;E5RIU6;B7Z3D6	>tr|Q5H9N4|Q5H9N4_HUMAN Putative uncharacterized protein DKFZp686L20222 OS=Homo sapiens GN=DKFZp686L20222 PE=2 SV=1;>sp|P06493|CDK1_HUMAN Cyclin-dependent kinase 1 OS=Homo sapiens GN=CDK1 PE=1 SV=2;>tr|E5RIU6|E5RIU6_HUMAN Uncharacterized protein OS=Homo sa	11	8
A4D275;O15143;C9J6C8;C9JEY1;C9J4Z7;C9K057;C9JBJ7;C9JTT6	>tr|A4D275|A4D275_HUMAN Actin related protein 2/3 complex, subunit 1B, 41kDa OS=Homo sapiens GN=ARPC1B PE=2 SV=1;>sp|O15143|ARC1B_HUMAN Actin-related protein 2/3 complex subunit 1B OS=Homo sapiens GN=ARPC1B PE=1 SV=3;>tr|C9J6C8|C9J6C8_HUMAN Uncharacterized	11	11
B2RWN5;Q9H583;Q5T3Q7;A2VDI1;B3KWS1;B4E263;B7ZAU8;Q8N7L7;Q96ES5;Q6P664	>tr|B2RWN5|B2RWN5_HUMAN HEAT repeat containing 1 OS=Homo sapiens GN=HEATR1 PE=2 SV=1;>sp|Q9H583|HEAT1_HUMAN HEAT repeat-containing protein 1 OS=Homo sapiens GN=HEATR1 PE=1 SV=3;>tr|Q5T3Q7|Q5T3Q7_HUMAN HEAT repeat containing 1 OS=Homo sapiens GN=HEATR1 PE=2	11	16
B3KMC9;Q9H0D6;B4DZC3;B4E0B9	>tr|B3KMC9|B3KMC9_HUMAN cDNA FLJ10711 fis, clone NT2RP3000917, highly similar to 5'-3' exoribonuclease 2 (EC 3.1.11.-) OS=Homo sapiens PE=2 SV=1;>sp|Q9H0D6|XRN2_HUMAN 5'-3' exoribonuclease 2 OS=Homo sapiens GN=XRN2 PE=1 SV=1;>tr|B4DZC3|B4DZC3_HUMAN cDNA FL	11	8
P62906;Q1JQ76	>sp|P62906|RL10A_HUMAN 60S ribosomal protein L10a OS=Homo sapiens GN=RPL10A PE=1 SV=2;>tr|Q1JQ76|Q1JQ76_HUMAN Ribosomal protein (Fragment) OS=Homo sapiens GN=RPL10A PE=2 SV=1	11	12
O95470	>sp|O95470|SGPL1_HUMAN Sphingosine-1-phosphate lyase 1 OS=Homo sapiens GN=SGPL1 PE=1 SV=3	11	11
Q5HYM3;Q9BZF1;Q68D75;Q641R2;Q96E43;Q96N80;Q9H0X9;A8KAD5;Q8N596;B4DVB0;B4E033;E7EP03;B4DMI4;B3KP32;Q8WVV2;Q6ZME5	>tr|Q5HYM3|Q5HYM3_HUMAN Oxysterol-binding protein OS=Homo sapiens GN=DKFZp686C0249 PE=2 SV=1;>sp|Q9BZF1|OSBL8_HUMAN Oxysterol-binding protein-related protein 8 OS=Homo sapiens GN=OSBPL8 PE=1 SV=3;>tr|Q68D75|Q68D75_HUMAN Oxysterol-binding protein OS=Homo sa	11	11
Q07955;Q59FA2;A8K1L8;B7Z570	>sp|Q07955|SRSF1_HUMAN Serine/arginine-rich splicing factor 1 OS=Homo sapiens GN=SRSF1 PE=1 SV=2;>tr|Q59FA2|Q59FA2_HUMAN Splicing factor, arginine/serine-rich 1 (Splicing factor 2, alternate splicing factor) variant (Fragment) OS=Homo sapiens PE=2 SV=1;>tr	11	11
Q9H269;Q5JUA8;Q6GMQ7;A1A4H0;Q5JUA9;Q5JUB0	>sp|Q9H269|VPS16_HUMAN Vacuolar protein sorting-associated protein 16 homolog OS=Homo sapiens GN=VPS16 PE=1 SV=2;>tr|Q5JUA8|Q5JUA8_HUMAN Vacuolar protein sorting 16 homolog (S. cerevisiae) OS=Homo sapiens GN=VPS16 PE=2 SV=1;>tr|Q6GMQ7|Q6GMQ7_HUMAN VPS16 pr	11	7
Q59GW7;A8K3S0;P40937;Q6LES9;A8MZ62;A8K4Z2;C9JH72;A4D1B8;Q14314;Q53GD2	>tr|Q59GW7|Q59GW7_HUMAN Replication factor C 5 isoform 1 variant (Fragment) OS=Homo sapiens PE=2 SV=1;>tr|A8K3S0|A8K3S0_HUMAN cDNA FLJ76127, highly similar to Homo sapiens replication factor C (activator 1) 5, 36.5kDa (RFC5), transcript variant 1, mRNA OS=	11	13
Q9H4L7;B7Z799;Q05D56;D6RAY8	>sp|Q9H4L7|SMRCD_HUMAN SWI/SNF-related matrix-associated actin-dependent regulator of chromatin subfamily A containing DEAD/H box 1 OS=Homo sapiens GN=SMARCAD1 PE=1 SV=2;>tr|B7Z799|B7Z799_HUMAN cDNA FLJ58701, highly similar to SWI/SNF-related matrix-associ	11	9
B7WP27;Q9HCG8;B7WP74	>tr|B7WP27|B7WP27_HUMAN Uncharacterized protein OS=Homo sapiens GN=CWC22 PE=4 SV=1;>sp|Q9HCG8|CWC22_HUMAN Pre-mRNA-splicing factor CWC22 homolog OS=Homo sapiens GN=CWC22 PE=1 SV=3;>tr|B7WP74|B7WP74_HUMAN Uncharacterized protein OS=Homo sapiens GN=CWC22 PE=	11	15
P18621;B4E3C2;B5ME31;O60437;A4D1R5;B7Z394;A4D1R6	>sp|P18621|RL17_HUMAN 60S ribosomal protein L17 OS=Homo sapiens GN=RPL17 PE=1 SV=3;>tr|B4E3C2|B4E3C2_HUMAN cDNA FLJ52184, highly similar to 60S ribosomal protein L17 OS=Homo sapiens PE=2 SV=1;>tr|B5ME31|B5ME31_HUMAN Uncharacterized protein OS=Homo sapiens	11	11
Q9UKN8;Q05CN7;B3KNH2	>sp|Q9UKN8|TF3C4_HUMAN General transcription factor 3C polypeptide 4 OS=Homo sapiens GN=GTF3C4 PE=1 SV=2;>tr|Q05CN7|Q05CN7_HUMAN GTF3C4 protein (Fragment) OS=Homo sapiens GN=GTF3C4 PE=2 SV=1	11	11
P62750;A8MUS3;A8MXA8;Q53RC5;O95014;B9EJE3	>sp|P62750|RL23A_HUMAN 60S ribosomal protein L23a OS=Homo sapiens GN=RPL23A PE=1 SV=1;>tr|A8MUS3|A8MUS3_HUMAN Ribosomal protein L23a, isoform CRA_a OS=Homo sapiens GN=RPL23A PE=3 SV=1;>tr|A8MXA8|A8MXA8_HUMAN Uncharacterized protein OS=Homo sapiens GN=RPL23	11	12
O60884	>sp|O60884|DNJA2_HUMAN DnaJ homolog subfamily A member 2 OS=Homo sapiens GN=DNAJA2 PE=1 SV=1	11	11
P50552	>sp|P50552|VASP_HUMAN Vasodilator-stimulated phosphoprotein OS=Homo sapiens GN=VASP PE=1 SV=3	11	9
P38159;Q8N8Y7;B4E352;Q96E39;Q2VIN3;B3KRG5;B4E3U4;Q5T9T9;A8K8A6;O75526;Q8N7X1	>sp|P38159|HNRPG_HUMAN Heterogeneous nuclear ribonucleoprotein G OS=Homo sapiens GN=RBMX PE=1 SV=3;>tr|Q8N8Y7|Q8N8Y7_HUMAN cDNA FLJ38696 fis, clone KIDNE2001931, highly similar to HETEROGENEOUS NUCLEAR RIBONUCLEOPROTEIN G OS=Homo sapiens PE=2 SV=1;>tr|B4E3	11	15
P19525;B7ZKK7;Q8IW76;Q7Z6F6;Q05CP4;Q6PK38;C9JZT2;E2QRC1	>sp|P19525|E2AK2_HUMAN Interferon-induced, double-stranded RNA-activated protein kinase OS=Homo sapiens GN=EIF2AK2 PE=1 SV=2;>tr|B7ZKK7|B7ZKK7_HUMAN EIF2AK2 protein OS=Homo sapiens GN=EIF2AK2 PE=2 SV=1;>tr|Q8IW76|Q8IW76_HUMAN EIF2AK2 protein (Fragment) OS=	11	12
B3KMS5;Q9P2B4;B1AMN7;Q9NPX3	>tr|B3KMS5|B3KMS5_HUMAN cDNA FLJ12482 fis, clone NT2RM1001085, highly similar to CTTNBP2 N-terminal-like protein OS=Homo sapiens PE=2 SV=1;>sp|Q9P2B4|CT2NL_HUMAN CTTNBP2 N-terminal-like protein OS=Homo sapiens GN=CTTNBP2NL PE=1 SV=2;>tr|B1AMN7|B1AMN7_HUMAN	11	7
D2CFK9;Q53GS0;Q9BZE4;B3KMC5;Q8N4P8;B7Z7A3;B4DHR2;B4DY13;O60747;Q5T3R7	>tr|D2CFK9|D2CFK9_HUMAN GTP binding protein 4 OS=Homo sapiens GN=GTPBP4 PE=4 SV=1;>tr|Q53GS0|Q53GS0_HUMAN G protein-binding protein CRFG variant (Fragment) OS=Homo sapiens PE=2 SV=1;>sp|Q9BZE4|NOG1_HUMAN Nucleolar GTP-binding protein 1 OS=Homo sapiens GN=G	11	13
B3KSH1;O00303;B4DMT5;B4DEW9;Q9BX72	>tr|B3KSH1|B3KSH1_HUMAN HCG1784554, isoform CRA_a OS=Homo sapiens GN=hCG_1784554 PE=2 SV=1;>sp|O00303|EIF3F_HUMAN Eukaryotic translation initiation factor 3 subunit F OS=Homo sapiens GN=EIF3F PE=1 SV=1;>tr|B4DMT5|B4DMT5_HUMAN cDNA FLJ52696, highly similar	11	12
Q9Y2T2;B4DRN6;Q8NDP0	>sp|Q9Y2T2|AP3M1_HUMAN AP-3 complex subunit mu-1 OS=Homo sapiens GN=AP3M1 PE=1 SV=1;>tr|B4DRN6|B4DRN6_HUMAN cDNA FLJ51284, highly similar to Adapter-relatedprotein complex 3 mu-1 subunit OS=Homo sapiens PE=2 SV=1;>tr|Q8NDP0|Q8NDP0_HUMAN Putative uncharacte	11	12
Q7L2H7;B4E2Q4	>sp|Q7L2H7|EIF3M_HUMAN Eukaryotic translation initiation factor 3 subunit M OS=Homo sapiens GN=EIF3M PE=1 SV=1;>tr|B4E2Q4|B4E2Q4_HUMAN cDNA FLJ54904, highly similar to Homo sapiens dendritic cell protein (hfl-B5), mRNA OS=Homo sapiens PE=2 SV=1	11	9
P46782;Q53G25;Q59EK8	>sp|P46782|RS5_HUMAN 40S ribosomal protein S5 OS=Homo sapiens GN=RPS5 PE=1 SV=4;>tr|Q53G25|Q53G25_HUMAN Ribosomal protein S5 variant (Fragment) OS=Homo sapiens PE=2 SV=1	11	9
Q9BTV4;Q8TEP9	>sp|Q9BTV4|TMM43_HUMAN Transmembrane protein 43 OS=Homo sapiens GN=TMEM43 PE=1 SV=1;>tr|Q8TEP9|Q8TEP9_HUMAN FLJ00144 protein (Fragment) OS=Homo sapiens GN=FLJ00144 PE=2 SV=1	11	7
P62241;Q5JR94;Q5JR95;Q9BS10	>sp|P62241|RS8_HUMAN 40S ribosomal protein S8 OS=Homo sapiens GN=RPS8 PE=1 SV=2;>tr|Q5JR94|Q5JR94_HUMAN 40S ribosomal protein S8 OS=Homo sapiens GN=RPS8 PE=2 SV=1;>tr|Q5JR95|Q5JR95_HUMAN 40S ribosomal protein S8 OS=Homo sapiens GN=RPS8 PE=3 SV=1;>tr|Q9BS10	11	13
P20042;Q6IBR8;B5BU01;A6NK07;Q96I16;Q3B7I9;Q59GZ3	>sp|P20042|IF2B_HUMAN Eukaryotic translation initiation factor 2 subunit 2 OS=Homo sapiens GN=EIF2S2 PE=1 SV=2;>tr|Q6IBR8|Q6IBR8_HUMAN EIF2S2 protein OS=Homo sapiens GN=EIF2S2 PE=2 SV=1;>tr|B5BU01|B5BU01_HUMAN Eukaryotic translation initiation factor 2 bet	11	12
B2R5W2;B4DY08;A8K9A4;P07910;B2R603;B3KX96;D3DPI2;B2RXH8;B7ZW38;B7ZW41;O60812;Q6PKD2;B4DQQ2;B4DSU6;B4DMJ1;Q569J8;B3KSX3;Q86SE5;B3KT61;E5RG71	>tr|B2R5W2|B2R5W2_HUMAN cDNA, FLJ92657, highly similar to Homo sapiens heterogeneous nuclear ribonucleoprotein C (C1/C2) (HNRPC), transcript variant 2, mRNA OS=Homo sapiens PE=2 SV=1;>tr|B4DY08|B4DY08_HUMAN cDNA FLJ53542, highly similar to Heterogeneous nu	11	13
O00291;B4E3I7;E7ES17;B4DYD7;A4VCI6;B4DK46;C9JMG5	>sp|O00291|HIP1_HUMAN Huntingtin-interacting protein 1 OS=Homo sapiens GN=HIP1 PE=1 SV=5;>tr|B4E3I7|B4E3I7_HUMAN cDNA FLJ56396, highly similar to Huntingtin-interacting protein 1 OS=Homo sapiens PE=2 SV=1;>tr|E7ES17|E7ES17_HUMAN Uncharacterized protein OS=	11	11
B3KTJ9;Q8N163;E2PSM9;E5RHJ4;E5RFJ3;E5RGU7	>tr|B3KTJ9|B3KTJ9_HUMAN cDNA FLJ38393 fis, clone FEBRA2007212 OS=Homo sapiens PE=2 SV=1;>sp|Q8N163|K1967_HUMAN Protein KIAA1967 OS=Homo sapiens GN=KIAA1967 PE=1 SV=2;>tr|E2PSM9|E2PSM9_HUMAN cDNA FLJ12599 fis, clone NT2RM4001410 OS=Homo sapiens PE=2 SV=1	11	12
P14923;Q7KZ86	>sp|P14923|PLAK_HUMAN Junction plakoglobin OS=Homo sapiens GN=JUP PE=1 SV=3	11	16
Q3KQU3;D3DPS3;Q6NX58;B3KU03;B5MDZ6;A1L1B7;C9JIR3	>sp|Q3KQU3|MA7D1_HUMAN MAP7 domain-containing protein 1 OS=Homo sapiens GN=MAP7D1 PE=1 SV=1;>tr|D3DPS3|D3DPS3_HUMAN Arginine/proline rich coiled-coil 1, isoform CRA_b OS=Homo sapiens GN=RPRC1 PE=4 SV=1;>tr|Q6NX58|Q6NX58_HUMAN MAP7D1 protein (Fragment) OS=H	11	7
Q9UN86;A8K6V7;D6RFJ8;D6RB17;D6RAC7;D6RGJ4;D6RBW8;D6RE13;D6RBR0;D6REX8;D6RBM9;D6R9A4;D6R9X5	>sp|Q9UN86|G3BP2_HUMAN Ras GTPase-activating protein-binding protein 2 OS=Homo sapiens GN=G3BP2 PE=1 SV=2;>tr|A8K6V7|A8K6V7_HUMAN cDNA FLJ76053, highly similar to Homo sapiens Ras-GTPase activating protein SH3 domain-binding protein 2 (G3BP2), transcript v	11	8
Q5TAX3	>sp|Q5TAX3|TUT4_HUMAN Terminal uridylyltransferase 4 OS=Homo sapiens GN=ZCCHC11 PE=1 SV=3	11	7
A8K4K9;Q15006;Q53HG5;E5RGJ2	>tr|A8K4K9|A8K4K9_HUMAN cDNA FLJ76169 OS=Homo sapiens PE=2 SV=1;>sp|Q15006|TTC35_HUMAN Tetratricopeptide repeat protein 35 OS=Homo sapiens GN=TTC35 PE=1 SV=1;>tr|Q53HG5|Q53HG5_HUMAN KIAA0103 variant (Fragment) OS=Homo sapiens PE=2 SV=1	11	9
Q8N9B5	>sp|Q8N9B5|JMY_HUMAN Junction-mediating and -regulatory protein OS=Homo sapiens GN=JMY PE=1 SV=2	11	8
B2R791;O43395;Q53GV6;B4DLS8;B4DM28;E7EVD1;B4DSY9	>tr|B2R791|B2R791_HUMAN cDNA, FLJ93335, highly similar to Homo sapiens PRP3 pre-mRNA processing factor 3 homolog (yeast) (PRPF3), mRNA OS=Homo sapiens PE=2 SV=1;>sp|O43395|PRPF3_HUMAN U4/U6 small nuclear ribonucleoprotein Prp3 OS=Homo sapiens GN=PRPF3 PE=1	11	9
Q9BQ52;B4DT15;B4DPL9;B3KT00;B3KSU9;B4E365;E7ES68	>sp|Q9BQ52|RNZ2_HUMAN Zinc phosphodiesterase ELAC protein 2 OS=Homo sapiens GN=ELAC2 PE=1 SV=2;>tr|B4DT15|B4DT15_HUMAN cDNA FLJ56150, highly similar to Zinc phosphodiesterase ELAC protein 2 (EC 3.1.26.11) OS=Homo sapiens PE=2 SV=1;>tr|B4DPL9|B4DPL9_HUMAN c	11	12
Q13573;Q6I9S2;B4DY36;B7Z9X2;B4DEG7;Q9ULA6;Q6P151;Q0D2M5	>sp|Q13573|SNW1_HUMAN SNW domain-containing protein 1 OS=Homo sapiens GN=SNW1 PE=1 SV=1;>tr|Q6I9S2|Q6I9S2_HUMAN SNW1 protein OS=Homo sapiens GN=SNW1 PE=2 SV=1;>tr|B4DY36|B4DY36_HUMAN cDNA FLJ51388, highly similar to SNW domain-containing protein 1 OS=Homo	11	12
Q8WXI9;B3KSZ4	>sp|Q8WXI9|P66B_HUMAN Transcriptional repressor p66-beta OS=Homo sapiens GN=GATAD2B PE=1 SV=1;>tr|B3KSZ4|B3KSZ4_HUMAN cDNA FLJ37346 fis, clone BRAMY2021310, highly similar to Transcriptional repressor p66 beta OS=Homo sapiens PE=2 SV=1	11	10
Q9BUP0;Q59EU6;B4DEE0;Q53SA2;Q7Z2R5;Q8WYH2;Q53S38;C9JTV4	>sp|Q9BUP0|EFHD1_HUMAN EF-hand domain-containing protein D1 OS=Homo sapiens GN=EFHD1 PE=1 SV=1;>tr|Q59EU6|Q59EU6_HUMAN EF hand domain family, member D1 variant (Fragment) OS=Homo sapiens PE=2 SV=1;>tr|B4DEE0|B4DEE0_HUMAN cDNA FLJ51583, highly similar to EF	11	10
CON__sp|CON_P02769|CON_ALBU_BOVIN;A6NBZ8;B4DPP6;B2RBS8;CON__sp|CON_P02768|CON_ALBU_HUMAN;P02768;A8K9P0;B4DPR2;E7ESU5;B7WNR0;D6RHD5;Q56G89;C9JKR2;E7ESS9;Q8IUK7	>sp|CON_P02769|CON_ALBU_BOVIN Serum albumin OS=Bos taurus GN=ALB PE=1 SV=4	11	8
O94915;Q6AI58;D6RJI4;Q6ZR29;E7ERP5;B3KXG5	>sp|O94915|FRYL_HUMAN Protein furry homolog-like OS=Homo sapiens GN=FRYL PE=1 SV=2;>tr|Q6AI58|Q6AI58_HUMAN Putative uncharacterized protein DKFZp781A0295 (Fragment) OS=Homo sapiens GN=DKFZp781A0295 PE=2 SV=1;>tr|D6RJI4|D6RJI4_HUMAN Uncharacterized protein	10	7
B4DG39;P06744;B4DE36;B4DVJ0;CON__sp|CON_Q3ZBD7|CON_G6PI_BOVIN;Q59F85	>tr|B4DG39|B4DG39_HUMAN Glucose-6-phosphate isomerase OS=Homo sapiens PE=2 SV=1;>sp|P06744|G6PI_HUMAN Glucose-6-phosphate isomerase OS=Homo sapiens GN=GPI PE=1 SV=4;>tr|B4DE36|B4DE36_HUMAN Glucose-6-phosphate isomerase OS=Homo sapiens PE=2 SV=1;>tr|B4DVJ0|	10	9
B3KY04;Q96CX2;Q6ZWB6;A8K8W2;Q68DU8;B4DQJ9	>tr|B3KY04|B3KY04_HUMAN cDNA FLJ46506 fis, clone THYMU3030752, highly similar to BTB/POZ domain-containing protein KCTD12 OS=Homo sapiens PE=2 SV=1;>sp|Q96CX2|KCD12_HUMAN BTB/POZ domain-containing protein KCTD12 OS=Homo sapiens GN=KCTD12 PE=1 SV=1	10	9
P27348;B4DMT8;Q53S41;B4DY04;Q53RR5;Q3YBA8	>sp|P27348|1433T_HUMAN 14-3-3 protein theta OS=Homo sapiens GN=YWHAQ PE=1 SV=1;>tr|B4DMT8|B4DMT8_HUMAN cDNA FLJ52118, highly similar to 14-3-3 protein theta OS=Homo sapiens PE=2 SV=1;>tr|Q53S41|Q53S41_HUMAN Putative uncharacterized protein YWHAQ (Fragment)	10	9
C9JJ19;P82930;A4UCR9	>tr|C9JJ19|C9JJ19_HUMAN Uncharacterized protein OS=Homo sapiens GN=MRPS34 PE=4 SV=2;>sp|P82930|RT34_HUMAN 28S ribosomal protein S34, mitochondrial OS=Homo sapiens GN=MRPS34 PE=1 SV=2;>tr|A4UCR9|A4UCR9_HUMAN Mitochondrial 28S ribosomal protein S34 OS=Homo s	10	11
A8K220;A8K486;P62937;B2RE56;B4DM82;Q71V99;Q567Q0;C9J5S7;B2RXF3;Q9Y536;A8K2Q6;P45877;A2BFH1;E5RIZ5	>tr|A8K220|A8K220_HUMAN Peptidyl-prolyl cis-trans isomerase OS=Homo sapiens GN=PPIA PE=2 SV=1;>tr|A8K486|A8K486_HUMAN Peptidyl-prolyl cis-trans isomerase OS=Homo sapiens PE=2 SV=1;>sp|P62937|PPIA_HUMAN Peptidyl-prolyl cis-trans isomerase A OS=Homo sapiens	10	11
P32189;A6NJP5;Q14409;Q6IQ27;A6NP46;E7EQC0;B4DH54;C9JLT1;B4DFX4	>sp|P32189|GLPK_HUMAN Glycerol kinase OS=Homo sapiens GN=GK PE=1 SV=3;>tr|A6NJP5|A6NJP5_HUMAN Uncharacterized protein OS=Homo sapiens GN=GK PE=3 SV=2;>sp|Q14409|GLPK3_HUMAN Putative glycerol kinase 3 OS=Homo sapiens GN=GK3P PE=5 SV=2;>tr|Q6IQ27|Q6IQ27_HUMA	10	8
Q9BV38	>sp|Q9BV38|WDR18_HUMAN WD repeat-containing protein 18 OS=Homo sapiens GN=WDR18 PE=1 SV=2	10	14
Q5JWF2;A6NI00;P63092;Q14455;B0AZR9;Q5FWY2;O60726;Q5JWE8;Q5JWE9;Q86XU3;A8K1Y9;P38405;Q8N2B4;Q5JW64;Q5JWD1;B4DHG7;O75632;O75633	>sp|Q5JWF2|GNAS1_HUMAN Guanine nucleotide-binding protein G(s) subunit alpha isoforms XLas OS=Homo sapiens GN=GNAS PE=1 SV=2;>tr|A6NI00|A6NI00_HUMAN Uncharacterized protein OS=Homo sapiens GN=GNAS PE=4 SV=3;>sp|P63092|GNAS2_HUMAN Guanine nucleotide-binding	10	10
P45973;Q6I9T7	>sp|P45973|CBX5_HUMAN Chromobox protein homolog 5 OS=Homo sapiens GN=CBX5 PE=1 SV=1;>tr|Q6I9T7|Q6I9T7_HUMAN CBX5 protein OS=Homo sapiens GN=CBX5 PE=2 SV=1	10	10
Q16512;Q15523	>sp|Q16512|PKN1_HUMAN Serine/threonine-protein kinase N1 OS=Homo sapiens GN=PKN1 PE=1 SV=2;>tr|Q15523|Q15523_HUMAN Serine/threonine protein kinase OS=Homo sapiens PE=2 SV=1	10	12
O15047;C9J2Z9;Q32NE8;E7ERP0;E7EWC1	>sp|O15047|SET1A_HUMAN Histone-lysine N-methyltransferase SETD1A OS=Homo sapiens GN=SETD1A PE=1 SV=3	10	14
Q9Y6C9;Q53G34;B4DHQ0	>sp|Q9Y6C9|MTCH2_HUMAN Mitochondrial carrier homolog 2 OS=Homo sapiens GN=MTCH2 PE=1 SV=1;>tr|Q53G34|Q53G34_HUMAN Mitochondrial carrier homolog 2 variant (Fragment) OS=Homo sapiens PE=2 SV=1	10	9
Q96ST3;B3KQE3	>sp|Q96ST3|SIN3A_HUMAN Paired amphipathic helix protein Sin3a OS=Homo sapiens GN=SIN3A PE=1 SV=2	10	15
Q9Y2R9	>sp|Q9Y2R9|RT07_HUMAN 28S ribosomal protein S7, mitochondrial OS=Homo sapiens GN=MRPS7 PE=1 SV=2	10	11
Q00325;B2RE88;Q8NCF7;Q53HC3	>sp|Q00325|MPCP_HUMAN Phosphate carrier protein, mitochondrial OS=Homo sapiens GN=SLC25A3 PE=1 SV=2;>tr|B2RE88|B2RE88_HUMAN cDNA, FLJ96465, highly similar to Homo sapiens solute carrier family 25 (mitochondrial carrier;phosphate carrier), member 3 (SLC25A3	10	11
B4E1T7;P63151;Q56VW8;Q66LE6;Q00005;A8MU22;A8KAK0;Q6ZP32;E5RIY1;Q9Y2T4;B7Z3Y1;Q59GC6;Q6IN90;Q6PEG1;E5RFR9;A8MZB4;Q9NZ48	>tr|B4E1T7|B4E1T7_HUMAN cDNA FLJ58665, highly similar to Serine/threonine-protein phosphatase 2A 55 kDa regulatory subunit B alpha isoform OS=Homo sapiens PE=2 SV=1;>sp|P63151|2ABA_HUMAN Serine/threonine-protein phosphatase 2A 55 kDa regulatory subunit B a	10	7
Q14498;B4E1M7;Q68DD9;B3KWX7;B4DLM0;A2RRD3;B4DRA0;E1P5S2;Q6N037;B7Z4L7;Q5QP20;Q6MZY7;Q7Z3L0;Q5QP23;Q5QP22;Q5QP21;Q86U06;B2RDP1;Q6IA98;E7EU28;B3KWQ8	>sp|Q14498|RBM39_HUMAN RNA-binding protein 39 OS=Homo sapiens GN=RBM39 PE=1 SV=2;>tr|B4E1M7|B4E1M7_HUMAN cDNA FLJ58465, highly similar to RNA-binding region-containing protein 2 OS=Homo sapiens PE=2 SV=1;>tr|Q68DD9|Q68DD9_HUMAN Putative uncharacterized pro	10	11
A8KAH7;P13861;Q9BUB1;C9J830;O60380	>tr|A8KAH7|A8KAH7_HUMAN cDNA FLJ75444, highly similar to Homo sapiens protein kinase, cAMP-dependent, regulatory, type II, alpha (PRKAR2A), mRNA OS=Homo sapiens PE=2 SV=1;>sp|P13861|KAP2_HUMAN cAMP-dependent protein kinase type II-alpha regulatory subunit	10	10
Q9P253	>sp|Q9P253|VPS18_HUMAN Vacuolar protein sorting-associated protein 18 homolog OS=Homo sapiens GN=VPS18 PE=1 SV=2	10	8
P13073;Q86WV2	>sp|P13073|COX41_HUMAN Cytochrome c oxidase subunit 4 isoform 1, mitochondrial OS=Homo sapiens GN=COX4I1 PE=1 SV=1;>tr|Q86WV2|Q86WV2_HUMAN COX4I1 protein OS=Homo sapiens PE=2 SV=1	10	11
O00264;Q6IB11;B7Z1L3	>sp|O00264|PGRC1_HUMAN Membrane-associated progesterone receptor component 1 OS=Homo sapiens GN=PGRMC1 PE=1 SV=3;>tr|Q6IB11|Q6IB11_HUMAN PGRMC1 protein OS=Homo sapiens GN=PGRMC1 PE=2 SV=1;>tr|B7Z1L3|B7Z1L3_HUMAN Progesterone receptor membrane component 1,	10	10
P23284	>sp|P23284|PPIB_HUMAN Peptidyl-prolyl cis-trans isomerase B OS=Homo sapiens GN=PPIB PE=1 SV=2	10	12
A8K7B7;P30153;A8K3H8;B4DDF7;B4DQY1;B4DE69;Q8NB89;B3KQV6;B4E1Q0;C9J9C1	>tr|A8K7B7|A8K7B7_HUMAN Protein phosphatase 2 (Formerly 2A), regulatory subunit A (PR 65), alpha isoform OS=Homo sapiens GN=PPP2R1A PE=2 SV=1;>sp|P30153|2AAA_HUMAN Serine/threonine-protein phosphatase 2A 65 kDa regulatory subunit A alpha isoform OS=Homo sa	10	15
Q9UJX2;D6RCF8;D6RBY8	>sp|Q9UJX2|CDC23_HUMAN Cell division cycle protein 23 homolog OS=Homo sapiens GN=CDC23 PE=1 SV=3	10	11
Q8IYB8;B7Z611;B1AR60	>sp|Q8IYB8|SUV3_HUMAN ATP-dependent RNA helicase SUPV3L1, mitochondrial OS=Homo sapiens GN=SUPV3L1 PE=1 SV=1;>tr|B7Z611|B7Z611_HUMAN cDNA FLJ50848, highly similar to Homo sapiens suppressor of var1, 3-like 1 (S. cerevisiae) (SUPV3L1), mRNA (Fragment) OS=Ho	10	13
O95373;B3KQG6;B3KNG9	>sp|O95373|IPO7_HUMAN Importin-7 OS=Homo sapiens GN=IPO7 PE=1 SV=1	10	8
O60264;B4DZC0;B7ZAX9;Q4W5H1;Q4W5G3	>sp|O60264|SMCA5_HUMAN SWI/SNF-related matrix-associated actin-dependent regulator of chromatin subfamily A member 5 OS=Homo sapiens GN=SMARCA5 PE=1 SV=1;>tr|B4DZC0|B4DZC0_HUMAN cDNA FLJ51771, highly similar to SWI/SNF-related matrix-associatedactin-depend	10	11
P06748;A4ZU86;Q9BYG9;Q9BTI9;Q504R3;Q9NX34;E5RI98;E5RGW4	>sp|P06748|NPM_HUMAN Nucleophosmin OS=Homo sapiens GN=NPM1 PE=1 SV=2;>tr|A4ZU86|A4ZU86_HUMAN Truncated nucleolar phosphoprotein B23 OS=Homo sapiens GN=NPM1 PE=2 SV=1;>tr|Q9BYG9|Q9BYG9_HUMAN Nucleophosmin (Nucleolar phosphoprotein B23, numatrin) OS=Homo sap	10	13
Q5T4S7;B4DYV5;B3KMT2;B4DPF6;B3KM62;Q96HY5	>sp|Q5T4S7|UBR4_HUMAN E3 ubiquitin-protein ligase UBR4 OS=Homo sapiens GN=UBR4 PE=1 SV=1	10	7
P27105;B4DZK8;B4E2V5;E7EQ93;B4E310;B1AM77	>sp|P27105|STOM_HUMAN Erythrocyte band 7 integral membrane protein OS=Homo sapiens GN=STOM PE=1 SV=3;>tr|B4DZK8|B4DZK8_HUMAN cDNA FLJ61192, highly similar to Erythrocyte band 7 integral membrane protein OS=Homo sapiens PE=2 SV=1;>tr|B4E2V5|B4E2V5_HUMAN cDN	10	11
Q13242;A8K3M9;B4DFT9	>sp|Q13242|SRSF9_HUMAN Serine/arginine-rich splicing factor 9 OS=Homo sapiens GN=SRSF9 PE=1 SV=1;>tr|A8K3M9|A8K3M9_HUMAN cDNA FLJ76387, highly similar to Homo sapiens splicing factor, arginine/serine-rich 9 (SFRS9), mRNA OS=Homo sapiens PE=2 SV=1;>tr|B4DFT	10	12
P31146;Q59G88;Q6ZW98;B4DJS1	>sp|P31146|COR1A_HUMAN Coronin-1A OS=Homo sapiens GN=CORO1A PE=1 SV=4;>tr|Q59G88|Q59G88_HUMAN Putative uncharacterized protein (Fragment) OS=Homo sapiens PE=4 SV=1	10	8
Q6NX51;Q96A65;B7Z321;B7Z502;B7Z689;B3KTF7;Q8TAR2;B7Z4J9;Q6PJ82	>tr|Q6NX51|Q6NX51_HUMAN Exocyst complex component 4 OS=Homo sapiens GN=EXOC4 PE=2 SV=1;>sp|Q96A65|EXOC4_HUMAN Exocyst complex component 4 OS=Homo sapiens GN=EXOC4 PE=1 SV=1;>tr|B7Z321|B7Z321_HUMAN cDNA FLJ53330, highly similar to Exocyst complex component	10	7
Q96EE3	>sp|Q96EE3|SEH1_HUMAN Nucleoporin SEH1 OS=Homo sapiens GN=SEH1L PE=1 SV=3	10	14
P09661;Q53G21;Q53G61;Q6NVW9;O95485;Q9UEN1	>sp|P09661|RU2A_HUMAN U2 small nuclear ribonucleoprotein A' OS=Homo sapiens GN=SNRPA1 PE=1 SV=2;>tr|Q53G21|Q53G21_HUMAN Small nuclear ribonucleoprotein polypeptide A' variant (Fragment) OS=Homo sapiens PE=2 SV=1;>tr|Q53G61|Q53G61_HUMAN Small nuclear ribonu	10	9
Q6UXN9;C9JBU3	>sp|Q6UXN9|WDR82_HUMAN WD repeat-containing protein 82 OS=Homo sapiens GN=WDR82 PE=1 SV=1	10	11
P52907;A8K0T9	>sp|P52907|CAZA1_HUMAN F-actin-capping protein subunit alpha-1 OS=Homo sapiens GN=CAPZA1 PE=1 SV=3;>tr|A8K0T9|A8K0T9_HUMAN cDNA FLJ75422, highly similar to Homo sapiens capping protein (actin filament) muscle Z-line, alpha 1, mRNA OS=Homo sapiens PE=2 SV=1	10	11
A8K6X9;Q6PD62	>tr|A8K6X9|A8K6X9_HUMAN cDNA FLJ76427, highly similar to Homo sapiens SH2 domain binding protein 1 (tetratricopeptide repeat containing) (SH2BP1), mRNA OS=Homo sapiens PE=2 SV=1;>sp|Q6PD62|CTR9_HUMAN RNA polymerase-associated protein CTR9 homolog OS=Homo s	10	10
A8MVJ7;Q53GW1;Q8WVM8;B7Z738;B7Z4U7;B7Z594;B7Z5N7	>tr|A8MVJ7|A8MVJ7_HUMAN Uncharacterized protein OS=Homo sapiens GN=SCFD1 PE=4 SV=1;>tr|Q53GW1|Q53GW1_HUMAN Vesicle transport-related protein isoform a variant (Fragment) OS=Homo sapiens PE=2 SV=1;>sp|Q8WVM8|SCFD1_HUMAN Sec1 family domain-containing protein	10	11
Q9Y613;B4DVN5;B4E2D9	>sp|Q9Y613|FHOD1_HUMAN FH1/FH2 domain-containing protein 1 OS=Homo sapiens GN=FHOD1 PE=1 SV=3;>tr|B4DVN5|B4DVN5_HUMAN cDNA FLJ55372, highly similar to FH1/FH2 domain-containing protein OS=Homo sapiens PE=2 SV=1	10	8
P26038;Q6PJT4;B7Z4C7	>sp|P26038|MOES_HUMAN Moesin OS=Homo sapiens GN=MSN PE=1 SV=3;>tr|Q6PJT4|Q6PJT4_HUMAN MSN protein (Fragment) OS=Homo sapiens GN=MSN PE=2 SV=1	10	6
B2RDD7;O14744;A8MZ91;E2QRE7;B4DX49;B4DY30;B4DV00;A8MTP3;C9JSX3	>tr|B2RDD7|B2RDD7_HUMAN cDNA, FLJ96564, highly similar to Homo sapiens SKB1 homolog (S. pombe) (SKB1), mRNA OS=Homo sapiens PE=2 SV=1;>sp|O14744|ANM5_HUMAN Protein arginine N-methyltransferase 5 OS=Homo sapiens GN=PRMT5 PE=1 SV=4;>tr|A8MZ91|A8MZ91_HUMAN Pr	10	12
P32969;Q53Z07;D6RAN4;E7ESE0;B4DLV8;B4E1M5;Q2NKY6;REV__O75648;REV__B4DHM1;REV__B4DZN5	>sp|P32969|RL9_HUMAN 60S ribosomal protein L9 OS=Homo sapiens GN=RPL9 PE=1 SV=1;>tr|Q53Z07|Q53Z07_HUMAN NPC-A-16 OS=Homo sapiens GN=RPL9 PE=1 SV=1;>tr|D6RAN4|D6RAN4_HUMAN Uncharacterized protein OS=Homo sapiens GN=RPL9 PE=4 SV=1;>tr|E7ESE0|E7ESE0_HUMAN Unc	10	10
Q96J02;A9Z1X3;B4DN85;B4E234;Q59ER4;A8K9T5;Q5YLC1;Q9H0M0	>sp|Q96J02|ITCH_HUMAN E3 ubiquitin-protein ligase Itchy homolog OS=Homo sapiens GN=ITCH PE=1 SV=2;>tr|A9Z1X3|A9Z1X3_HUMAN Itchy E3 ubiquitin protein ligase homolog (Mouse) OS=Homo sapiens GN=ITCH PE=2 SV=1;>tr|B4DN85|B4DN85_HUMAN cDNA FLJ54369, highly simi	10	4
Q96ST2;E7EX51;B4DGM5;C9J221;B4DL52;B4DJ84	>sp|Q96ST2|IWS1_HUMAN Protein IWS1 homolog OS=Homo sapiens GN=IWS1 PE=1 SV=2;>tr|E7EX51|E7EX51_HUMAN Uncharacterized protein OS=Homo sapiens GN=IWS1 PE=4 SV=1;>tr|B4DGM5|B4DGM5_HUMAN cDNA FLJ53983, highly similar to IWS1 homolog OS=Homo sapiens PE=2 SV=1;>	10	14
A0MNN4;Q2TAY7;B4E3L0	>tr|A0MNN4|A0MNN4_HUMAN CDW3/SMU1 OS=Homo sapiens GN=SMU1 PE=2 SV=1;>sp|Q2TAY7|SMU1_HUMAN WD40 repeat-containing protein SMU1 OS=Homo sapiens GN=SMU1 PE=1 SV=2;>tr|B4E3L0|B4E3L0_HUMAN cDNA FLJ54259, highly similar to Smu-1 suppressor of mec-8 and unc-52 pr	10	9
O95248;A6PVG8;C9JNC1;A6PVH0;Q59EX9;Q68CX1;A6PVG7;Q6PGN5;Q86TK5;Q86WG5	>sp|O95248|MTMR5_HUMAN Myotubularin-related protein 5 OS=Homo sapiens GN=SBF1 PE=1 SV=3;>tr|A6PVG8|A6PVG8_HUMAN SET binding factor 1 (Fragment) OS=Homo sapiens GN=SBF1 PE=4 SV=1	10	8
B4DR87;Q02809;B4DGN8;B2R5M9;B4DHT1;Q5JXB7;E7EWK8;Q5JXB9;Q5JXB8	>tr|B4DR87|B4DR87_HUMAN cDNA FLJ59393, highly similar to Procollagen-lysine,2-oxoglutarate5-dioxygenase 1 (EC 1.14.11.4) OS=Homo sapiens PE=2 SV=1;>sp|Q02809|PLOD1_HUMAN Procollagen-lysine,2-oxoglutarate 5-dioxygenase 1 OS=Homo sapiens GN=PLOD1 PE=1 SV=2;>	10	9
P84098;Q53G49;Q8IWR8	>sp|P84098|RL19_HUMAN 60S ribosomal protein L19 OS=Homo sapiens GN=RPL19 PE=1 SV=1;>tr|Q53G49|Q53G49_HUMAN Ribosomal protein L19 (Fragment) OS=Homo sapiens PE=2 SV=1;>tr|Q8IWR8|Q8IWR8_HUMAN Ribosomal protein L19 (Fragment) OS=Homo sapiens PE=2 SV=1	10	10
B2R4D5;O15145;Q2LE71;B4DM63;C9JZD1	>tr|B2R4D5|B2R4D5_HUMAN cDNA, FLJ92050, highly similar to Homo sapiens actin related protein 2/3 complex, subunit 3, 21kDa (ARPC3), mRNA OS=Homo sapiens PE=2 SV=1;>sp|O15145|ARPC3_HUMAN Actin-related protein 2/3 complex subunit 3 OS=Homo sapiens GN=ARPC3 P	10	10
Q9UJX3;Q4KMX6;A8KAQ7;Q2M2R1;B3KMP2;A5D8X2	>sp|Q9UJX3|APC7_HUMAN Anaphase-promoting complex subunit 7 OS=Homo sapiens GN=ANAPC7 PE=1 SV=4;>tr|Q4KMX6|Q4KMX6_HUMAN ANAPC7 protein (Fragment) OS=Homo sapiens GN=ANAPC7 PE=2 SV=1;>tr|A8KAQ7|A8KAQ7_HUMAN ANAPC7 protein OS=Homo sapiens GN=ANAPC7 PE=2 SV=1;	10	12
P35250;B5BUD2;Q75MT5	>sp|P35250|RFC2_HUMAN Replication factor C subunit 2 OS=Homo sapiens GN=RFC2 PE=1 SV=3;>tr|B5BUD2|B5BUD2_HUMAN Replication factor C 2 isoform 1 (Fragment) OS=Homo sapiens GN=RFC2 PE=2 SV=1;>tr|Q75MT5|Q75MT5_HUMAN Putative uncharacterized protein RFC2 OS=Ho	10	4
Q7L7X3;B7ZLV6;Q9P0C6	>sp|Q7L7X3|TAOK1_HUMAN Serine/threonine-protein kinase TAO1 OS=Homo sapiens GN=TAOK1 PE=1 SV=1;>tr|B7ZLV6|B7ZLV6_HUMAN TAOK1 protein OS=Homo sapiens GN=TAOK1 PE=2 SV=1	10	11
A8MUM5;Q5JTV8;B1AMI8;C9J3B0	>tr|A8MUM5|A8MUM5_HUMAN Uncharacterized protein OS=Homo sapiens GN=TOR1AIP1 PE=4 SV=2;>sp|Q5JTV8|TOIP1_HUMAN Torsin-1A-interacting protein 1 OS=Homo sapiens GN=TOR1AIP1 PE=1 SV=2	10	8
Q02543;B2R4C0;Q53HD3;B4DUV3;B4DM74;B4DM94;Q32XH3;Q76N54	>sp|Q02543|RL18A_HUMAN 60S ribosomal protein L18a OS=Homo sapiens GN=RPL18A PE=1 SV=2;>tr|B2R4C0|B2R4C0_HUMAN cDNA, FLJ92035, highly similar to Homo sapiens ribosomal protein L18a (RPL18A), mRNA OS=Homo sapiens PE=2 SV=1;>tr|Q53HD3|Q53HD3_HUMAN Ribosomal p	10	10
P07384;B2RDI5;A8MSM1;B4DWH5;B4DS85	>sp|P07384|CAN1_HUMAN Calpain-1 catalytic subunit OS=Homo sapiens GN=CAPN1 PE=1 SV=1;>tr|B2RDI5|B2RDI5_HUMAN cDNA, FLJ96627, highly similar to Homo sapiens calpain 1, (mu/I) large subunit (CAPN1), mRNA OS=Homo sapiens PE=2 SV=1;>tr|A8MSM1|A8MSM1_HUMAN Unch	10	6
O43290;B4DDH9;B4DP43	>sp|O43290|SNUT1_HUMAN U4/U6.U5 tri-snRNP-associated protein 1 OS=Homo sapiens GN=SART1 PE=1 SV=1;>tr|B4DDH9|B4DDH9_HUMAN cDNA FLJ53820, highly similar to U4/U6.U5 tri-snRNP-associated protein 1 OS=Homo sapiens PE=2 SV=1	10	5
O60488;Q5JWV8;Q8TAF6;B4DH39;D6RF95;D6RD96;D6RDA8;D6RFW9	>sp|O60488|ACSL4_HUMAN Long-chain-fatty-acid--CoA ligase 4 OS=Homo sapiens GN=ACSL4 PE=1 SV=2;>tr|Q5JWV8|Q5JWV8_HUMAN Acyl-CoA synthetase long-chain family member 4 OS=Homo sapiens GN=ACSL4 PE=2 SV=1;>tr|Q8TAF6|Q8TAF6_HUMAN Acyl-CoA synthetase 4 OS=Homo sa	10	11
Q9UPN9;B3KN30;E7EN20;B4DXI9	>sp|Q9UPN9|TRI33_HUMAN E3 ubiquitin-protein ligase TRIM33 OS=Homo sapiens GN=TRIM33 PE=1 SV=3	10	8
Q13895;Q5T8J2	>sp|Q13895|BYST_HUMAN Bystin OS=Homo sapiens GN=BYSL PE=1 SV=3;>tr|Q5T8J2|Q5T8J2_HUMAN Bystin-like OS=Homo sapiens GN=BYSL PE=2 SV=1	10	13
Q15003;A8K4T8;B4DRG7;C9J470;B4E189;C9JZP1	>sp|Q15003|CND2_HUMAN Condensin complex subunit 2 OS=Homo sapiens GN=NCAPH PE=1 SV=3;>tr|A8K4T8|A8K4T8_HUMAN Condensin complex subunit 2 OS=Homo sapiens PE=2 SV=1;>tr|B4DRG7|B4DRG7_HUMAN Condensin complex subunit 2 OS=Homo sapiens PE=2 SV=1;>tr|C9J470|C9J4	10	12
P35221;B4E2G8;C9JMP9;B4DU00;B4DKT9;B3KSR8;Q8N1C0;E5RIB1;E5RG03;E5RIC3;E5RGY6;E5RJ41;E5RHV7;E5RIE0;E5RJL0;E5RFM3;A8K141;Q9UI47;B7Z259;A6NKP0;E5RGY7;E5RGD2;E5RJP7	>sp|P35221|CTNA1_HUMAN Catenin alpha-1 OS=Homo sapiens GN=CTNNA1 PE=1 SV=1;>tr|B4E2G8|B4E2G8_HUMAN cDNA FLJ54047, highly similar to Alpha-1 catenin (Cadherin-associated protein) OS=Homo sapiens PE=2 SV=1;>tr|C9JMP9|C9JMP9_HUMAN Uncharacterized protein OS=H	10	14
P30419;Q96HI4;B7Z8J4;Q9Y465;B3KT39;B4DHU9;Q5VUC6;B4DXS1;A4FU65	>sp|P30419|NMT1_HUMAN Glycylpeptide N-tetradecanoyltransferase 1 OS=Homo sapiens GN=NMT1 PE=1 SV=2;>tr|Q96HI4|Q96HI4_HUMAN Glycylpeptide N-tetradecanoyltransferase (Fragment) OS=Homo sapiens GN=NMT1 PE=2 SV=2	10	9
Q08379;B7ZC06;Q5HYE0;B7ZC05;Q5PXD5;Q8IXS0;B3KUK8	>sp|Q08379|GOGA2_HUMAN Golgin subfamily A member 2 OS=Homo sapiens GN=GOLGA2 PE=1 SV=3	10	11
P40692;Q53GX1;Q5GJ64;B2R6K0;Q59EG3;B4DQ11;B4DI13;B7Z821;Q0ZAJ5;A8W2K5;E7EUC9;A8W2J3;Q64FK0;A8W2L5;Q0ZAJ6	>sp|P40692|MLH1_HUMAN DNA mismatch repair protein Mlh1 OS=Homo sapiens GN=MLH1 PE=1 SV=1;>tr|Q53GX1|Q53GX1_HUMAN MutL protein homolog 1 variant (Fragment) OS=Homo sapiens PE=2 SV=1;>tr|Q5GJ64|Q5GJ64_HUMAN Hypothetical rhabdomyosarcoma antigen MU-RMS-40.5 (	10	11
P62081;Q57Z92;B5MCP9;Q59FS3	>sp|P62081|RS7_HUMAN 40S ribosomal protein S7 OS=Homo sapiens GN=RPS7 PE=1 SV=1;>tr|Q57Z92|Q57Z92_HUMAN Putative uncharacterized protein RPS7 OS=Homo sapiens GN=RPS7 PE=2 SV=1;>tr|B5MCP9|B5MCP9_HUMAN Uncharacterized protein OS=Homo sapiens GN=RPS7 PE=4 SV=	10	11
P35222;B4DGU4;B4DL06;E7ERS9;B4DSW9;B5BU28;C9JV20	>sp|P35222|CTNB1_HUMAN Catenin beta-1 OS=Homo sapiens GN=CTNNB1 PE=1 SV=1;>tr|B4DGU4|B4DGU4_HUMAN cDNA FLJ57878, highly similar to Beta-catenin OS=Homo sapiens PE=2 SV=1;>tr|B4DL06|B4DL06_HUMAN cDNA FLJ59565, highly similar to Beta-catenin OS=Homo sapiens	10	12
B9EGQ8;Q9HBD4;A7E2E1;P51532;B1A8Z5;B1A8Z6;B1A8Z7;B1A8Z4;Q59FZ6;B4DSI8;B4E0F1;B3KNW7;P51531;B4DSC8;A5D6X0;B4DK35;B1ALF6;Q8N9Q1;B4DNT1;B1ALF8;B1ALG2;B1ALG1;B1ALG0;B1ALF9;B1ALF7;B1ANC8	>tr|B9EGQ8|B9EGQ8_HUMAN SMARCA4 protein OS=Homo sapiens GN=SMARCA4 PE=2 SV=1;>tr|Q9HBD4|Q9HBD4_HUMAN SMARCA4 isoform 2 OS=Homo sapiens GN=SMARCA4 PE=2 SV=1;>tr|A7E2E1|A7E2E1_HUMAN SWI/SNF related, matrix associated, actin dependent regulator of chromatin,	10	7
Q96CT7	>sp|Q96CT7|CC124_HUMAN Coiled-coil domain-containing protein 124 OS=Homo sapiens GN=CCDC124 PE=1 SV=1	10	7
P49643;A8K7A0;Q5JU42;C9J6U2	>sp|P49643|PRI2_HUMAN DNA primase large subunit OS=Homo sapiens GN=PRIM2 PE=1 SV=2;>tr|A8K7A0|A8K7A0_HUMAN cDNA FLJ75753, highly similar to Homo sapiens primase, polypeptide 2A, 58kDa (PRIM2A), mRNA OS=Homo sapiens PE=2 SV=1;>tr|Q5JU42|Q5JU42_HUMAN Primase	10	10
Q12792;B4E0A1	>sp|Q12792|TWF1_HUMAN Twinfilin-1 OS=Homo sapiens GN=TWF1 PE=1 SV=3	10	9
B7Z8F9;B7Z493;Q96M96;Q49A55	>tr|B7Z8F9|B7Z8F9_HUMAN cDNA FLJ56188, highly similar to FYVE, RhoGEF and PH domain-containing protein4 OS=Homo sapiens PE=2 SV=1;>tr|B7Z493|B7Z493_HUMAN cDNA FLJ55905, highly similar to FYVE, RhoGEF and PH domain-containing protein 4 OS=Homo sapiens PE=2	10	10
Q59F99;A8K622;O95793;Q5JW30;Q5JW29;B3KRE0;Q5JW28;Q6PJX3;Q5JW32	>tr|Q59F99|Q59F99_HUMAN Staufen isoform b variant (Fragment) OS=Homo sapiens PE=2 SV=1;>tr|A8K622|A8K622_HUMAN cDNA FLJ75871, highly similar to Homo sapiens staufen, RNA binding protein (STAU), transcript variant T3, mRNA OS=Homo sapiens PE=2 SV=1;>sp|O957	10	10
P23258;Q9NRH3	>sp|P23258|TBG1_HUMAN Tubulin gamma-1 chain OS=Homo sapiens GN=TUBG1 PE=1 SV=2;>sp|Q9NRH3|TBG2_HUMAN Tubulin gamma-2 chain OS=Homo sapiens GN=TUBG2 PE=1 SV=1	10	10
Q9NRZ9;Q6I7N8;Q9NW36;B1ALG6	>sp|Q9NRZ9|HELLS_HUMAN Lymphoid-specific helicase OS=Homo sapiens GN=HELLS PE=1 SV=1;>tr|Q6I7N8|Q6I7N8_HUMAN Lymphoid specific helicase variant9 OS=Homo sapiens GN=HELLS PE=2 SV=1	10	9
Q02224;D6RBW0;D6RHK2	>sp|Q02224|CENPE_HUMAN Centromere-associated protein E OS=Homo sapiens GN=CENPE PE=1 SV=2;>tr|D6RBW0|D6RBW0_HUMAN Uncharacterized protein OS=Homo sapiens GN=CENPE PE=3 SV=1	10	12
CON__sp|CON_Q28107|CON_FA5_BOVIN	>sp|CON_Q28107|CON_FA5_BOVIN Coagulation factor V OS=Bos taurus GN=F5 PE=1 SV=1	10	20
O60826;B4DPB6;B7ZAR0;B4DLA4	>sp|O60826|CCD22_HUMAN Coiled-coil domain-containing protein 22 OS=Homo sapiens GN=CCDC22 PE=1 SV=1;>tr|B4DPB6|B4DPB6_HUMAN cDNA FLJ56537, highly similar to Coiled-coil domain-containing protein 22 OS=Homo sapiens PE=2 SV=1;>tr|B7ZAR0|B7ZAR0_HUMAN cDNA, FL	9	8
P12277;E7EUJ8;B4DP56;B2R892;P06732;B4DUP1;B4DNF8	>sp|P12277|KCRB_HUMAN Creatine kinase B-type OS=Homo sapiens GN=CKB PE=1 SV=1;>tr|E7EUJ8|E7EUJ8_HUMAN Uncharacterized protein OS=Homo sapiens GN=CKB PE=4 SV=1;>tr|B4DP56|B4DP56_HUMAN cDNA FLJ52237, highly similar to Creatine kinase B-type (EC 2.7.3.2) OS=H	9	10
P12268;B7Z1G4;E7ETK5;Q6QE17;A4D0Z6;Q5H9Q6;C9JV30;E7EQS0;Q6ZNB1;B3KRZ3;B3KVM8;B4DNJ7;P20839;C9J381;B4DE09;C9K0R9;Q6RUP9	>sp|P12268|IMDH2_HUMAN Inosine-5'-monophosphate dehydrogenase 2 OS=Homo sapiens GN=IMPDH2 PE=1 SV=2;>tr|B7Z1G4|B7Z1G4_HUMAN cDNA FLJ61601, highly similar to Inosine-5'-monophosphate dehydrogenase 2 (EC 1.1.1.205) OS=Homo sapiens PE=2 SV=1	9	9
A4D1U3;Q04837;Q567R6;B7Z268;E7EUY5;C9K0U8	>tr|A4D1U3|A4D1U3_HUMAN Single-stranded DNA binding protein 1 OS=Homo sapiens GN=SSBP1 PE=2 SV=1;>sp|Q04837|SSBP_HUMAN Single-stranded DNA-binding protein, mitochondrial OS=Homo sapiens GN=SSBP1 PE=1 SV=1;>tr|Q567R6|Q567R6_HUMAN Single-stranded DNA binding	9	8
E7EX29;D0PNI1;P63104;B0AZS6;E7ESK7;E7EX24;B7Z465;B7Z2E6;E7EVZ2;Q2F831;E5RIR4;Q6LD62;E5RGE1	>tr|E7EX29|E7EX29_HUMAN Uncharacterized protein OS=Homo sapiens GN=YWHAZ PE=4 SV=1;>tr|D0PNI1|D0PNI1_HUMAN Tyrosine 3-monooxygenase/tryptophan 5-monooxygenase activation protein zeta polypeptide OS=Homo sapiens GN=YWHAZ PE=4 SV=1;>sp|P63104|1433Z_HUMAN 14-	9	9
Q9Y399;Q5T8A0	>sp|Q9Y399|RT02_HUMAN 28S ribosomal protein S2, mitochondrial OS=Homo sapiens GN=MRPS2 PE=1 SV=1;>tr|Q5T8A0|Q5T8A0_HUMAN Mitochondrial ribosomal protein S2 (Fragment) OS=Homo sapiens GN=MRPS2 PE=2 SV=1	9	10
Q9BVL2;A6NI12;B4DZJ1;B3KW23;C9JDH3;E2QRF6;Q5JRG1;B4E0K0;E2QRD7	>sp|Q9BVL2|NUPL1_HUMAN Nucleoporin p58/p45 OS=Homo sapiens GN=NUPL1 PE=1 SV=1;>tr|A6NI12|A6NI12_HUMAN Uncharacterized protein OS=Homo sapiens GN=NUPL1 PE=4 SV=1;>tr|B4DZJ1|B4DZJ1_HUMAN cDNA FLJ55656, highly similar to Nucleoporin p58/p45 OS=Homo sapiens PE	9	8
O75475;Q05CM9;Q8N4N4	>sp|O75475|PSIP1_HUMAN PC4 and SFRS1-interacting protein OS=Homo sapiens GN=PSIP1 PE=1 SV=1;>tr|Q05CM9|Q05CM9_HUMAN PSIP1 protein (Fragment) OS=Homo sapiens GN=PSIP1 PE=2 SV=1	9	11
Q9NR50;Q9HA31;Q5QP91;Q5QP88	>sp|Q9NR50|EI2BG_HUMAN Translation initiation factor eIF-2B subunit gamma OS=Homo sapiens GN=EIF2B3 PE=1 SV=1;>tr|Q9HA31|Q9HA31_HUMAN EIF2B3 protein OS=Homo sapiens GN=EIF2B3 PE=2 SV=1;>tr|Q5QP91|Q5QP91_HUMAN Eukaryotic translation initiation factor 2B, su	9	8
P09669	>sp|P09669|COX6C_HUMAN Cytochrome c oxidase subunit 6C OS=Homo sapiens GN=COX6C PE=1 SV=2	9	10
P08243;B4DXZ1;B4DY32;B7ZAA9;C9J057;C9JT45;C9JM09;C9JLN6	>sp|P08243|ASNS_HUMAN Asparagine synthetase [glutamine-hydrolyzing] OS=Homo sapiens GN=ASNS PE=1 SV=4;>tr|B4DXZ1|B4DXZ1_HUMAN cDNA FLJ51768, highly similar to Asparagine synthetase (glutamine-hydrolyzing) (EC 6.3.5.4) OS=Homo sapiens PE=2 SV=1;>tr|B4DY32|B	9	8
O00116;B7Z3Q4;Q53SG6;B8ZZ81;Q53SN7;B7ZAC5;Q53S12	>sp|O00116|ADAS_HUMAN Alkyldihydroxyacetonephosphate synthase, peroxisomal OS=Homo sapiens GN=AGPS PE=1 SV=1;>tr|B7Z3Q4|B7Z3Q4_HUMAN cDNA FLJ51873, highly similar to Alkyldihydroxyacetonephosphate synthase, peroxisomal (EC 2.5.1.26) OS=Homo sapiens PE=2 SV	9	12
Q32Q14;Q6FG42;O95182;Q6IB89	>tr|Q32Q14|Q32Q14_HUMAN NDUFA7 protein (Fragment) OS=Homo sapiens GN=NDUFA7 PE=2 SV=1;>tr|Q6FG42|Q6FG42_HUMAN NDUFA7 protein (Fragment) OS=Homo sapiens GN=NDUFA7 PE=2 SV=1;>sp|O95182|NDUA7_HUMAN NADH dehydrogenase [ubiquinone] 1 alpha subcomplex subunit 7	9	9
Q4LE38;O95163;Q8N516;B4E3I9;B3KXE7;Q68DI5;B3KNB2;B3KMT0;B3KVS1	>tr|Q4LE38|Q4LE38_HUMAN IKBKAP variant protein (Fragment) OS=Homo sapiens GN=IKBKAP variant protein PE=1 SV=1;>sp|O95163|ELP1_HUMAN Elongator complex protein 1 OS=Homo sapiens GN=IKBKAP PE=1 SV=3;>tr|Q8N516|Q8N516_HUMAN Inhibitor of kappa light polypeptide	9	5
P22234;Q68CQ5;B4DGX3;D6RF62	>sp|P22234|PUR6_HUMAN Multifunctional protein ADE2 OS=Homo sapiens GN=PAICS PE=1 SV=3;>tr|Q68CQ5|Q68CQ5_HUMAN Putative uncharacterized protein DKFZp781N1372 OS=Homo sapiens GN=DKFZp781N1372 PE=2 SV=1;>tr|B4DGX3|B4DGX3_HUMAN Phosphoribosylaminoimidazole-suc	9	7
P50570;A8K1B6;Q59G96;B4DJ53;E7EV30;C9JXE5;Q9UQ16;Q05193;B5MDD8;B4DK06;B7ZAC0;B4DHH5;E5RHK8;Q59GI5;A6NJ48;B3KPF2;Q6P2G1;E5RIK2;B3KUU8;Q8N1K8;Q6ZSZ9;Q9UPH5;A8MZB0;Q6ZTU8;Q6ZV85	>sp|P50570|DYN2_HUMAN Dynamin-2 OS=Homo sapiens GN=DNM2 PE=1 SV=2;>tr|A8K1B6|A8K1B6_HUMAN cDNA FLJ78533, highly similar to Homo sapiens dynamin 2 (DNM2), transcript variant 4, mRNA OS=Homo sapiens PE=2 SV=1;>tr|Q59G96|Q59G96_HUMAN Dynamin 2 isoform 4 varia	9	2
Q5VT25;B9EGA7;Q8IWQ7;Q5HYB0;Q5T799;Q5T7A0;Q5T7A7;Q9H5K7	>sp|Q5VT25|MRCKA_HUMAN Serine/threonine-protein kinase MRCK alpha OS=Homo sapiens GN=CDC42BPA PE=1 SV=1;>tr|B9EGA7|B9EGA7_HUMAN CDC42BPA protein OS=Homo sapiens GN=CDC42BPA PE=2 SV=1;>tr|Q8IWQ7|Q8IWQ7_HUMAN CDC42-binding protein kinase beta OS=Homo sapiens	9	7
A8K5J1;P11172;B5LY71;B5LY68;B5LY69;B5LY64;B5LY67;B5LY72;B5LY70	>tr|A8K5J1|A8K5J1_HUMAN Uridine monophosphate synthetase (Orotate phosphoribosyl transferase and orotidine-5'-decarboxylase), isoform CRA_b OS=Homo sapiens GN=UMPS PE=2 SV=1;>sp|P11172|PYR5_HUMAN Uridine 5'-monophosphate synthase OS=Homo sapiens GN=UMPS PE	9	9
P54289;E7EUY9;Q9UIU0;Q9UDQ3;E7ERK3;Q9UDU5;C9JGM2;C9JVC9;Q9NY47;C9JHE6;C9JE82;Q9UDL7;D3YTB9;O95026	>sp|P54289|CA2D1_HUMAN Voltage-dependent calcium channel subunit alpha-2/delta-1 OS=Homo sapiens GN=CACNA2D1 PE=1 SV=3;>tr|E7EUY9|E7EUY9_HUMAN Uncharacterized protein OS=Homo sapiens GN=CACNA2D1 PE=4 SV=1;>tr|Q9UIU0|Q9UIU0_HUMAN Dihydropyridine receptor al	9	11
B7Z5E3;P00338;C9J4M5;B4DJI1;A8MXQ4;D3YTI4;B4DKQ2;Q9BYZ2;Q6ZMR3;Q96L19;D6NKH9;P07864	>tr|B7Z5E3|B7Z5E3_HUMAN L-lactate dehydrogenase OS=Homo sapiens PE=2 SV=1;>sp|P00338|LDHA_HUMAN L-lactate dehydrogenase A chain OS=Homo sapiens GN=LDHA PE=1 SV=2;>tr|C9J4M5|C9J4M5_HUMAN L-lactate dehydrogenase OS=Homo sapiens GN=LDHA PE=3 SV=1;>tr|B4DJI1|B	9	10
Q9NZ01;B3KSQ1;B3KM97;B4DR74	>sp|Q9NZ01|TECR_HUMAN Trans-2,3-enoyl-CoA reductase OS=Homo sapiens GN=TECR PE=1 SV=1;>tr|B3KSQ1|B3KSQ1_HUMAN cDNA FLJ36768 fis, clone ADIPS1000064, highly similar to Synaptic glycoprotein SC2 OS=Homo sapiens PE=2 SV=1;>tr|B3KM97|B3KM97_HUMAN cDNA FLJ10554	9	9
Q10570;D3DWL9;B4DEF4;Q9C0J6	>sp|Q10570|CPSF1_HUMAN Cleavage and polyadenylation specificity factor subunit 1 OS=Homo sapiens GN=CPSF1 PE=1 SV=2;>tr|D3DWL9|D3DWL9_HUMAN Cleavage and polyadenylation specific factor 1, 160kDa, isoform CRA_a OS=Homo sapiens GN=CPSF1 PE=4 SV=1	9	7
Q02241;B4E1K0	>sp|Q02241|KIF23_HUMAN Kinesin-like protein KIF23 OS=Homo sapiens GN=KIF23 PE=1 SV=3;>tr|B4E1K0|B4E1K0_HUMAN cDNA FLJ58416, highly similar to Kinesin-like protein KIF23 OS=Homo sapiens PE=2 SV=1	9	4
Q6NUK7;A8K379;P07948;B4DQ79;P08631;A8K4G3;A8K1I1;E5RJ37;Q59F30;Q59FL9;D3DRD5;E7EVR6;P11362;P21802;Q59H40;P22607;P22455;E7EMR4;Q8NI16;Q8NI15;B4DVP5;E7EU09;D2CGD1;B4DFC2;D3DRD3;D3DRD4;Q8IXC7;E7EVR7;E7EX63;B3KQG4;Q9UPZ9;P20794;Q547D0;Q05D26;Q96KE5;E7EUW7;P51451;Q96IN1;A8E633;Q0IJ44;Q8IXN4;O95137;E7EQ88;D3DSX2;D3DRD6;Q8IZL9;A2A390;B3KUS6;A8K6P8;B4DFP8	>tr|Q6NUK7|Q6NUK7_HUMAN LYN protein (Fragment) OS=Homo sapiens GN=LYN PE=2 SV=1;>tr|A8K379|A8K379_HUMAN cDNA FLJ75641, highly similar to Homo sapiens v-yes-1 Yamaguchi sarcoma viral related oncogene homolog (LYN), mRNA OS=Homo sapiens PE=2 SV=1;>sp|P07948|	9	10
B1AHB0;P33992;Q53FG5;A8K521;B4DQ39;B1AHB1;B3KVF0;E7EQY5;Q59F49;B1AHB2;B1AHA9;C9JMJ8	>tr|B1AHB0|B1AHB0_HUMAN MCM5 minichromosome maintenance deficient 5, cell division cycle 46 (S. cerevisiae), isoform CRA_a OS=Homo sapiens GN=MCM5 PE=2 SV=1;>sp|P33992|MCM5_HUMAN DNA replication licensing factor MCM5 OS=Homo sapiens GN=MCM5 PE=1 SV=5;>tr|Q	9	8
O75390;B4DJV2;B3KTN4;Q0QEL2;B7Z1E1	>sp|O75390|CISY_HUMAN Citrate synthase, mitochondrial OS=Homo sapiens GN=CS PE=1 SV=2;>tr|B4DJV2|B4DJV2_HUMAN Citrate synthase OS=Homo sapiens PE=2 SV=1;>tr|B3KTN4|B3KTN4_HUMAN Citrate synthase OS=Homo sapiens PE=2 SV=1;>tr|Q0QEL2|Q0QEL2_HUMAN Citrate synt	9	6
P47813;O14602;A6NJH9	>sp|P47813|IF1AX_HUMAN Eukaryotic translation initiation factor 1A, X-chromosomal OS=Homo sapiens GN=EIF1AX PE=1 SV=2;>sp|O14602|IF1AY_HUMAN Eukaryotic translation initiation factor 1A, Y-chromosomal OS=Homo sapiens GN=EIF1AY PE=1 SV=4;>tr|A6NJH9|A6NJH9_HU	9	9
Q6LAP8;P53007;D9HTE9;B4DP62	>tr|Q6LAP8|Q6LAP8_HUMAN Mitochondrial citrate transport protein (Fragment) OS=Homo sapiens PE=2 SV=1;>sp|P53007|TXTP_HUMAN Tricarboxylate transport protein, mitochondrial OS=Homo sapiens GN=SLC25A1 PE=1 SV=2;>tr|D9HTE9|D9HTE9_HUMAN Plasma membrane citrate	9	9
Q4KMP7	>sp|Q4KMP7|TB10B_HUMAN TBC1 domain family member 10B OS=Homo sapiens GN=TBC1D10B PE=1 SV=3	9	9
B2RNV3;Q9ULH1;O43150;Q53RT9;E5RHD7	>tr|B2RNV3|B2RNV3_HUMAN ArfGAP with SH3 domain, ankyrin repeat and PH domain 1 OS=Homo sapiens GN=ASAP1 PE=2 SV=1;>sp|Q9ULH1|ASAP1_HUMAN Arf-GAP with SH3 domain, ANK repeat and PH domain-containing protein 1 OS=Homo sapiens GN=ASAP1 PE=1 SV=4	9	4
B2RBE0;O95573;B3KN05;B3KMA6;Q6PIM8;C9JC11	>tr|B2RBE0|B2RBE0_HUMAN cDNA, FLJ95462, highly similar to Homo sapiens fatty-acid-Coenzyme A ligase, long-chain 3 (FACL3),mRNA OS=Homo sapiens PE=2 SV=1;>sp|O95573|ACSL3_HUMAN Long-chain-fatty-acid--CoA ligase 3 OS=Homo sapiens GN=ACSL3 PE=1 SV=3;>tr|B3KN0	9	13
Q96TC7;B3KUI4;A8MY21	>sp|Q96TC7|RMD3_HUMAN Regulator of microtubule dynamics protein 3 OS=Homo sapiens GN=FAM82A2 PE=1 SV=2;>tr|B3KUI4|B3KUI4_HUMAN cDNA FLJ39967 fis, clone SPLEN2027488, highly similar to Homo sapiens family with sequence similarity 82, member C (FAM82C), mRNA	9	10
Q2L6I0;Q96QC0;Q58F28	>tr|Q2L6I0|Q2L6I0_HUMAN FB19 protein OS=Homo sapiens GN=PPP1R10 PE=2 SV=1;>sp|Q96QC0|PP1RA_HUMAN Serine/threonine-protein phosphatase 1 regulatory subunit 10 OS=Homo sapiens GN=PPP1R10 PE=1 SV=1;>tr|Q58F28|Q58F28_HUMAN PPP1R10 protein (Fragment) OS=Homo sa	9	14
P31943;D6RBM0;D6RIU0;D6RIT2;D6RIH9;D6RJ04;D6RDU3;D6RFM3;D6R9T0;D6RAM1;Q68DG4;E7EN40;E7EQJ0;E5RGV0;E5RGH4;D6RDL0;B4DP51;D6RF17;D6R9D3;Q9NQA5;E5RJ94	>sp|P31943|HNRH1_HUMAN Heterogeneous nuclear ribonucleoprotein H OS=Homo sapiens GN=HNRNPH1 PE=1 SV=4;>tr|D6RBM0|D6RBM0_HUMAN Uncharacterized protein OS=Homo sapiens GN=HNRNPH1 PE=4 SV=1;>tr|D6RIU0|D6RIU0_HUMAN Uncharacterized protein OS=Homo sapiens GN=HN	9	10
B1PBA3;Q9NXE4;B4DRB8;B4E0T5;E7ESA2;B4DM23;B4DQ31;B4DWK7;B4E0L6;B4DEV6;B4E3P9;B4E0A6;B4DTS0;C9J647	>tr|B1PBA3|B1PBA3_HUMAN SKNY protein OS=Homo sapiens PE=2 SV=1;>sp|Q9NXE4|NSMA3_HUMAN Sphingomyelin phosphodiesterase 4 OS=Homo sapiens GN=SMPD4 PE=1 SV=2;>tr|B4DRB8|B4DRB8_HUMAN cDNA FLJ59395, highly similar to Homo sapiens sphingomyelin phosphodiesterase	9	11
E5KLB5;P49916;E5KLB6;B7Z6I3;Q96DF0	>tr|E5KLB5|E5KLB5_HUMAN DNA ligase OS=Homo sapiens PE=3 SV=1;>sp|P49916|DNLI3_HUMAN DNA ligase 3 OS=Homo sapiens GN=LIG3 PE=1 SV=2;>tr|E5KLB6|E5KLB6_HUMAN DNA ligase OS=Homo sapiens GN=LIG3 PE=3 SV=1;>tr|B7Z6I3|B7Z6I3_HUMAN DNA ligase OS=Homo sapiens PE=2	9	6
Q14566;Q4ZG57;B4DRF6;B4E0N7	>sp|Q14566|MCM6_HUMAN DNA replication licensing factor MCM6 OS=Homo sapiens GN=MCM6 PE=1 SV=1;>tr|Q4ZG57|Q4ZG57_HUMAN Putative uncharacterized protein MCM6 (Fragment) OS=Homo sapiens GN=MCM6 PE=2 SV=1;>tr|B4DRF6|B4DRF6_HUMAN cDNA FLJ51591, highly similar t	9	12
Q9Y2X0;E7ETV0;B9TWZ6;B9TWZ8;B9TWZ9;B9TX00;B9TX01;B9TX05;B9TX02;B9TX06;B9TX11;B9TX12;B9TX03;B9TX14;B9TX15;B9TX13;B9TX04;B9TX16;B9TX17;B9TX18;B9TX19;B9TX20;B9TX22;B9TX09;B9TX23;B9TX24	>sp|Q9Y2X0|MED16_HUMAN Mediator of RNA polymerase II transcription subunit 16 OS=Homo sapiens GN=MED16 PE=1 SV=2;>tr|E7ETV0|E7ETV0_HUMAN Uncharacterized protein OS=Homo sapiens GN=MED16 PE=4 SV=1;>tr|B9TWZ6|B9TWZ6_HUMAN Mediator complex subunit MED16 varia	9	4
P07737;Q53Y44;CON__sp|CON_P02584|CON_PROF1_BOVIN	>sp|P07737|PROF1_HUMAN Profilin-1 OS=Homo sapiens GN=PFN1 PE=1 SV=2;>tr|Q53Y44|Q53Y44_HUMAN Profilin OS=Homo sapiens GN=PFN1 PE=2 SV=1	9	10
Q12959;E7ETS7;B4DGU1;E7EWL7;B4DGZ8;Q59FC4;E7EQD7;B4DF78;B4E2H8;Q6PJH1;Q8N3T5;Q15700;B7Z2T4;B7Z395;B7Z264;E7EQV0;B9EGL1;E7EQV1;P78352;B7Z3U2;B7Z4H2;B7Z647;B7Z646;Q3ZCU5;B7Z640;C9JS12;Q5H9Q4;O14909;C9JYG3;C9JWP9;A8MUT6;C9JCP6;C9JN61;C9JUA9;C9IYP1;C9J110	>sp|Q12959|DLG1_HUMAN Disks large homolog 1 OS=Homo sapiens GN=DLG1 PE=1 SV=2;>tr|E7ETS7|E7ETS7_HUMAN Uncharacterized protein OS=Homo sapiens GN=DLG1 PE=4 SV=1;>tr|B4DGU1|B4DGU1_HUMAN cDNA FLJ50502, highly similar to Disks large homolog 1 OS=Homo sapiens P	9	10
B3KUN1;P67775;Q6I9T8;B3KRM2;P62714;Q5U0I7;Q8WZ56;B3KQ51;E5RHC1;E7ESG8;E5RHP4;E5RFI3;B7Z2C5;E5RI56	>tr|B3KUN1|B3KUN1_HUMAN Serine/threonine-protein phosphatase OS=Homo sapiens GN=PPP2CA PE=2 SV=1;>sp|P67775|PP2AA_HUMAN Serine/threonine-protein phosphatase 2A catalytic subunit alpha isoform OS=Homo sapiens GN=PPP2CA PE=1 SV=1;>tr|Q6I9T8|Q6I9T8_HUMAN Seri	9	8
Q9H089	>sp|Q9H089|LSG1_HUMAN Large subunit GTPase 1 homolog OS=Homo sapiens GN=LSG1 PE=1 SV=2	9	9
O43865;A8MYU1;Q2NKW8;B4E168;Q96HN2;D9N157;Q6ZNS6;D7UEQ7;B4DIZ5;D9N155;Q6ZMM9;O43210;Q9BTL0;C9K0S0;Q6ZMI1	>sp|O43865|SAHH2_HUMAN Putative adenosylhomocysteinase 2 OS=Homo sapiens GN=AHCYL1 PE=1 SV=2;>tr|A8MYU1|A8MYU1_HUMAN Adenosylhomocysteinase OS=Homo sapiens GN=AHCYL1 PE=3 SV=1;>tr|Q2NKW8|Q2NKW8_HUMAN Adenosylhomocysteinase (Fragment) OS=Homo sapiens GN=AHC	9	8
P57740;B4DZ67;Q6PJE1;B3KMK0	>sp|P57740|NU107_HUMAN Nuclear pore complex protein Nup107 OS=Homo sapiens GN=NUP107 PE=1 SV=1;>tr|B4DZ67|B4DZ67_HUMAN cDNA FLJ58739, highly similar to Nuclear pore complex protein Nup107 OS=Homo sapiens PE=2 SV=1;>tr|Q6PJE1|Q6PJE1_HUMAN NUP107 protein OS=	9	14
Q9UJV9;Q53HI2;B3KRK2;D6RGI7	>sp|Q9UJV9|DDX41_HUMAN Probable ATP-dependent RNA helicase DDX41 OS=Homo sapiens GN=DDX41 PE=1 SV=2;>tr|Q53HI2|Q53HI2_HUMAN DEAD-box protein abstrakt variant (Fragment) OS=Homo sapiens PE=2 SV=1;>tr|B3KRK2|B3KRK2_HUMAN DEAD (Asp-Glu-Ala-Asp) box polypeptid	9	11
P40222	>sp|P40222|TXLNA_HUMAN Alpha-taxilin OS=Homo sapiens GN=TXLNA PE=1 SV=3	9	6
Q12931;Q53G55;Q59EK6;Q9BV61;Q53FS6;B4DR68;Q8N9Z3;Q5CAQ4	>sp|Q12931|TRAP1_HUMAN Heat shock protein 75 kDa, mitochondrial OS=Homo sapiens GN=TRAP1 PE=1 SV=3;>tr|Q53G55|Q53G55_HUMAN TNF receptor-associated protein 1 variant (Fragment) OS=Homo sapiens PE=2 SV=1;>tr|Q59EK6|Q59EK6_HUMAN TNF receptor-associated protei	9	5
A4D0U5;B2RDR4;Q9UGI8;E0X098;Q53GU1;B7Z5L5;B7Z6L5;Q9Y423	>tr|A4D0U5|A4D0U5_HUMAN Testis derived transcript (3 LIM domains) OS=Homo sapiens GN=TES PE=4 SV=1;>tr|B2RDR4|B2RDR4_HUMAN cDNA, FLJ96732, highly similar to Homo sapiens testis derived transcript (3 LIM domains) (TES), transcript variant 1, mRNA OS=Homo sa	9	7
P50402;Q6FI02;Q5HY57	>sp|P50402|EMD_HUMAN Emerin OS=Homo sapiens GN=EMD PE=1 SV=1;>tr|Q6FI02|Q6FI02_HUMAN EMD protein OS=Homo sapiens GN=EMD PE=2 SV=1;>tr|Q5HY57|Q5HY57_HUMAN Emerin OS=Homo sapiens GN=EMD PE=2 SV=1	9	8
Q9C0C2;B3KXS7;Q86TK2	>sp|Q9C0C2|TB182_HUMAN 182 kDa tankyrase-1-binding protein OS=Homo sapiens GN=TNKS1BP1 PE=1 SV=4;>tr|B3KXS7|B3KXS7_HUMAN cDNA FLJ45975 fis, clone PLACE7018479, highly similar to 182 kDa tankyrase 1-binding protein OS=Homo sapiens PE=2 SV=1	9	5
B2R4C1;P62899;B7Z4C8;B7Z4K2;Q6IRZ0;B7Z4E3;C9JU56;Q76N53;B8ZZK4	>tr|B2R4C1|B2R4C1_HUMAN cDNA, FLJ92036, highly similar to Homo sapiens ribosomal protein L31 (RPL31), mRNA OS=Homo sapiens PE=2 SV=1;>sp|P62899|RL31_HUMAN 60S ribosomal protein L31 OS=Homo sapiens GN=RPL31 PE=1 SV=1;>tr|B7Z4C8|B7Z4C8_HUMAN Uncharacterized	9	9
Q549N5;Q9Y5M8;C9J5Z8	>tr|Q549N5|Q549N5_HUMAN Signal recognition particle receptor beta subunit OS=Homo sapiens GN=SRPRB PE=2 SV=1;>sp|Q9Y5M8|SRPRB_HUMAN Signal recognition particle receptor subunit beta OS=Homo sapiens GN=SRPRB PE=1 SV=3	9	10
Q9P0K7;E7EMX7;B4DNL3;E7EPJ3;B3KMZ9;D6RE17;D6RF74;D6R9G6;D6REL2;D6RBY4;D6R9G4;D6RB27;D6RBW6;D6RB25	>sp|Q9P0K7|RAI14_HUMAN Ankycorbin OS=Homo sapiens GN=RAI14 PE=1 SV=2;>tr|E7EMX7|E7EMX7_HUMAN Uncharacterized protein OS=Homo sapiens GN=RAI14 PE=4 SV=1;>tr|B4DNL3|B4DNL3_HUMAN cDNA FLJ53145, highly similar to Ankycorbin (Fragment) OS=Homo sapiens PE=2 SV=1	9	9
O43684;B5MCE8;B4DDM6;A6NGZ9	>sp|O43684|BUB3_HUMAN Mitotic checkpoint protein BUB3 OS=Homo sapiens GN=BUB3 PE=1 SV=1;>tr|B5MCE8|B5MCE8_HUMAN Uncharacterized protein OS=Homo sapiens GN=BUB3 PE=4 SV=2;>tr|B4DDM6|B4DDM6_HUMAN cDNA FLJ57899, highly similar to Mitotic checkpoint protein BU	9	10
A8K4A8;Q6PI48;Q9H9J7;Q9NVT8;Q9H9M6	>tr|A8K4A8|A8K4A8_HUMAN cDNA FLJ76156, highly similar to Homo sapiens aspartyl-tRNA synthetase 2 (DARS2), mRNA OS=Homo sapiens PE=2 SV=1;>sp|Q6PI48|SYDM_HUMAN Aspartyl-tRNA synthetase, mitochondrial OS=Homo sapiens GN=DARS2 PE=1 SV=1	9	10
Q13418;B7Z418;B7Z1I0	>sp|Q13418|ILK_HUMAN Integrin-linked protein kinase OS=Homo sapiens GN=ILK PE=1 SV=2;>tr|B7Z418|B7Z418_HUMAN cDNA FLJ50979, moderately similar to Integrin-linked protein kinase (EC 2.7.11.1) OS=Homo sapiens PE=2 SV=1;>tr|B7Z1I0|B7Z1I0_HUMAN cDNA FLJ53825,	9	12
E7ERK9;Q9UI10;Q71US4;Q9Y3W7;B4DUP5;Q9HBP7;Q59FC8	>tr|E7ERK9|E7ERK9_HUMAN Uncharacterized protein OS=Homo sapiens GN=EIF2B4 PE=4 SV=1;>sp|Q9UI10|EI2BD_HUMAN Translation initiation factor eIF-2B subunit delta OS=Homo sapiens GN=EIF2B4 PE=1 SV=2;>tr|Q71US4|Q71US4_HUMAN EIF-2B-delta-like protein OS=Homo sapi	9	7
Q13148;B1AKP7;B4DRW3;B4DJ45;E7ENY1	>sp|Q13148|TADBP_HUMAN TAR DNA-binding protein 43 OS=Homo sapiens GN=TARDBP PE=1 SV=1;>tr|B1AKP7|B1AKP7_HUMAN TAR DNA binding protein OS=Homo sapiens GN=TARDBP PE=4 SV=1;>tr|B4DRW3|B4DRW3_HUMAN cDNA FLJ57180, highly similar to TAR DNA-binding protein 43 OS	9	9
Q13416;B4DYU9;B8ZZ80	>sp|Q13416|ORC2_HUMAN Origin recognition complex subunit 2 OS=Homo sapiens GN=ORC2 PE=1 SV=2;>tr|B4DYU9|B4DYU9_HUMAN cDNA FLJ60060, highly similar to Origin recognition complex subunit 2 OS=Homo sapiens PE=2 SV=1	9	9
Q15942;B4DY85;Q28617;Q96AF9;Q9BUS0;B4DQR8;B4DQX7;C9IZ41;C9JJK5	>sp|Q15942|ZYX_HUMAN Zyxin OS=Homo sapiens GN=ZYX PE=1 SV=1;>tr|B4DY85|B4DY85_HUMAN cDNA FLJ61463, highly similar to Zyxin OS=Homo sapiens PE=2 SV=1;>tr|Q28617|Q28617_HUMAN ESP-2 (Fragment) OS=Homo sapiens PE=2 SV=1;>tr|Q96AF9|Q96AF9_HUMAN ZYX protein (Fra	9	10
A4D0P7;O43913;Q53FC8;A8K8C0;Q9UDM8;A4D0P8;O95268;B4DXT8;Q8NDU9	>tr|A4D0P7|A4D0P7_HUMAN Origin recognition complex, subunit 5-like (Yeast) OS=Homo sapiens GN=ORC5L PE=2 SV=1;>sp|O43913|ORC5_HUMAN Origin recognition complex subunit 5 OS=Homo sapiens GN=ORC5 PE=1 SV=1;>tr|Q53FC8|Q53FC8_HUMAN Origin recognition complex su	9	9
A0JP11;B2RAJ6;Q99570;D6RJ98;D6RBB7;D6RAC3	>tr|A0JP11|A0JP11_HUMAN Phosphoinositide-3-kinase, regulatory subunit 4 OS=Homo sapiens GN=PIK3R4 PE=2 SV=1;>tr|B2RAJ6|B2RAJ6_HUMAN cDNA, FLJ94957, highly similar to Homo sapiens phosphoinositide-3-kinase, regulatory subunit 4, p150 (PIK3R4), mRNA OS=Homo	9	8
B7Z6M0;Q14318;B2R8G6;C8C9T5	>tr|B7Z6M0|B7Z6M0_HUMAN cDNA FLJ56370, highly similar to Homo sapiens FK506 binding protein 8, 38kDa (FKBP8), mRNA OS=Homo sapiens PE=2 SV=1;>sp|Q14318|FKBP8_HUMAN Peptidyl-prolyl cis-trans isomerase FKBP8 OS=Homo sapiens GN=FKBP8 PE=1 SV=2;>tr|B2R8G6|B2R8	9	9
P30260;B4DL80;B4DRN1;E7EN31	>sp|P30260|CDC27_HUMAN Cell division cycle protein 27 homolog OS=Homo sapiens GN=CDC27 PE=1 SV=2;>tr|B4DL80|B4DL80_HUMAN cDNA FLJ57525, highly similar to Cell division cycle protein 27 homolog OS=Homo sapiens PE=2 SV=1	9	7
Q9BRS2;Q5W0K5;Q9H2L9	>sp|Q9BRS2|RIOK1_HUMAN Serine/threonine-protein kinase RIO1 OS=Homo sapiens GN=RIOK1 PE=1 SV=2;>tr|Q5W0K5|Q5W0K5_HUMAN Serine/threonine-protein kinase RIO1 OS=Homo sapiens GN=RIOK1 PE=2 SV=1;>tr|Q9H2L9|Q9H2L9_HUMAN AD034 OS=Homo sapiens PE=2 SV=1	9	9
Q8IX18;C9JR60;C9JEW8;B4DR88;B3KRC7	>sp|Q8IX18|DHX40_HUMAN Probable ATP-dependent RNA helicase DHX40 OS=Homo sapiens GN=DHX40 PE=1 SV=2;>tr|C9JR60|C9JR60_HUMAN Uncharacterized protein OS=Homo sapiens GN=DHX40 PE=4 SV=1;>tr|C9JEW8|C9JEW8_HUMAN Uncharacterized protein OS=Homo sapiens GN=DHX40	9	8
Q0VAB1;Q3ZCQ8;Q330K1	>tr|Q0VAB1|Q0VAB1_HUMAN Translocase of inner mitochondrial membrane 50 homolog (S. cerevisiae) OS=Homo sapiens GN=TIMM50 PE=2 SV=1;>sp|Q3ZCQ8|TIM50_HUMAN Mitochondrial import inner membrane translocase subunit TIM50 OS=Homo sapiens GN=TIMM50 PE=1 SV=2;>tr|	9	9
P46783;Q59GE4;Q5TZB9;Q9NQ39;Q14489	>sp|P46783|RS10_HUMAN 40S ribosomal protein S10 OS=Homo sapiens GN=RPS10 PE=1 SV=1;>tr|Q59GE4|Q59GE4_HUMAN Ribosomal protein S10 variant (Fragment) OS=Homo sapiens PE=4 SV=1;>tr|Q5TZB9|Q5TZB9_HUMAN Ribosomal protein S10 OS=Homo sapiens GN=RPS10 PE=4 SV=1;>	9	10
B7ZKM8;O95487;B4E2E1;B4DTM6	>tr|B7ZKM8|B7ZKM8_HUMAN SEC24B protein OS=Homo sapiens GN=SEC24B PE=2 SV=1;>sp|O95487|SC24B_HUMAN Protein transport protein Sec24B OS=Homo sapiens GN=SEC24B PE=1 SV=2;>tr|B4E2E1|B4E2E1_HUMAN cDNA FLJ54322, highly similar to Protein transport protein Sec24B	9	4
Q00688;Q53GD8	>sp|Q00688|FKBP3_HUMAN Peptidyl-prolyl cis-trans isomerase FKBP3 OS=Homo sapiens GN=FKBP3 PE=1 SV=1;>tr|Q53GD8|Q53GD8_HUMAN FK506-binding protein 3 variant (Fragment) OS=Homo sapiens PE=2 SV=1	9	9
P08708;A4D1Q6	>sp|P08708|RS17_HUMAN 40S ribosomal protein S17 OS=Homo sapiens GN=RPS17 PE=1 SV=2	9	10
Q14CA3;D4HL82;Q14669;Q14CF1;Q53R87;Q53TE7;Q57Z94	>tr|Q14CA3|Q14CA3_HUMAN TRIP12 protein OS=Homo sapiens GN=TRIP12 PE=2 SV=1;>tr|D4HL82|D4HL82_HUMAN ULF OS=Homo sapiens PE=2 SV=1;>sp|Q14669|TRIPC_HUMAN Probable E3 ubiquitin-protein ligase TRIP12 OS=Homo sapiens GN=TRIP12 PE=1 SV=1;>tr|Q14CF1|Q14CF1_HUMAN	9	7
B2R4W8;P62244;A8K7H3	>tr|B2R4W8|B2R4W8_HUMAN HCG1994130, isoform CRA_a OS=Homo sapiens GN=hCG_1994130 PE=2 SV=1;>sp|P62244|RS15A_HUMAN 40S ribosomal protein S15a OS=Homo sapiens GN=RPS15A PE=1 SV=2;>tr|A8K7H3|A8K7H3_HUMAN cDNA FLJ77670, highly similar to Homo sapiens ribosomal	9	7
A8K1Z3;Q8NHV4;B4E145;Q05CT8	>tr|A8K1Z3|A8K1Z3_HUMAN cDNA FLJ75002, highly similar to Homo sapiens, neural cell expressed,developmentally down-regulated gene 1 OS=Homo sapiens PE=2 SV=1;>sp|Q8NHV4|NEDD1_HUMAN Protein NEDD1 OS=Homo sapiens GN=NEDD1 PE=1 SV=1;>tr|B4E145|B4E145_HUMAN Neu	9	5
Q9Y5Q9	>sp|Q9Y5Q9|TF3C3_HUMAN General transcription factor 3C polypeptide 3 OS=Homo sapiens GN=GTF3C3 PE=1 SV=1	9	7
E5KND5;Q96RP9;C9IZ01;E5KND7;D3DNL3;Q9H9M0	>tr|E5KND5|E5KND5_HUMAN Mitochondrial elongation factor G OS=Homo sapiens PE=3 SV=1;>sp|Q96RP9|EFGM_HUMAN Elongation factor G, mitochondrial OS=Homo sapiens GN=GFM1 PE=1 SV=2;>tr|C9IZ01|C9IZ01_HUMAN Uncharacterized protein OS=Homo sapiens GN=GFM1 PE=4 SV=1	9	9
P51116;Q86V09	>sp|P51116|FXR2_HUMAN Fragile X mental retardation syndrome-related protein 2 OS=Homo sapiens GN=FXR2 PE=1 SV=2;>tr|Q86V09|Q86V09_HUMAN Fragile X mental retardation, autosomal homolog 2 OS=Homo sapiens GN=FXR2 PE=2 SV=1	9	13
Q8IZH2;B3KW17	>sp|Q8IZH2|XRN1_HUMAN 5'-3' exoribonuclease 1 OS=Homo sapiens GN=XRN1 PE=1 SV=1	9	8
Q6AWA4;Q12789;A8MRT3;Q6AHZ7	>tr|Q6AWA4|Q6AWA4_HUMAN Putative uncharacterized protein DKFZp686O0870 (Fragment) OS=Homo sapiens GN=DKFZp686O0870 PE=2 SV=1;>sp|Q12789|TF3C1_HUMAN General transcription factor 3C polypeptide 1 OS=Homo sapiens GN=GTF3C1 PE=1 SV=4;>tr|A8MRT3|A8MRT3_HUMAN Un	9	15
Q8ND04	>sp|Q8ND04|SMG8_HUMAN Protein SMG8 OS=Homo sapiens GN=SMG8 PE=1 SV=1	9	11
A8K8X0;Q14CX7	>tr|A8K8X0|A8K8X0_HUMAN cDNA FLJ75187, highly similar to Homo sapiens nap1 P120 OS=Homo sapiens PE=2 SV=1;>sp|Q14CX7|NAA25_HUMAN N-alpha-acetyltransferase 25, NatB auxiliary subunit OS=Homo sapiens GN=NAA25 PE=1 SV=1	9	7
Q00535;Q6IAW3;A1XKG3	>sp|Q00535|CDK5_HUMAN Cyclin-dependent kinase 5 OS=Homo sapiens GN=CDK5 PE=1 SV=3;>tr|Q6IAW3|Q6IAW3_HUMAN CDK5 protein OS=Homo sapiens GN=CDK5 PE=2 SV=1;>tr|A1XKG3|A1XKG3_HUMAN Protein kinase CDK5 splicing variant OS=Homo sapiens PE=2 SV=1	9	9
B3KY60;Q99459;B4DSH1;E7EUB4	>tr|B3KY60|B3KY60_HUMAN cDNA FLJ16777 fis, clone BRHIP2029567, highly similar to Cell division cycle 5-like protein OS=Homo sapiens PE=2 SV=1;>sp|Q99459|CDC5L_HUMAN Cell division cycle 5-like protein OS=Homo sapiens GN=CDC5L PE=1 SV=2;>tr|B4DSH1|B4DSH1_HUM	9	5
A8K9K8;Q9UNQ2;B4DRY2;D6RCL3	>tr|A8K9K8|A8K9K8_HUMAN cDNA FLJ75823, highly similar to Homo sapiens dimethyladenosine transferase (HSA9761), mRNA OS=Homo sapiens PE=2 SV=1;>sp|Q9UNQ2|DIMT1_HUMAN Probable dimethyladenosine transferase OS=Homo sapiens GN=DIMT1L PE=1 SV=1;>tr|B4DRY2|B4DRY	9	8
A2AAU0;B0S7P1;A2AAU1;B0S7P2;P25440;Q63HQ9;Q658Y7;B0V073;B0V074;B0V072;A9R9R0;A9R9Q9;A2AAT9;B0S7N9	>tr|A2AAU0|A2AAU0_HUMAN Bromodomain containing 2 OS=Homo sapiens GN=BRD2 PE=4 SV=1;>tr|B0S7P1|B0S7P1_HUMAN Bromodomain containing 2 OS=Homo sapiens GN=BRD2 PE=4 SV=1;>tr|A2AAU1|A2AAU1_HUMAN Bromodomain containing 2 (Fragment) OS=Homo sapiens GN=BRD2 PE=4 S	9	7
Q9Y4C2;B4DST7;B7Z246	>sp|Q9Y4C2|F115A_HUMAN Protein FAM115A OS=Homo sapiens GN=FAM115A PE=1 SV=3;>tr|B4DST7|B4DST7_HUMAN cDNA FLJ58406, weakly similar to Mus musculus experimental autoimmune prostatitis antigen 2 (Eapa2), mRNA OS=Homo sapiens PE=2 SV=1	9	4
B2R841;P53350;Q59GD0;B4E083;D3DWF3;Q58A51	>tr|B2R841|B2R841_HUMAN cDNA, FLJ93730, highly similar to Homo sapiens polo-like kinase (Drosophila) (PLK), mRNA OS=Homo sapiens PE=2 SV=1;>sp|P53350|PLK1_HUMAN Serine/threonine-protein kinase PLK1 OS=Homo sapiens GN=PLK1 PE=1 SV=1;>tr|Q59GD0|Q59GD0_HUMAN	9	6
Q8WXH0;D4YW74;Q7Z362;Q6MZP0;Q86YP9;B4DND7;B4DPR6	>sp|Q8WXH0|SYNE2_HUMAN Nesprin-2 OS=Homo sapiens GN=SYNE2 PE=1 SV=3;>tr|D4YW74|D4YW74_HUMAN Polytrophin OS=Homo sapiens GN=TROPH PE=2 SV=1	9	16
P13796;Q53FI1;Q59GX5;B3KUI1;B4DUA0;Q5TBN3	>sp|P13796|PLSL_HUMAN Plastin-2 OS=Homo sapiens GN=LCP1 PE=1 SV=6;>tr|Q53FI1|Q53FI1_HUMAN L-plastin variant (Fragment) OS=Homo sapiens PE=2 SV=1;>tr|Q59GX5|Q59GX5_HUMAN L-plastin variant (Fragment) OS=Homo sapiens PE=2 SV=1	8	6
P23921;B4DNN4;Q53GZ5;B4E0I8;B4DS95;B4DXB0;B4DXD1	>sp|P23921|RIR1_HUMAN Ribonucleoside-diphosphate reductase large subunit OS=Homo sapiens GN=RRM1 PE=1 SV=1;>tr|B4DNN4|B4DNN4_HUMAN Ribonucleoside-diphosphate reductase OS=Homo sapiens PE=2 SV=1;>tr|Q53GZ5|Q53GZ5_HUMAN Ribonucleoside-diphosphate reductase (	8	9
P18669;Q53G35;Q6FHU2;Q6P6D7;Q0D2Q6;Q6FHK8;B4DKL5;P15259;B4DMJ7;A4D2J6;E7EMA8;B4DJA4;B7Z9E5;B7ZW15;Q8N0Y7	>sp|P18669|PGAM1_HUMAN Phosphoglycerate mutase 1 OS=Homo sapiens GN=PGAM1 PE=1 SV=2;>tr|Q53G35|Q53G35_HUMAN Phosphoglycerate mutase (Fragment) OS=Homo sapiens PE=2 SV=1;>tr|Q6FHU2|Q6FHU2_HUMAN Phosphoglycerate mutase (Fragment) OS=Homo sapiens GN=PGAM1 PE=	8	7
P22087;Q96BS4;B4DLD4	>sp|P22087|FBRL_HUMAN rRNA 2'-O-methyltransferase fibrillarin OS=Homo sapiens GN=FBL PE=1 SV=2;>tr|Q96BS4|Q96BS4_HUMAN FBL protein (Fragment) OS=Homo sapiens GN=FBL PE=2 SV=2;>tr|B4DLD4|B4DLD4_HUMAN cDNA FLJ56738, highly similar to Fibrillarin OS=Homo sapi	8	6
Q9BQI0;B7Z6K5;Q5JUP3;A6PVM9;Q5STX8;P55008;Q4V347	>sp|Q9BQI0|AIF1L_HUMAN Allograft inflammatory factor 1-like OS=Homo sapiens GN=AIF1L PE=1 SV=1;>tr|B7Z6K5|B7Z6K5_HUMAN cDNA FLJ54805, highly similar to Ionized calcium-binding adapter molecule 2 OS=Homo sapiens PE=2 SV=1;>tr|Q5JUP3|Q5JUP3_HUMAN Chromosome	8	8
B4DRT2;Q92552;B4DT94;D6RH20;Q6PKB3;D6RJC7;B4DKI9;E7ETN4;Q8N6F2;E5RJ73	>tr|B4DRT2|B4DRT2_HUMAN cDNA FLJ54536, highly similar to Mitochondrial 28S ribosomal protein S27 OS=Homo sapiens PE=2 SV=1;>sp|Q92552|RT27_HUMAN 28S ribosomal protein S27, mitochondrial OS=Homo sapiens GN=MRPS27 PE=1 SV=3;>tr|B4DT94|B4DT94_HUMAN cDNA FLJ53	8	11
Q9Y266;Q9H2R7	>sp|Q9Y266|NUDC_HUMAN Nuclear migration protein nudC OS=Homo sapiens GN=NUDC PE=1 SV=1;>tr|Q9H2R7|Q9H2R7_HUMAN NPD011 OS=Homo sapiens GN=NUDC PE=2 SV=1	8	2
A5YVE9;B7Z3T7;P08559;B7Z3X5;B2R5P7;A5YPB6;A5PHJ9;Q53GE3;Q5JPU3;Q6LCA3;P29803;P78557;Q99724;Q99725;Q9UNV7;Q5JPU1;Q5JPT9;Q5JPU0;Q5JPU2;Q36750	>tr|A5YVE9|A5YVE9_HUMAN Mitochondrial PDHA1 OS=Homo sapiens GN=PDHA1 PE=2 SV=1;>tr|B7Z3T7|B7Z3T7_HUMAN cDNA FLJ54787, highly similar to Pyruvate dehydrogenase E1 component alpha subunit, somatic form, mitochondrial (EC 1.2.4.1) OS=Homo sapiens PE=2 SV=1;>s	8	10
Q9BW19;B4E063;B4DMA8;A2AB20;A2BEW4	>sp|Q9BW19|KIFC1_HUMAN Kinesin-like protein KIFC1 OS=Homo sapiens GN=KIFC1 PE=1 SV=2;>tr|B4E063|B4E063_HUMAN cDNA FLJ54292, highly similar to Kinesin-like protein KIFC1 OS=Homo sapiens PE=2 SV=1;>tr|B4DMA8|B4DMA8_HUMAN cDNA FLJ53841, highly similar to Kine	8	5
P21283;A8MQ60;E7EV59;B7Z593;Q8NEY4;A8KA87	>sp|P21283|VATC1_HUMAN V-type proton ATPase subunit C 1 OS=Homo sapiens GN=ATP6V1C1 PE=1 SV=4;>tr|A8MQ60|A8MQ60_HUMAN Uncharacterized protein OS=Homo sapiens GN=ATP6V1C1 PE=4 SV=1;>tr|E7EV59|E7EV59_HUMAN Uncharacterized protein OS=Homo sapiens GN=ATP6V1C1	8	11
P82914;D3DPS9;Q59EA6;B4DYW3	>sp|P82914|RT15_HUMAN 28S ribosomal protein S15, mitochondrial OS=Homo sapiens GN=MRPS15 PE=1 SV=1;>tr|D3DPS9|D3DPS9_HUMAN Mitochondrial ribosomal protein S15, isoform CRA_c OS=Homo sapiens GN=MRPS15 PE=3 SV=1	8	7
Q9H3H0;Q9Y5K8;Q8N5Z9;Q6PJ05;Q9NW63	>tr|Q9H3H0|Q9H3H0_HUMAN Vacuolar ATP synthase subunit D homolog OS=Homo sapiens GN=VATD PE=2 SV=1;>sp|Q9Y5K8|VATD_HUMAN V-type proton ATPase subunit D OS=Homo sapiens GN=ATP6V1D PE=1 SV=1;>tr|Q8N5Z9|Q8N5Z9_HUMAN ATPase, H+ transporting, lysosomal 34kDa, V1	8	9
Q96CS3;B4E2M8	>sp|Q96CS3|FAF2_HUMAN FAS-associated factor 2 OS=Homo sapiens GN=FAF2 PE=1 SV=2;>tr|B4E2M8|B4E2M8_HUMAN cDNA FLJ61076, highly similar to UBX domain-containing protein 8 OS=Homo sapiens PE=2 SV=1	8	9
B4DF76;Q9P0J0;B4DQP1;E7ENQ6;B4DEZ3	>tr|B4DF76|B4DF76_HUMAN cDNA FLJ59191, highly similar to NADH dehydrogenase (ubiquinone) 1 alpha subcomplex subunit 13 (EC 1.6.5.3) OS=Homo sapiens PE=2 SV=1;>sp|Q9P0J0|NDUAD_HUMAN NADH dehydrogenase [ubiquinone] 1 alpha subcomplex subunit 13 OS=Homo sapie	8	6
Q9NTJ5;B4DK71;B4DVV3;C9JV50;B3KX17;C9J3E3	>sp|Q9NTJ5|SAC1_HUMAN Phosphatidylinositide phosphatase SAC1 OS=Homo sapiens GN=SACM1L PE=1 SV=2;>tr|B4DK71|B4DK71_HUMAN cDNA FLJ55660, highly similar to Homo sapiens SAC1 suppressor of actin mutations 1-like (SACM1L), mRNA OS=Homo sapiens PE=2 SV=1;>tr|B4	8	12
B2RDG1;Q8WVX9;E7ETC1;Q9H600	>tr|B2RDG1|B2RDG1_HUMAN cDNA, FLJ96593 OS=Homo sapiens PE=2 SV=1;>sp|Q8WVX9|FACR1_HUMAN Fatty acyl-CoA reductase 1 OS=Homo sapiens GN=FAR1 PE=1 SV=1;>tr|E7ETC1|E7ETC1_HUMAN Uncharacterized protein OS=Homo sapiens GN=FAR1 PE=4 SV=1;>tr|Q9H600|Q9H600_HUMAN c	8	8
E7EPT4;A8K750;P19404;Q6IPW4;Q9UEH5;Q6IB76	>tr|E7EPT4|E7EPT4_HUMAN Uncharacterized protein OS=Homo sapiens GN=NDUFV2 PE=4 SV=1;>tr|A8K750|A8K750_HUMAN cDNA FLJ78041, highly similar to Homo sapiens NADH dehydrogenase (ubiquinone) flavoprotein 2, 24kDa (NDUFV2), mRNA OS=Homo sapiens PE=2 SV=1;>sp|P19	8	7
Q96L92	>sp|Q96L92|SNX27_HUMAN Sorting nexin-27 OS=Homo sapiens GN=SNX27 PE=1 SV=2	8	10
P30041;A4UCS6;B4DUK1;E7EMN5	>sp|P30041|PRDX6_HUMAN Peroxiredoxin-6 OS=Homo sapiens GN=PRDX6 PE=1 SV=3;>tr|A4UCS6|A4UCS6_HUMAN Peroxiredoxin 6 (Fragment) OS=Homo sapiens PE=2 SV=1	8	7
O00410;B4E0R6;B3KWG6;Q9BVS9;E7ETV3;C9JMV5;E7EV12;E7ETV8;E7EQT5;E7EX05;E7EWK4;E7ESZ1;E7ESA1;C9JQT6;Q5T577;C9J875;C9JZD8	>sp|O00410|IPO5_HUMAN Importin-5 OS=Homo sapiens GN=IPO5 PE=1 SV=4;>tr|B4E0R6|B4E0R6_HUMAN cDNA FLJ54573, highly similar to Importin beta-3 OS=Homo sapiens PE=2 SV=1;>tr|B3KWG6|B3KWG6_HUMAN cDNA FLJ43041 fis, clone BRTHA3003339, highly similar to Importin	8	6
P09622;B4DMK9;B4DFL1;B4DHG0;B4DT69	>sp|P09622|DLDH_HUMAN Dihydrolipoyl dehydrogenase, mitochondrial OS=Homo sapiens GN=DLD PE=1 SV=2;>tr|B4DMK9|B4DMK9_HUMAN cDNA FLJ56112, highly similar to Dihydrolipoyl dehydrogenase, mitochondrial (EC 1.8.1.4) OS=Homo sapiens PE=2 SV=1;>tr|B4DFL1|B4DFL1_H	8	7
O96008	>sp|O96008|TOM40_HUMAN Mitochondrial import receptor subunit TOM40 homolog OS=Homo sapiens GN=TOMM40 PE=1 SV=1	8	8
B6E4X6;E5RMA8;P04637;Q2XN98;Q5U0E4;B4DNI2;E7ERG1;Q2XSC7;Q1MSX0;B4DMH2;Q1MSW8;Q3LRW3;Q3LRW1;Q3LRW2;E7ESS1;Q53GA5;E7EQX7;Q1MSW9;B4E095;E7ERV1;E7EMR6;A4GW67;A4GWB4;A4GW97;A4GW75;A4GW74;A4GW76;Q0ZAK1;Q0ZAK0;A4GWB5;E2G6R5;A2I9Y7;A4GWD0;A4GWB8;A2I9Z1;B4XAL0;D5KL87;Q27HK5;D5KL90;Q19RW6;Q761V2;B2ZAH2;B1PZ15;Q1HGV0;Q1HGV1;Q1HGV2;Q1HGV3	>tr|B6E4X6|B6E4X6_HUMAN Cellular tumor antigen p53 OS=Homo sapiens PE=2 SV=1;>tr|E5RMA8|E5RMA8_HUMAN Tumor suppressor gene p53 OS=Homo sapiens GN=TP53 PE=4 SV=1;>sp|P04637|P53_HUMAN Cellular tumor antigen p53 OS=Homo sapiens GN=TP53 PE=1 SV=4;>tr|Q2XN98|Q2	8	9
Q9UPT8	>sp|Q9UPT8|ZC3H4_HUMAN Zinc finger CCCH domain-containing protein 4 OS=Homo sapiens GN=ZC3H4 PE=1 SV=3	8	9
P23526;B3KUN3;Q1RMG2	>sp|P23526|SAHH_HUMAN Adenosylhomocysteinase OS=Homo sapiens GN=AHCY PE=1 SV=4;>tr|B3KUN3|B3KUN3_HUMAN Adenosylhomocysteinase OS=Homo sapiens PE=2 SV=1;>tr|Q1RMG2|Q1RMG2_HUMAN AHCY protein OS=Homo sapiens GN=AHCY PE=2 SV=1	8	8
A8MY36;A8MWX9;Q14203;E7EX90;E7EUR0;B4DM45;Q6IQ37;Q6MZZ3;Q6AWB1;Q6AWB3;Q59F36;O95654	>tr|A8MY36|A8MY36_HUMAN Uncharacterized protein OS=Homo sapiens GN=DCTN1 PE=4 SV=1;>tr|A8MWX9|A8MWX9_HUMAN Uncharacterized protein OS=Homo sapiens GN=DCTN1 PE=4 SV=1;>sp|Q14203|DCTN1_HUMAN Dynactin subunit 1 OS=Homo sapiens GN=DCTN1 PE=1 SV=3;>tr|E7EX90|E7	8	5
Q04917;B2R6N6;Q9H4N8;A2IDB2;A2IDB1	>sp|Q04917|1433F_HUMAN 14-3-3 protein eta OS=Homo sapiens GN=YWHAH PE=1 SV=4;>tr|B2R6N6|B2R6N6_HUMAN cDNA, FLJ93036, highly similar to Homo sapiens tyrosine 3-monooxygenase/tryptophan 5-monooxygenaseactivation protein, eta polypeptide (YWHAH), mRNA OS=Homo	8	6
Q9BYD6;A0PJ79	>sp|Q9BYD6|RM01_HUMAN 39S ribosomal protein L1, mitochondrial OS=Homo sapiens GN=MRPL1 PE=1 SV=2;>tr|A0PJ79|A0PJ79_HUMAN MRPL1 protein (Fragment) OS=Homo sapiens GN=MRPL1 PE=2 SV=1	8	9
Q06830;B2R4P2	>sp|Q06830|PRDX1_HUMAN Peroxiredoxin-1 OS=Homo sapiens GN=PRDX1 PE=1 SV=1;>tr|B2R4P2|B2R4P2_HUMAN cDNA, FLJ92164, highly similar to Homo sapiens peroxiredoxin 1 (PRDX1), mRNA OS=Homo sapiens PE=2 SV=1	8	7
Q59EG8;Q13200;Q53XQ4;B4DM22;B4DX07;E7EW34;B4DXY1;Q9NSM5;Q13041;C9JPC0	>tr|Q59EG8|Q59EG8_HUMAN Proteasome 26S non-ATPase subunit 2 variant (Fragment) OS=Homo sapiens PE=2 SV=1;>sp|Q13200|PSMD2_HUMAN 26S proteasome non-ATPase regulatory subunit 2 OS=Homo sapiens GN=PSMD2 PE=1 SV=3;>tr|Q53XQ4|Q53XQ4_HUMAN Proteasome (Prosome, m	8	14
O94822;E7ESL4	>sp|O94822|LTN1_HUMAN E3 ubiquitin-protein ligase listerin OS=Homo sapiens GN=LTN1 PE=1 SV=6;>tr|E7ESL4|E7ESL4_HUMAN Uncharacterized protein OS=Homo sapiens GN=LTN1 PE=4 SV=1	8	6
Q9NVD7;B7Z952;B0QYN1;B5MDI0;Q96PN1;B0QYM8	>sp|Q9NVD7|PARVA_HUMAN Alpha-parvin OS=Homo sapiens GN=PARVA PE=1 SV=1;>tr|B7Z952|B7Z952_HUMAN cDNA FLJ54827, highly similar to Alpha-parvin OS=Homo sapiens PE=2 SV=1	8	6
B9A001;Q9NZW5;B8ZZG1;C9J4Q3;C9JGI8;B4DS08;E7EWS4;REV__Q14CV6;REV__Q8N884	>tr|B9A001|B9A001_HUMAN Uncharacterized protein OS=Homo sapiens GN=MPP6 PE=4 SV=1;>sp|Q9NZW5|MPP6_HUMAN MAGUK p55 subfamily member 6 OS=Homo sapiens GN=MPP6 PE=1 SV=2;>tr|B8ZZG1|B8ZZG1_HUMAN Membrane protein, palmitoylated 6 (MAGUK p55 subfamily member 6),	8	10
P09429;Q59GW1;B7Z965;Q5T7C6;Q5T7C4;B2RPK0;B3KQ05;Q5T7C0;Q75MM1;D3DQY9;Q9NYD7;P23497;Q53TD0	>sp|P09429|HMGB1_HUMAN High mobility group protein B1 OS=Homo sapiens GN=HMGB1 PE=1 SV=3;>tr|Q59GW1|Q59GW1_HUMAN High-mobility group box 1 variant (Fragment) OS=Homo sapiens PE=2 SV=1;>tr|B7Z965|B7Z965_HUMAN cDNA FLJ56337, highly similar to High mobility g	8	7
B3KSL5;Q9Y383;B7Z4Q3;B7Z500;B3KRR1;C9JWT3;B8ZZ12;Q75M91	>tr|B3KSL5|B3KSL5_HUMAN cDNA FLJ36545 fis, clone TRACH2006670, highly similar to RNA-binding protein Luc7-like 2 OS=Homo sapiens PE=2 SV=1;>sp|Q9Y383|LC7L2_HUMAN Putative RNA-binding protein Luc7-like 2 OS=Homo sapiens GN=LUC7L2 PE=1 SV=2;>tr|B7Z4Q3|B7Z4Q3	8	9
B3KMX0;B4DLA6;P33991;E7EM48;E5RG31;E7ER43;E5RK04;A4FS09;E5RFJ8;E5RHP5	>tr|B3KMX0|B3KMX0_HUMAN cDNA FLJ12837 fis, clone NT2RP2003228, highly similar to DNA replication licensing factor MCM4 OS=Homo sapiens PE=2 SV=1;>tr|B4DLA6|B4DLA6_HUMAN cDNA FLJ54365, highly similar to DNA replication licensing factor MCM4 OS=Homo sapiens	8	16
Q8NFC6;B4DNZ8;B5MDY2;Q96IK1;C9J8U9	>sp|Q8NFC6|BOD1L_HUMAN Biorientation of chromosomes in cell division protein 1-like OS=Homo sapiens GN=BOD1L PE=1 SV=2	8	11
P47985;P0C7P4	>sp|P47985|UCRI_HUMAN Cytochrome b-c1 complex subunit Rieske, mitochondrial OS=Homo sapiens GN=UQCRFS1 PE=1 SV=2;>sp|P0C7P4|UCRIL_HUMAN Putative cytochrome b-c1 complex subunit Rieske-like protein 1 OS=Homo sapiens GN=UQCRFS1P1 PE=5 SV=1	8	7
Q13619;A8MSH7;B2RBV7;B4DKT2	>sp|Q13619|CUL4A_HUMAN Cullin-4A OS=Homo sapiens GN=CUL4A PE=1 SV=3;>tr|A8MSH7|A8MSH7_HUMAN Uncharacterized protein OS=Homo sapiens GN=CUL4A PE=3 SV=1;>tr|B2RBV7|B2RBV7_HUMAN cDNA, FLJ95721, highly similar to Homo sapiens cullin 4A (CUL4A), mRNA OS=Homo sa	8	7
Q13151	>sp|Q13151|ROA0_HUMAN Heterogeneous nuclear ribonucleoprotein A0 OS=Homo sapiens GN=HNRNPA0 PE=1 SV=1	8	10
P07237;B4DNL5;B4DUA5;E7EVA1;B4DLN6;Q96C96;B4DJS0;B3KTQ9	>sp|P07237|PDIA1_HUMAN Protein disulfide-isomerase OS=Homo sapiens GN=P4HB PE=1 SV=3;>tr|B4DNL5|B4DNL5_HUMAN cDNA FLJ59361, highly similar to Protein disulfide-isomerase (EC 5.3.4.1) OS=Homo sapiens PE=2 SV=1;>tr|B4DUA5|B4DUA5_HUMAN cDNA FLJ59430, highly s	8	9
Q96EV2;B4DVQ2	>sp|Q96EV2|RBM33_HUMAN RNA-binding protein 33 OS=Homo sapiens GN=RBM33 PE=1 SV=3;>tr|B4DVQ2|B4DVQ2_HUMAN cDNA FLJ60909, highly similar to Proline-rich protein 8 OS=Homo sapiens PE=2 SV=1	8	9
P37802;Q9UI15;B7Z5A2;C9J5W6	>sp|P37802|TAGL2_HUMAN Transgelin-2 OS=Homo sapiens GN=TAGLN2 PE=1 SV=3	8	9
C4B4C6;Q8N6R0;B4E2X3;B3KNI0;B3KNM8;B3KM50	>tr|C4B4C6|C4B4C6_HUMAN Antiapoptotic protein FEAT OS=Homo sapiens GN=feat PE=2 SV=1;>sp|Q8N6R0|MTL13_HUMAN Methyltransferase-like protein 13 OS=Homo sapiens GN=METTL13 PE=1 SV=1;>tr|B4E2X3|B4E2X3_HUMAN cDNA FLJ56024 OS=Homo sapiens PE=2 SV=1;>tr|B3KNI0|B3	8	12
P24752;Q96FG8	>sp|P24752|THIL_HUMAN Acetyl-CoA acetyltransferase, mitochondrial OS=Homo sapiens GN=ACAT1 PE=1 SV=1	8	7
E7EUM5;Q53H29;Q53FD7;Q7Z3B4;B4DT35;B4DRV5;Q9NSY5	>tr|E7EUM5|E7EUM5_HUMAN Uncharacterized protein OS=Homo sapiens GN=NUP54 PE=4 SV=1;>tr|Q53H29|Q53H29_HUMAN Nucleoporin 54kDa variant (Fragment) OS=Homo sapiens PE=2 SV=1;>tr|Q53FD7|Q53FD7_HUMAN Nucleoporin 54kDa variant (Fragment) OS=Homo sapiens PE=2 SV=1	8	9
Q13144;Q59HD8;C9JRD9	>sp|Q13144|EI2BE_HUMAN Translation initiation factor eIF-2B subunit epsilon OS=Homo sapiens GN=EIF2B5 PE=1 SV=3	8	10
Q6WKZ4;Q307T1;E7EX40;Q4JIW2;B3KRW2;Q3I768;Q7L804	>sp|Q6WKZ4|RFIP1_HUMAN Rab11 family-interacting protein 1 OS=Homo sapiens GN=RAB11FIP1 PE=1 SV=2;>tr|Q307T1|Q307T1_HUMAN RAB11-family interacting protein 1C OS=Homo sapiens GN=RAB11FIP1 PE=2 SV=1;>tr|E7EX40|E7EX40_HUMAN Uncharacterized protein OS=Homo sapi	8	13
Q15181;Q5SQT6	>sp|Q15181|IPYR_HUMAN Inorganic pyrophosphatase OS=Homo sapiens GN=PPA1 PE=1 SV=2;>tr|Q5SQT6|Q5SQT6_HUMAN Pyrophosphatase (Inorganic) 1 OS=Homo sapiens GN=PPA1 PE=2 SV=1	8	6
P61081	>sp|P61081|UBC12_HUMAN NEDD8-conjugating enzyme Ubc12 OS=Homo sapiens GN=UBE2M PE=1 SV=1	8	7
P35613;Q54A51;B4DY23;B4DNE1;A6NJW1;D3YLG5;A8MZ77;B4DL60	>sp|P35613|BASI_HUMAN Basigin OS=Homo sapiens GN=BSG PE=1 SV=2;>tr|Q54A51|Q54A51_HUMAN Basigin (Ok blood group), isoform CRA_a OS=Homo sapiens GN=hEMMPRIN PE=2 SV=1;>tr|B4DY23|B4DY23_HUMAN cDNA FLJ61188, highly similar to Basigin OS=Homo sapiens PE=2 SV=1;	8	8
B2RWN7;Q9Y485;D3DT08;B7ZMH3;Q8TDJ6;B2RTR3;Q05C95;E7EMZ0	>tr|B2RWN7|B2RWN7_HUMAN DMXL1 protein OS=Homo sapiens GN=DMXL1 PE=2 SV=1;>sp|Q9Y485|DMXL1_HUMAN DmX-like protein 1 OS=Homo sapiens GN=DMXL1 PE=1 SV=3	8	7
Q69YN4	>sp|Q69YN4|VIR_HUMAN Protein virilizer homolog OS=Homo sapiens GN=KIAA1429 PE=1 SV=2	8	17
Q5W009;Q96I25;Q5W012;Q5W008;Q5W010;Q5W011	>tr|Q5W009|Q5W009_HUMAN RNA binding motif protein 17 OS=Homo sapiens GN=RBM17 PE=2 SV=1;>sp|Q96I25|SPF45_HUMAN Splicing factor 45 OS=Homo sapiens GN=RBM17 PE=1 SV=1	8	10
B3KY95;B5MBW7;B7Z4M8;Q15084;Q53RC7;B7Z254	>tr|B3KY95|B3KY95_HUMAN cDNA FLJ16143 fis, clone BRAMY2038516, highly similar to Protein disulfide-isomerase A6 (EC 5.3.4.1) OS=Homo sapiens PE=2 SV=1;>tr|B5MBW7|B5MBW7_HUMAN Uncharacterized protein OS=Homo sapiens GN=PDIA6 PE=3 SV=1;>tr|B7Z4M8|B7Z4M8_HUMA	8	7
P13667	>sp|P13667|PDIA4_HUMAN Protein disulfide-isomerase A4 OS=Homo sapiens GN=PDIA4 PE=1 SV=2	8	6
Q96JM3	>sp|Q96JM3|ZN828_HUMAN Zinc finger protein 828 OS=Homo sapiens GN=ZNF828 PE=1 SV=2	8	12
P13984	>sp|P13984|T2FB_HUMAN General transcription factor IIF subunit 2 OS=Homo sapiens GN=GTF2F2 PE=1 SV=2	8	9
Q9GZZ1;E7EQ69;C9J5D1;C9JZU6;B0AZT5;C9J5J3	>sp|Q9GZZ1|NAA50_HUMAN N-alpha-acetyltransferase 50, NatE catalytic subunit OS=Homo sapiens GN=NAA50 PE=1 SV=1;>tr|E7EQ69|E7EQ69_HUMAN Uncharacterized protein OS=Homo sapiens GN=NAA50 PE=4 SV=1;>tr|C9J5D1|C9J5D1_HUMAN Uncharacterized protein OS=Homo sapien	8	7
O00178;B2RDW9;B0QY59	>sp|O00178|GTPB1_HUMAN GTP-binding protein 1 OS=Homo sapiens GN=GTPBP1 PE=1 SV=3;>tr|B2RDW9|B2RDW9_HUMAN cDNA, FLJ96803, highly similar to Homo sapiens GTP binding protein 1 (GTPBP1), mRNA OS=Homo sapiens PE=2 SV=1	8	10
A8K6U7;Q9BUJ2;B7Z4B8;A8K3W4;A8K5K0;B3KM60	>tr|A8K6U7|A8K6U7_HUMAN cDNA FLJ78252, highly similar to Homo sapiens heterogeneous nuclear ribonucleoprotein U-like 1 (HNRPUL1), transcript variant 1, mRNA OS=Homo sapiens PE=2 SV=1;>sp|Q9BUJ2|HNRL1_HUMAN Heterogeneous nuclear ribonucleoprotein U-like pro	8	11
O43776;B4DGT6;B4DF91;B4DG16;B4DN60	>sp|O43776|SYNC_HUMAN Asparaginyl-tRNA synthetase, cytoplasmic OS=Homo sapiens GN=NARS PE=1 SV=1;>tr|B4DGT6|B4DGT6_HUMAN cDNA FLJ56692, highly similar to Asparaginyl-tRNA synthetase, cytoplasmic (EC 6.1.1.22) OS=Homo sapiens PE=2 SV=1;>tr|B4DF91|B4DF91_HUM	8	12
O95292;Q53XM7;B3KVU7;A6NLV9;Q6ZR82;Q6ZSP7;B4DNS4;E5RK64;Q59EZ6	>sp|O95292|VAPB_HUMAN Vesicle-associated membrane protein-associated protein B/C OS=Homo sapiens GN=VAPB PE=1 SV=3;>tr|Q53XM7|Q53XM7_HUMAN VAMP (Vesicle-associated membrane protein)-associated protein B and C OS=Homo sapiens GN=VAPB PE=2 SV=1;>tr|B3KVU7|B3	8	8
Q96L91;A6NJX1;A8MSW4;C9JIQ8;A7E2D7	>sp|Q96L91|EP400_HUMAN E1A-binding protein p400 OS=Homo sapiens GN=EP400 PE=1 SV=4;>tr|A6NJX1|A6NJX1_HUMAN Uncharacterized protein OS=Homo sapiens GN=EP400 PE=4 SV=2;>tr|A8MSW4|A8MSW4_HUMAN Uncharacterized protein OS=Homo sapiens GN=EP400 PE=4 SV=1;>tr|C9J	8	5
Q9H9A6	>sp|Q9H9A6|LRC40_HUMAN Leucine-rich repeat-containing protein 40 OS=Homo sapiens GN=LRRC40 PE=1 SV=1	8	8
Q9NVV4;Q5T852;Q5T851	>sp|Q9NVV4|PAPD1_HUMAN Poly(A) RNA polymerase, mitochondrial OS=Homo sapiens GN=MTPAP PE=1 SV=1	8	9
B4DH02;P34932;Q59GF8;O14992;B4DUS3;Q7KYN0;B4DIZ3;B4DT47;B4E354;B4E0H6;Q9BUK9;B4DSE8	>tr|B4DH02|B4DH02_HUMAN cDNA FLJ50510, highly similar to Heat shock 70 kDa protein 4 OS=Homo sapiens PE=2 SV=1;>sp|P34932|HSP74_HUMAN Heat shock 70 kDa protein 4 OS=Homo sapiens GN=HSPA4 PE=1 SV=4;>tr|Q59GF8|Q59GF8_HUMAN Heat shock 70kDa protein 4 isoform	8	5
P26368;B5BU25	>sp|P26368|U2AF2_HUMAN Splicing factor U2AF 65 kDa subunit OS=Homo sapiens GN=U2AF2 PE=1 SV=4;>tr|B5BU25|B5BU25_HUMAN U2 small nuclear RNA auxiliary factor 2 isoform b OS=Homo sapiens GN=U2AF2 PE=2 SV=1	8	9
P27695;Q5TZP7	>sp|P27695|APEX1_HUMAN DNA-(apurinic or apyrimidinic site) lyase OS=Homo sapiens GN=APEX1 PE=1 SV=2;>tr|Q5TZP7|Q5TZP7_HUMAN APEX nuclease (Multifunctional DNA repair enzyme) 1 OS=Homo sapiens GN=APEX1 PE=2 SV=1	8	5
Q9H1I8;B7Z8E0;B1AH60;B1AH59;Q53G98;Q53H58;Q659F6	>sp|Q9H1I8|ASCC2_HUMAN Activating signal cointegrator 1 complex subunit 2 OS=Homo sapiens GN=ASCC2 PE=1 SV=3;>tr|B7Z8E0|B7Z8E0_HUMAN cDNA FLJ53441, highly similar to Activating signal cointegrator 1 complex subunit 2 OS=Homo sapiens PE=2 SV=1;>tr|B1AH60|B1	8	9
Q86TU7;A5PLP0;A0PJU3;Q6NXR6;C9K0W5	>sp|Q86TU7|SETD3_HUMAN SET domain-containing protein 3 OS=Homo sapiens GN=SETD3 PE=1 SV=1;>tr|A5PLP0|A5PLP0_HUMAN SET domain containing 3 OS=Homo sapiens GN=SETD3 PE=2 SV=1	8	4
P55010;Q6IBU0;Q05DF3;Q32Q19;B4DEN3	>sp|P55010|IF5_HUMAN Eukaryotic translation initiation factor 5 OS=Homo sapiens GN=EIF5 PE=1 SV=2;>tr|Q6IBU0|Q6IBU0_HUMAN EIF5 protein OS=Homo sapiens GN=EIF5 PE=2 SV=1	8	10
Q15019;B5MCX3;C9J2Q4;C9JB25;C9J938;B5MC08;C9IY94;C9JQJ4;C9IZU3;C9JZI2;B5MD47;C9JFT1	>sp|Q15019|SEPT2_HUMAN Septin-2 OS=Homo sapiens GN=SEPT2 PE=1 SV=1;>tr|B5MCX3|B5MCX3_HUMAN Uncharacterized protein OS=Homo sapiens GN=SEPT2 PE=3 SV=1;>tr|C9J2Q4|C9J2Q4_HUMAN Uncharacterized protein OS=Homo sapiens GN=SEPT2 PE=4 SV=1	8	4
B4DGP8;P27824;B4E2T8;Q16094;D6RDP7;D6RB85;D6RAU8;D6RAQ8;E7ETH2;Q6ZP56;D6RGY2;D6RFL1;D6RD16;D6RHJ3	>tr|B4DGP8|B4DGP8_HUMAN cDNA FLJ55574, highly similar to Calnexin OS=Homo sapiens PE=2 SV=1;>sp|P27824|CALX_HUMAN Calnexin OS=Homo sapiens GN=CANX PE=1 SV=2;>tr|B4E2T8|B4E2T8_HUMAN cDNA FLJ54242, highly similar to Calnexin OS=Homo sapiens PE=2 SV=1	8	9
P67809;E7ETA0;Q05D43;Q6PKI6;Q7KZ24;C9J5V9;A0JLU4;Q2VIK8;B2RCC2;Q9Y2T7;Q59EB5;Q59HE1	>sp|P67809|YBOX1_HUMAN Nuclease-sensitive element-binding protein 1 OS=Homo sapiens GN=YBX1 PE=1 SV=3;>tr|E7ETA0|E7ETA0_HUMAN Uncharacterized protein OS=Homo sapiens GN=YBX1 PE=4 SV=1;>tr|Q05D43|Q05D43_HUMAN YBX1 protein (Fragment) OS=Homo sapiens GN=YBX1	8	8
P30050;Q59FI9;D3DS95	>sp|P30050|RL12_HUMAN 60S ribosomal protein L12 OS=Homo sapiens GN=RPL12 PE=1 SV=1;>tr|Q59FI9|Q59FI9_HUMAN Ribosomal protein L12 variant (Fragment) OS=Homo sapiens PE=2 SV=1;>tr|D3DS95|D3DS95_HUMAN HCG21173, isoform CRA_a OS=Homo sapiens GN=hCG_21173 PE=4	8	8
Q86XP3;B3KX23;B3KTL4;B3KV84;B3KMI4	>sp|Q86XP3|DDX42_HUMAN ATP-dependent RNA helicase DDX42 OS=Homo sapiens GN=DDX42 PE=1 SV=1;>tr|B3KX23|B3KX23_HUMAN cDNA FLJ44516 fis, clone UTERU3002600, highly similar to Homo sapiens DEAD (Asp-Glu-Ala-Asp) box polypeptide 42 (DDX42), transcript variant 2	8	6
P34897;Q53ET4;Q8N1A5;B7Z9F1;B4E1G2;E7EQ19;B4DJQ3;Q5HYG8;B4DWA7;E7EU43;Q5BJF5;B4DP88;B4DW25;B4DLV4;B4DJ63	>sp|P34897|GLYM_HUMAN Serine hydroxymethyltransferase, mitochondrial OS=Homo sapiens GN=SHMT2 PE=1 SV=3;>tr|Q53ET4|Q53ET4_HUMAN Serine hydroxymethyltransferase (Fragment) OS=Homo sapiens PE=2 SV=1;>tr|Q8N1A5|Q8N1A5_HUMAN Serine hydroxymethyltransferase OS=	8	11
Q549N0;Q9Y281	>tr|Q549N0|Q549N0_HUMAN Cofilin 2 (Muscle), isoform CRA_a OS=Homo sapiens GN=CFL2 PE=2 SV=1;>sp|Q9Y281|COF2_HUMAN Cofilin-2 OS=Homo sapiens GN=CFL2 PE=1 SV=1	8	9
B7Z8Z6;P49736;B3KXZ4;B4DSV5;Q9BWF4	>tr|B7Z8Z6|B7Z8Z6_HUMAN cDNA FLJ53276, moderately similar to DNA replication licensing factor MCM2 OS=Homo sapiens PE=2 SV=1;>sp|P49736|MCM2_HUMAN DNA replication licensing factor MCM2 OS=Homo sapiens GN=MCM2 PE=1 SV=4;>tr|B3KXZ4|B3KXZ4_HUMAN cDNA FLJ46429	8	13
Q9BTX1;B4DHA3;B4DQQ5;B4DZG6;A6NEN1	>sp|Q9BTX1|NDC1_HUMAN Nucleoporin NDC1 OS=Homo sapiens GN=TMEM48 PE=1 SV=2;>tr|B4DHA3|B4DHA3_HUMAN cDNA FLJ53988, highly similar to Nucleoporin NDC1 OS=Homo sapiens PE=2 SV=1;>tr|B4DQQ5|B4DQQ5_HUMAN cDNA FLJ53159, highly similar to Nucleoporin NDC1 OS=Homo	8	10
Q8TED0;B4DXK8;B4DU75;D6RF65	>sp|Q8TED0|UTP15_HUMAN U3 small nucleolar RNA-associated protein 15 homolog OS=Homo sapiens GN=UTP15 PE=1 SV=3;>tr|B4DXK8|B4DXK8_HUMAN cDNA FLJ57656, highly similar to U3 small nucleolar RNA-associated protein 15 homolog OS=Homo sapiens PE=2 SV=1;>tr|B4DU7	8	10
Q07020;Q0QEW2;B4DDY5;E7EW92	>sp|Q07020|RL18_HUMAN 60S ribosomal protein L18 OS=Homo sapiens GN=RPL18 PE=1 SV=2;>tr|Q0QEW2|Q0QEW2_HUMAN Ribosomal protein L18 (Fragment) OS=Homo sapiens GN=RPL18 PE=2 SV=1;>tr|B4DDY5|B4DDY5_HUMAN Ribosomal protein L18 OS=Homo sapiens PE=2 SV=1;>tr|E7EW9	8	8
P18077;C9K025	>sp|P18077|RL35A_HUMAN 60S ribosomal protein L35a OS=Homo sapiens GN=RPL35A PE=1 SV=2;>tr|C9K025|C9K025_HUMAN Uncharacterized protein OS=Homo sapiens GN=RPL35A PE=4 SV=1	8	8
Q92979;A8K6D2;B4DQC7;E7EP20;B4DP65;E7ER39	>sp|Q92979|NEP1_HUMAN Ribosomal RNA small subunit methyltransferase NEP1 OS=Homo sapiens GN=EMG1 PE=1 SV=4;>tr|A8K6D2|A8K6D2_HUMAN cDNA FLJ76620, highly similar to Homo sapiens C2f protein (C2F), mRNA OS=Homo sapiens PE=2 SV=1;>tr|B4DQC7|B4DQC7_HUMAN cDNA	8	6
Q13190;B4DKR0;B7WP07	>sp|Q13190|STX5_HUMAN Syntaxin-5 OS=Homo sapiens GN=STX5 PE=1 SV=2;>tr|B4DKR0|B4DKR0_HUMAN Syntaxin 5A, isoform CRA_c OS=Homo sapiens GN=STX5A PE=2 SV=1;>tr|B7WP07|B7WP07_HUMAN Uncharacterized protein OS=Homo sapiens GN=STX5 PE=4 SV=1	8	6
E7EX31;Q5JWT2;Q9ULK4;B4E3G4;B9TX55;B9TX49;B9TX50;B9TX51;B9TX52;B9TX53;Q05DL5	>tr|E7EX31|E7EX31_HUMAN Uncharacterized protein OS=Homo sapiens GN=MED23 PE=4 SV=1;>tr|Q5JWT2|Q5JWT2_HUMAN Cofactor required for Sp1 transcriptional activation, subunit 3, 130kDa OS=Homo sapiens GN=CRSP3 PE=2 SV=1;>sp|Q9ULK4|MED23_HUMAN Mediator of RNA pol	8	11
Q8WUA2;Q6P392;Q32Q83;B3KRR4;Q96AL2;Q9P1R3;Q9H287	>sp|Q8WUA2|PPIL4_HUMAN Peptidyl-prolyl cis-trans isomerase-like 4 OS=Homo sapiens GN=PPIL4 PE=1 SV=1;>tr|Q6P392|Q6P392_HUMAN PPIL4 protein (Fragment) OS=Homo sapiens GN=PPIL4 PE=2 SV=1;>tr|Q32Q83|Q32Q83_HUMAN PPIL4 protein (Fragment) OS=Homo sapiens GN=PPI	8	7
P62917;B4DVG7;E7EW01	>sp|P62917|RL8_HUMAN 60S ribosomal protein L8 OS=Homo sapiens GN=RPL8 PE=1 SV=2;>tr|B4DVG7|B4DVG7_HUMAN cDNA FLJ53750, highly similar to 60S ribosomal protein L8 OS=Homo sapiens PE=2 SV=1;>tr|E7EW01|E7EW01_HUMAN Uncharacterized protein OS=Homo sapiens GN=R	8	9
O15347;E7EQU1;E7ES08;Q7Z684;Q16466;Q3SYE8;P0C6E5	>sp|O15347|HMGB3_HUMAN High mobility group protein B3 OS=Homo sapiens GN=HMGB3 PE=1 SV=4;>tr|E7EQU1|E7EQU1_HUMAN Uncharacterized protein OS=Homo sapiens GN=HMGB3 PE=4 SV=1;>tr|E7ES08|E7ES08_HUMAN Uncharacterized protein OS=Homo sapiens GN=HMGB3 PE=4 SV=1;>	8	8
B6YY23;Q658Y4;B4DUD8;E7ER68;P0C866;E7EMD5;Q8N6F3	>tr|B6YY23|B6YY23_HUMAN Skeletal muscle cells re-entry induced OS=Homo sapiens PE=2 SV=1;>sp|Q658Y4|F91A1_HUMAN Protein FAM91A1 OS=Homo sapiens GN=FAM91A1 PE=1 SV=3;>tr|B4DUD8|B4DUD8_HUMAN cDNA FLJ57597 OS=Homo sapiens PE=2 SV=1;>tr|E7ER68|E7ER68_HUMAN Unc	8	8
P29084;E5RH41;E5RIW4;E5RK24	>sp|P29084|T2EB_HUMAN Transcription initiation factor IIE subunit beta OS=Homo sapiens GN=GTF2E2 PE=1 SV=1	8	9
B2R4R0;P62805;Q0VAS5;Q6B823	>tr|B2R4R0|B2R4R0_HUMAN Histone H4 OS=Homo sapiens GN=HIST1H4J PE=3 SV=1;>sp|P62805|H4_HUMAN Histone H4 OS=Homo sapiens GN=HIST1H4A PE=1 SV=2;>tr|Q0VAS5|Q0VAS5_HUMAN Histone H4 OS=Homo sapiens GN=HIST1H4H PE=2 SV=1	8	8
Q96EK5	>sp|Q96EK5|KBP_HUMAN KIF1-binding protein OS=Homo sapiens GN=KIAA1279 PE=1 SV=1	8	4
Q7Z3R8;Q9NW08;B3KV73;B3KRQ8;B3KQY9	>tr|Q7Z3R8|Q7Z3R8_HUMAN DNA-directed RNA polymerase OS=Homo sapiens GN=DKFZp686D10173 PE=2 SV=1;>sp|Q9NW08|RPC2_HUMAN DNA-directed RNA polymerase III subunit RPC2 OS=Homo sapiens GN=POLR3B PE=1 SV=2;>tr|B3KV73|B3KV73_HUMAN DNA-directed RNA polymerase OS=Ho	8	6
Q7Z2T5;B4DXX1;B2R713	>sp|Q7Z2T5|TRM1L_HUMAN TRMT1-like protein OS=Homo sapiens GN=TRMT1L PE=1 SV=2;>tr|B4DXX1|B4DXX1_HUMAN cDNA FLJ56040 OS=Homo sapiens PE=2 SV=1;>tr|B2R713|B2R713_HUMAN cDNA, FLJ93224 OS=Homo sapiens PE=2 SV=1	8	10
O43615;Q53G69;Q9UPE4;Q6AI07	>sp|O43615|TIM44_HUMAN Mitochondrial import inner membrane translocase subunit TIM44 OS=Homo sapiens GN=TIMM44 PE=1 SV=2;>tr|Q53G69|Q53G69_HUMAN Translocase of inner mitochondrial membrane 44 homolog (Fragment) OS=Homo sapiens PE=2 SV=1;>tr|Q9UPE4|Q9UPE4_H	8	7
Q7Z5K2;B2RTX8;A8K273;Q8WVX6	>sp|Q7Z5K2|WAPL_HUMAN Wings apart-like protein homolog OS=Homo sapiens GN=WAPAL PE=1 SV=1;>tr|B2RTX8|B2RTX8_HUMAN WAPAL protein OS=Homo sapiens GN=WAPAL PE=2 SV=1;>tr|A8K273|A8K273_HUMAN cDNA FLJ75534 (Fragment) OS=Homo sapiens PE=2 SV=1;>tr|Q8WVX6|Q8WVX6_	8	6
B2R7M3;Q13155;A8MU58	>tr|B2R7M3|B2R7M3_HUMAN cDNA, FLJ93510, highly similar to Homo sapiens JTV1 gene (JTV1), mRNA OS=Homo sapiens PE=2 SV=1;>sp|Q13155|AIMP2_HUMAN Aminoacyl tRNA synthase complex-interacting multifunctional protein 2 OS=Homo sapiens GN=AIMP2 PE=1 SV=2;>tr|A8MU	8	9
E7ER89;B4DWB5;O95340;Q5TB52;Q9UIR2	>tr|E7ER89|E7ER89_HUMAN Uncharacterized protein OS=Homo sapiens GN=PAPSS2 PE=4 SV=1;>tr|B4DWB5|B4DWB5_HUMAN cDNA FLJ53931, highly similar to Bifunctional 3'-phosphoadenosine5'-phosphosulfate synthetase 2 OS=Homo sapiens PE=2 SV=1;>sp|O95340|PAPS2_HUMAN Bif	8	9
Q9UKX7;B4E2D3;C9JDP1;B0QY21	>sp|Q9UKX7|NUP50_HUMAN Nuclear pore complex protein Nup50 OS=Homo sapiens GN=NUP50 PE=1 SV=2	8	10
A8K6Y2;Q14738;B4DSD7;Q59EF0;Q6ZN33;Q13362;Q7L7W2;Q96L52;B4DYJ8;Q96L51;Q96B13;Q86U13	>tr|A8K6Y2|A8K6Y2_HUMAN cDNA FLJ76895, highly similar to Homo sapiens protein phosphatase 2, regulatory subunit B (B56), delta isoform (PPP2R5D), transcript variant 1, mRNA OS=Homo sapiens PE=2 SV=1;>sp|Q14738|2A5D_HUMAN Serine/threonine-protein phosphatas	8	6
P31689;Q5T7Q0;Q86TL9;Q9NXZ8;B7Z5C0	>sp|P31689|DNJA1_HUMAN DnaJ homolog subfamily A member 1 OS=Homo sapiens GN=DNAJA1 PE=1 SV=2;>tr|Q5T7Q0|Q5T7Q0_HUMAN DnaJ (Hsp40) homolog, subfamily A, member 1 OS=Homo sapiens GN=DNAJA1 PE=2 SV=1;>tr|Q86TL9|Q86TL9_HUMAN DnaJ (Hsp40) homolog, subfamily A,	8	10
Q96IH1;Q16658;B3KTA3;B3KTM9;C9JFI7;C9JFC0;C9JPH9	>tr|Q96IH1|Q96IH1_HUMAN FSCN1 protein (Fragment) OS=Homo sapiens GN=FSCN1 PE=2 SV=1;>sp|Q16658|FSCN1_HUMAN Fascin OS=Homo sapiens GN=FSCN1 PE=1 SV=3;>tr|B3KTA3|B3KTA3_HUMAN cDNA FLJ37935 fis, clone CTONG2005290, highly similar to FASCIN OS=Homo sapiens PE=	8	6
A8KAP0;P55199;Q59HG4	>tr|A8KAP0|A8KAP0_HUMAN cDNA FLJ75279, highly similar to Homo sapiens elongation factor RNA polymerase II (ELL), mRNA OS=Homo sapiens PE=2 SV=1;>sp|P55199|ELL_HUMAN RNA polymerase II elongation factor ELL OS=Homo sapiens GN=ELL PE=1 SV=1;>tr|Q59HG4|Q59HG4_	8	6
Q92769;B3KRS5;B3KUJ5;Q59GB9;E5RFP9;E5RG37;E5RH52;E5RHE7;E5RGV4;E5RJ04;E5RFI6;E5RK19;E7ESJ6	>sp|Q92769|HDAC2_HUMAN Histone deacetylase 2 OS=Homo sapiens GN=HDAC2 PE=1 SV=2;>tr|B3KRS5|B3KRS5_HUMAN Histone deacetylase OS=Homo sapiens GN=HDAC2 PE=2 SV=1;>tr|B3KUJ5|B3KUJ5_HUMAN Histone deacetylase OS=Homo sapiens PE=2 SV=1	8	10
Q14671;Q5T1Z8;Q5T1Z4;Q53HH5;B4DG92;B4DU15;E7EWT3;A6NDW8;B3KU37;Q5T1Z3;D5HR46;D5HR47	>sp|Q14671|PUM1_HUMAN Pumilio homolog 1 OS=Homo sapiens GN=PUM1 PE=1 SV=3;>tr|Q5T1Z8|Q5T1Z8_HUMAN Pumilio homolog 1 (Drosophila) OS=Homo sapiens GN=PUM1 PE=2 SV=1;>tr|Q5T1Z4|Q5T1Z4_HUMAN Pumilio homolog 1 (Drosophila) OS=Homo sapiens GN=PUM1 PE=2 SV=1;>tr|	8	7
A7MD20;Q92615;A6NEL6;Q5T3R6;Q5JUS6;B5MCU2	>tr|A7MD20|A7MD20_HUMAN La ribonucleoprotein domain family, member 5 OS=Homo sapiens GN=LARP5 PE=2 SV=1;>sp|Q92615|LAR4B_HUMAN La-related protein 4B OS=Homo sapiens GN=LARP4B PE=1 SV=3;>tr|A6NEL6|A6NEL6_HUMAN Uncharacterized protein OS=Homo sapiens GN=LARP	8	9
Q9Y5A9;B5BU99	>sp|Q9Y5A9|YTHD2_HUMAN YTH domain family protein 2 OS=Homo sapiens GN=YTHDF2 PE=1 SV=2;>tr|B5BU99|B5BU99_HUMAN High glucose-regulated protein 8 OS=Homo sapiens GN=YTHDF2 PE=2 SV=1	8	9
D6RCQ6;D6RBW1;B7Z6V1;P06730;Q32Q75;B7Z2T1;A6NMX2;D6RHE2;D6RFJ3	>tr|D6RCQ6|D6RCQ6_HUMAN Uncharacterized protein OS=Homo sapiens GN=EIF4E PE=4 SV=1;>tr|D6RBW1|D6RBW1_HUMAN Uncharacterized protein OS=Homo sapiens GN=EIF4E PE=4 SV=1;>tr|B7Z6V1|B7Z6V1_HUMAN cDNA FLJ55157, highly similar to Eukaryotic translation initiation	8	9
P24928;B4E3V7;B4DET1;Q6NX41;Q15161	>sp|P24928|RPB1_HUMAN DNA-directed RNA polymerase II subunit RPB1 OS=Homo sapiens GN=POLR2A PE=1 SV=2;>tr|B4E3V7|B4E3V7_HUMAN DNA-directed RNA polymerase OS=Homo sapiens PE=2 SV=1	8	11
Q9BVI4	>sp|Q9BVI4|NOC4L_HUMAN Nucleolar complex protein 4 homolog OS=Homo sapiens GN=NOC4L PE=1 SV=1	8	9
P41214;Q5SY38;Q6ZP26;Q59FU5;B4DGD2	>sp|P41214|EIF2D_HUMAN Eukaryotic translation initiation factor 2D OS=Homo sapiens GN=EIF2D PE=1 SV=3	8	8
Q7LBC6;A4FUT8;B4E2P8	>sp|Q7LBC6|KDM3B_HUMAN Lysine-specific demethylase 3B OS=Homo sapiens GN=KDM3B PE=1 SV=2;>tr|A4FUT8|A4FUT8_HUMAN JMJD1B protein (Fragment) OS=Homo sapiens GN=JMJD1B PE=2 SV=1	8	8
Q9NUQ3;Q9BZA5	>sp|Q9NUQ3|TXLNG_HUMAN Gamma-taxilin OS=Homo sapiens GN=TXLNG PE=1 SV=2	8	9
Q6IBR2;Q9Y285;B4E363	>tr|Q6IBR2|Q6IBR2_HUMAN FARSLA protein OS=Homo sapiens GN=FARSLA PE=2 SV=1;>sp|Q9Y285|SYFA_HUMAN Phenylalanyl-tRNA synthetase alpha chain OS=Homo sapiens GN=FARSA PE=1 SV=3;>tr|B4E363|B4E363_HUMAN cDNA FLJ50378, highly similar to Phenylalanyl-tRNA syntheta	8	9
B2R659;P51659;B4DNV1;E7EUW6;B4DVS5;B4DDM5;E7EWE5;B4DSD0;E7ET17;B3KSP2;E7ER27;E7EPL9;Q59H27	>tr|B2R659|B2R659_HUMAN cDNA, FLJ92803, highly similar to Homo sapiens hydroxysteroid (17-beta) dehydrogenase 4 (HSD17B4), mRNA OS=Homo sapiens PE=2 SV=1;>sp|P51659|DHB4_HUMAN Peroxisomal multifunctional enzyme type 2 OS=Homo sapiens GN=HSD17B4 PE=1 SV=3;>	8	8
O60216;B3KUT8;E7ETD9;Q9H4I0;E5RIN7;E5RFV8;E5RFZ5;E5RH20;E5RJK5;E5RJW1;E5RI01;E5RG18;B7ZBB0	>sp|O60216|RAD21_HUMAN Double-strand-break repair protein rad21 homolog OS=Homo sapiens GN=RAD21 PE=1 SV=2	8	5
B2RAU8;Q14978;Q96J17	>tr|B2RAU8|B2RAU8_HUMAN cDNA, FLJ95131, highly similar to Homo sapiens nucleolar and coiled-body phosphoprotein 1 (NOLC1), mRNA OS=Homo sapiens PE=2 SV=1;>sp|Q14978|NOLC1_HUMAN Nucleolar and coiled-body phosphoprotein 1 OS=Homo sapiens GN=NOLC1 PE=1 SV=2;>	8	10
CON__sp|CON_P34955|CON_A1AT_BOVIN;A5PKX9	>sp|CON_P34955|CON_A1AT_BOVIN Alpha-1-antiproteinase OS=Bos taurus GN=SERPINA1 PE=1 SV=1	8	9
B5BTY6;O14757;B4DDD0;B4DT73;E7EPP6;B4DSK3	>tr|B5BTY6|B5BTY6_HUMAN CHK1 checkpoint homolog OS=Homo sapiens GN=CHEK1 PE=2 SV=1;>sp|O14757|CHK1_HUMAN Serine/threonine-protein kinase Chk1 OS=Homo sapiens GN=CHEK1 PE=1 SV=2;>tr|B4DDD0|B4DDD0_HUMAN cDNA FLJ59449, highly similar to Serine/threonine-prote	8	5
Q641Q2;B7ZME8;E7ER73;Q9Y4E1;B9EK53;Q5SNT6;A8K5W5;B4DZQ6;Q5T1D7;B4DHJ2;Q9NVB8;E7ESD2;B4DPK9;B4DF48;B3KMC4;B4E255;Q9Y4N4;Q5SRD0;B1AP61;A6NLG0	>sp|Q641Q2|FA21A_HUMAN WASH complex subunit FAM21A OS=Homo sapiens GN=FAM21A PE=1 SV=3;>tr|B7ZME8|B7ZME8_HUMAN FAM21A protein OS=Homo sapiens GN=FAM21A PE=2 SV=1;>tr|E7ER73|E7ER73_HUMAN Uncharacterized protein OS=Homo sapiens GN=FAM21A PE=4 SV=1;>sp|Q9Y4E1	7	10
A9QQ22;Q9NQA3;A9QQ23;Q6VEQ5;A8MZE2;C4AMC7;A9QQ21;A9QQ13;A8K0Z3;A6NE85;Q7Z3N4;A9QQ14;A9QQ12;A9QQ16;A9QQ17;A9QQ18;A9QQ20;E7ER56;A9QQ15;Q9NSV7;A8MWX3;A9QQ19;Q86WN0;A8K222;A8K6B7;Q6VEQ4;B4DHT3;E7EUH3;Q9H7J9;B4DG24;B4DJQ2;B4DTD2;B4DXR4	>tr|A9QQ22|A9QQ22_HUMAN Actin nucleation promoting factor (Fragment) OS=Homo sapiens GN=WASH PE=4 SV=1;>sp|Q9NQA3|WASH6_HUMAN WAS protein family homolog 6 OS=Homo sapiens GN=WASH6P PE=1 SV=3;>tr|A9QQ23|A9QQ23_HUMAN Actin nucleation promoting factor (Fragme	7	7
P51809;B2R6P4;B4DIH9;B4DE96;B4DMB4;E5RH06	>sp|P51809|VAMP7_HUMAN Vesicle-associated membrane protein 7 OS=Homo sapiens GN=VAMP7 PE=1 SV=3;>tr|B2R6P4|B2R6P4_HUMAN cDNA, FLJ93048, highly similar to Homo sapiens synaptobrevin-like 1 (SYBL1), mRNA OS=Homo sapiens PE=2 SV=1;>tr|B4DIH9|B4DIH9_HUMAN cDNA	7	5
Q13501;E7EMC7;E3WH17;B4E3V2;E7ERP8;Q13502;B4DE82;E3W990;C9JRJ8;C9J6J8;D6RBF1;REV__Q659G2	>sp|Q13501|SQSTM_HUMAN Sequestosome-1 OS=Homo sapiens GN=SQSTM1 PE=1 SV=1;>tr|E7EMC7|E7EMC7_HUMAN Uncharacterized protein OS=Homo sapiens GN=SQSTM1 PE=4 SV=1;>tr|E3WH17|E3WH17_HUMAN Tyrosine-protein kinase receptor OS=Homo sapiens GN=SQSTM1-ALK PE=2 SV=1;>	7	9
P58107;Q9NSU9	>sp|P58107|EPIPL_HUMAN Epiplakin OS=Homo sapiens GN=EPPK1 PE=1 SV=2	7	11
Q6SZW1;Q0D2N8;Q05B42;B4DXM0;E7EMZ3;B3KSI2	>sp|Q6SZW1|SARM1_HUMAN Sterile alpha and TIR motif-containing protein 1 OS=Homo sapiens GN=SARM1 PE=1 SV=1;>tr|Q0D2N8|Q0D2N8_HUMAN SARM1 protein (Fragment) OS=Homo sapiens GN=SARM1 PE=2 SV=1;>tr|Q05B42|Q05B42_HUMAN SARM1 protein (Fragment) OS=Homo sapiens	7	8
P82663;B4DFJ5;B4DQG6;E7EPW2;Q96Q22	>sp|P82663|RT25_HUMAN 28S ribosomal protein S25, mitochondrial OS=Homo sapiens GN=MRPS25 PE=1 SV=1;>tr|B4DFJ5|B4DFJ5_HUMAN cDNA FLJ59193, highly similar to Mitochondrial 28S ribosomal protein S25 OS=Homo sapiens PE=2 SV=1;>tr|B4DQG6|B4DQG6_HUMAN cDNA FLJ54	7	6
A8K766;P38117	>tr|A8K766|A8K766_HUMAN cDNA FLJ77343, highly similar to Homo sapiens electron-transfer-flavoprotein, beta polypeptide(ETFB), mRNA OS=Homo sapiens PE=2 SV=1;>sp|P38117|ETFB_HUMAN Electron transfer flavoprotein subunit beta OS=Homo sapiens GN=ETFB PE=1 SV=3	7	6
Q6ZW49;B4DEQ6;B3KX43	>sp|Q6ZW49|PAXI1_HUMAN PAX-interacting protein 1 OS=Homo sapiens GN=PAXIP1 PE=1 SV=2;>tr|B4DEQ6|B4DEQ6_HUMAN cDNA FLJ58501, highly similar to Homo sapiens PAX interacting (with transcription-activation domain) protein 1 (PAXIP1), mRNA OS=Homo sapiens PE=2	7	3
Q9Y3D9	>sp|Q9Y3D9|RT23_HUMAN 28S ribosomal protein S23, mitochondrial OS=Homo sapiens GN=MRPS23 PE=1 SV=2	7	7
P20674;Q71UP1	>sp|P20674|COX5A_HUMAN Cytochrome c oxidase subunit 5A, mitochondrial OS=Homo sapiens GN=COX5A PE=1 SV=2	7	6
B1ALY0;D3YTA4;Q8IXS6;C9JA33;C9JZH4	>tr|B1ALY0|B1ALY0_HUMAN A kinase (PRKA) anchor protein 2 (Fragment) OS=Homo sapiens GN=AKAP2 PE=4 SV=1;>tr|D3YTA4|D3YTA4_HUMAN HCG28765, isoform CRA_c OS=Homo sapiens GN=PALM2 PE=4 SV=1;>sp|Q8IXS6|PALM2_HUMAN Paralemmin-2 OS=Homo sapiens GN=PALM2 PE=1 SV=3	7	5
O75436;B4DLT1;A8K3C1;A8MZ56;Q4G0F5	>sp|O75436|VP26A_HUMAN Vacuolar protein sorting-associated protein 26A OS=Homo sapiens GN=VPS26A PE=1 SV=2;>tr|B4DLT1|B4DLT1_HUMAN cDNA FLJ59716, highly similar to Vacuolar protein sorting 26A OS=Homo sapiens PE=2 SV=1;>tr|A8K3C1|A8K3C1_HUMAN cDNA FLJ78510	7	7
E7ESC6;A8K607;Q9UIA9;B4DSP8;D3DSQ7;Q546R4;Q9H2T7;Q96M10	>tr|E7ESC6|E7ESC6_HUMAN Uncharacterized protein OS=Homo sapiens GN=XPO7 PE=4 SV=1;>tr|A8K607|A8K607_HUMAN cDNA FLJ76855, highly similar to Homo sapiens exportin 7 (XPO7), mRNA OS=Homo sapiens PE=2 SV=1;>sp|Q9UIA9|XPO7_HUMAN Exportin-7 OS=Homo sapiens GN=XP	7	5
P14927;B7Z2R2;E5RJU0;E5RJJ9;B2R4A2;E5RHG9	>sp|P14927|QCR7_HUMAN Cytochrome b-c1 complex subunit 7 OS=Homo sapiens GN=UQCRB PE=1 SV=2;>tr|B7Z2R2|B7Z2R2_HUMAN cDNA FLJ52271, moderately similar to Ubiquinol-cytochrome c reductase complex 14 kDa protein (EC 1.10.2.2) OS=Homo sapiens PE=2 SV=1;>tr|E5RJ	7	5
O00148;B4DX78;Q8N5M0;B1Q2N1;Q69YT6;Q7KYK3;B4DF34;B4DH55;E7EMX2;A2BF60;A6PWH7;B0S8D3;B0UZ26;B0UZA7;Q5RJ61;Q5STU1;A2AB33;A2BF58;B0S4X7;B0S8D1;B0UZ24;B0UZA5;A2AB32;A6PWH5;B0S4X6;B0S8C7;B0UZ23;B0UZA4;Q5HYT6;A2BF59;A6PWH6;B0S4Y0;B0S8D2;B0UZ25;B0UZA6;REV__Q9H9E3;REV__Q6PIW8;REV__E7EP30;REV__Q8N8L9;REV__B4DDL2	>sp|O00148|DDX39_HUMAN ATP-dependent RNA helicase DDX39 OS=Homo sapiens GN=DDX39 PE=1 SV=2;>tr|B4DX78|B4DX78_HUMAN cDNA FLJ55484, highly similar to ATP-dependent RNA helicase DDX39 (EC 3.6.1.-) OS=Homo sapiens PE=2 SV=1;>tr|Q8N5M0|Q8N5M0_HUMAN DDX39 protei	7	9
Q9BYD1;E5RJI7	>sp|Q9BYD1|RM13_HUMAN 39S ribosomal protein L13, mitochondrial OS=Homo sapiens GN=MRPL13 PE=1 SV=1;>tr|E5RJI7|E5RJI7_HUMAN Uncharacterized protein OS=Homo sapiens GN=MRPL13 PE=4 SV=1	7	5
Q9UHX1	>sp|Q9UHX1|PUF60_HUMAN Poly(U)-binding-splicing factor PUF60 OS=Homo sapiens GN=PUF60 PE=1 SV=1	7	11
Q6FIC5;Q9Y696;B4DWC4;B3KTR3;Q9NVF8;P12273	>tr|Q6FIC5|Q6FIC5_HUMAN CLIC4 protein OS=Homo sapiens GN=CLIC4 PE=2 SV=1;>sp|Q9Y696|CLIC4_HUMAN Chloride intracellular channel protein 4 OS=Homo sapiens GN=CLIC4 PE=1 SV=4;>tr|B4DWC4|B4DWC4_HUMAN cDNA FLJ61180, highly similar to Chloride intracellular chan	7	7
A8K2U2;P52789;Q68E10;Q53QX9;Q53SG7;Q59H08;P52790;Q09LL6;Q7Z7Q6	>tr|A8K2U2|A8K2U2_HUMAN cDNA FLJ75392, highly similar to Homo sapiens hexokinase II (HKII) mRNA OS=Homo sapiens PE=2 SV=1;>sp|P52789|HXK2_HUMAN Hexokinase-2 OS=Homo sapiens GN=HK2 PE=1 SV=2;>tr|Q68E10|Q68E10_HUMAN Putative uncharacterized protein DKFZp686M	7	6
Q9H9B4;D6RFI0;D6RDG7;D6RAE9	>sp|Q9H9B4|SFXN1_HUMAN Sideroflexin-1 OS=Homo sapiens GN=SFXN1 PE=1 SV=4;>tr|D6RFI0|D6RFI0_HUMAN Uncharacterized protein OS=Homo sapiens GN=SFXN1 PE=4 SV=1	7	11
Q15020;B7ZKM0;B4DRG9;E7EMI4;B4E3R6;B4DYA2	>sp|Q15020|SART3_HUMAN Squamous cell carcinoma antigen recognized by T-cells 3 OS=Homo sapiens GN=SART3 PE=1 SV=1;>tr|B7ZKM0|B7ZKM0_HUMAN SART3 protein OS=Homo sapiens GN=SART3 PE=2 SV=1;>tr|B4DRG9|B4DRG9_HUMAN cDNA FLJ51951, highly similar to Squamous cel	7	15
A5YM50;Q15907;Q5U0I1;Q6FHR0;Q6FI42;B4DMN1;P62491;B4DMK0;B4DT13;P57735;B4DQU5	>tr|A5YM50|A5YM50_HUMAN RAB11B protein OS=Homo sapiens GN=RAB11B PE=2 SV=1;>sp|Q15907|RB11B_HUMAN Ras-related protein Rab-11B OS=Homo sapiens GN=RAB11B PE=1 SV=4;>tr|Q5U0I1|Q5U0I1_HUMAN RAB11B, member RAS oncogene family OS=Homo sapiens PE=2 SV=1;>tr|Q6FHR	7	6
Q5JPC1;Q9HC21;Q8NBT6;Q6V9R7	>tr|Q5JPC1|Q5JPC1_HUMAN Putative uncharacterized protein DKFZp667O1614 OS=Homo sapiens GN=DKFZp667O1614 PE=2 SV=1;>sp|Q9HC21|TPC_HUMAN Mitochondrial thiamine pyrophosphate carrier OS=Homo sapiens GN=SLC25A19 PE=1 SV=1;>tr|Q8NBT6|Q8NBT6_HUMAN cDNA FLJ90758	7	8
Q9NPL8;C9JU35;C9JR82	>sp|Q9NPL8|CC001_HUMAN Transmembrane protein C3orf1 OS=Homo sapiens GN=C3orf1 PE=1 SV=2;>tr|C9JU35|C9JU35_HUMAN Uncharacterized protein OS=Homo sapiens GN=C3orf1 PE=4 SV=1	7	8
E7EQR4;P15311;Q6NUR7;B2R6J2;B7Z5V2;B7Z437;B7Z9R6	>tr|E7EQR4|E7EQR4_HUMAN Uncharacterized protein OS=Homo sapiens GN=EZR PE=4 SV=1;>sp|P15311|EZRI_HUMAN Ezrin OS=Homo sapiens GN=EZR PE=1 SV=4;>tr|Q6NUR7|Q6NUR7_HUMAN Ezrin OS=Homo sapiens GN=EZR PE=2 SV=1;>tr|B2R6J2|B2R6J2_HUMAN cDNA, FLJ92973, highly simi	7	7
A8MZ22;B4DS05;B7ZB83;B7ZAK9;B2R6J4;Q99733;B7ZAC7;A8MXH2;C9JZI7;C9J6D1;C9J1B1	>tr|A8MZ22|A8MZ22_HUMAN Nucleosome assembly protein 1-like 4b OS=Homo sapiens GN=NAP1L4 PE=2 SV=2;>tr|B4DS05|B4DS05_HUMAN cDNA FLJ59403, highly similar to Nucleosome assembly protein 1-like 4 OS=Homo sapiens PE=2 SV=1;>tr|B7ZB83|B7ZB83_HUMAN cDNA, FLJ79447	7	6
B5MDF5;A8K3Z8;P62826;B4DV51;Q0EFC9;Q96QB7	>tr|B5MDF5|B5MDF5_HUMAN RAN, member RAS oncogene family, isoform CRA_c OS=Homo sapiens GN=RAN PE=4 SV=1;>tr|A8K3Z8|A8K3Z8_HUMAN RAN, member RAS oncogene family, isoform CRA_b OS=Homo sapiens GN=RAN PE=1 SV=1;>sp|P62826|RAN_HUMAN GTP-binding nuclear protein	7	7
O94905;E5RHW4;E5RJ09	>sp|O94905|ERLN2_HUMAN Erlin-2 OS=Homo sapiens GN=ERLIN2 PE=1 SV=1;>tr|E5RHW4|E5RHW4_HUMAN Uncharacterized protein OS=Homo sapiens GN=ERLIN2 PE=4 SV=1;>tr|E5RJ09|E5RJ09_HUMAN Uncharacterized protein OS=Homo sapiens GN=ERLIN2 PE=4 SV=1	7	8
B4DMM7;Q15291;B4DLF8	>tr|B4DMM7|B4DMM7_HUMAN cDNA FLJ59722, highly similar to Retinoblastoma-binding protein 5 OS=Homo sapiens PE=2 SV=1;>sp|Q15291|RBBP5_HUMAN Retinoblastoma-binding protein 5 OS=Homo sapiens GN=RBBP5 PE=1 SV=2;>tr|B4DLF8|B4DLF8_HUMAN cDNA FLJ60295, highly sim	7	9
P62195;A8K3Z3;Q59GS3;B2R8F2	>sp|P62195|PRS8_HUMAN 26S protease regulatory subunit 8 OS=Homo sapiens GN=PSMC5 PE=1 SV=1;>tr|A8K3Z3|A8K3Z3_HUMAN Proteasome (Prosome, macropain) 26S subunit, ATPase, 5, isoform CRA_b OS=Homo sapiens GN=PSMC5 PE=2 SV=1;>tr|Q59GS3|Q59GS3_HUMAN Proteasome 2	7	9
P28290;E7END2;B4E2E5;E7EUL7;B3KXT1;B4DP45;B4DQT6	>sp|P28290|SSFA2_HUMAN Sperm-specific antigen 2 OS=Homo sapiens GN=SSFA2 PE=1 SV=3;>tr|E7END2|E7END2_HUMAN Uncharacterized protein OS=Homo sapiens GN=SSFA2 PE=4 SV=1;>tr|B4E2E5|B4E2E5_HUMAN cDNA FLJ56289, highly similar to Homo sapiens sperm specific antig	7	2
A6NMQ1;P09884;O43149;REV__Q96GD3;REV__B3KMZ7;REV__B4DRQ8	>tr|A6NMQ1|A6NMQ1_HUMAN DNA polymerase OS=Homo sapiens GN=POLA1 PE=3 SV=1;>sp|P09884|DPOLA_HUMAN DNA polymerase alpha catalytic subunit OS=Homo sapiens GN=POLA1 PE=1 SV=2	7	6
B2RBK5;Q53H88;Q13561;A8K8J9;B3KTX4	>tr|B2RBK5|B2RBK5_HUMAN cDNA, FLJ95559, Homo sapiens dynactin 2 (p50) (DCTN2), mRNA OS=Homo sapiens PE=2 SV=1;>tr|Q53H88|Q53H88_HUMAN Dynactin 2 variant (Fragment) OS=Homo sapiens PE=2 SV=1;>sp|Q13561|DCTN2_HUMAN Dynactin subunit 2 OS=Homo sapiens GN=DCTN2	7	7
B2RDY9;D3DPU2;B4DI38;Q01518;B4DNW7;B4DNY3;Q5T0R1;Q5T0R2;Q5T0R3;Q5T0R4;B4DNA3;B4DUZ8;Q5T0R9;Q5T0R5;Q5T0R6;Q5T0R7;E7ENY9;P40123;Q9BYW9;B7Z4M3	>tr|B2RDY9|B2RDY9_HUMAN Adenylyl cyclase-associated protein OS=Homo sapiens PE=2 SV=1;>tr|D3DPU2|D3DPU2_HUMAN Adenylyl cyclase-associated protein OS=Homo sapiens GN=CAP1 PE=3 SV=1;>tr|B4DI38|B4DI38_HUMAN Adenylyl cyclase-associated protein OS=Homo sapiens	7	4
Q5QPK0;Q5QPK2;O60762;Q96HK0;Q5QPJ9	>tr|Q5QPK0|Q5QPK0_HUMAN Dolichyl-phosphate mannosyltransferase polypeptide 1, catalytic subunit (Fragment) OS=Homo sapiens GN=DPM1 PE=2 SV=2;>tr|Q5QPK2|Q5QPK2_HUMAN Dolichyl-phosphate mannosyltransferase polypeptide 1, catalytic subunit OS=Homo sapiens GN=	7	8
P35998;Q75L23;B7Z571;C9JLS9;B7Z5E2	>sp|P35998|PRS7_HUMAN 26S protease regulatory subunit 7 OS=Homo sapiens GN=PSMC2 PE=1 SV=3;>tr|Q75L23|Q75L23_HUMAN Putative uncharacterized protein PSMC2 (Fragment) OS=Homo sapiens GN=PSMC2 PE=2 SV=1;>tr|B7Z571|B7Z571_HUMAN cDNA FLJ52010, highly similar to	7	11
Q15785;B4DXU3;Q6ZPD0	>sp|Q15785|TOM34_HUMAN Mitochondrial import receptor subunit TOM34 OS=Homo sapiens GN=TOMM34 PE=1 SV=2;>tr|B4DXU3|B4DXU3_HUMAN cDNA FLJ54989, highly similar to Mitochondrial import receptor subunit TOM34 OS=Homo sapiens PE=2 SV=1;>tr|Q6ZPD0|Q6ZPD0_HUMAN cD	7	8
O14818;Q05DH1;Q5JXJ1;E1P5I7;Q5JXJ2;Q8TAA3;B0YJ74;Q4G1B8	>sp|O14818|PSA7_HUMAN Proteasome subunit alpha type-7 OS=Homo sapiens GN=PSMA7 PE=1 SV=1;>tr|Q05DH1|Q05DH1_HUMAN Proteasome subunit alpha type (Fragment) OS=Homo sapiens GN=PSMA7 PE=2 SV=1;>tr|Q5JXJ1|Q5JXJ1_HUMAN Proteasome (Prosome, macropain) subunit, al	7	8
A8K6K7;P13807;Q53ER0;Q9BTT9;B7Z6I6;B7Z806;B7Z255;C9IYM4;P54840;B7Z8P0	>tr|A8K6K7|A8K6K7_HUMAN cDNA FLJ76881, highly similar to Homo sapiens glycogen synthase 1 (muscle) (GYS1), mRNA OS=Homo sapiens PE=2 SV=1;>sp|P13807|GYS1_HUMAN Glycogen [starch] synthase, muscle OS=Homo sapiens GN=GYS1 PE=1 SV=2;>tr|Q53ER0|Q53ER0_HUMAN Gly	7	9
O95298;Q549M5;Q8NI46;E7EMR9	>sp|O95298|NDUC2_HUMAN NADH dehydrogenase [ubiquinone] 1 subunit C2 OS=Homo sapiens GN=NDUFC2 PE=1 SV=1;>tr|Q549M5|Q549M5_HUMAN NADH dehydrogenase [ubiquinone] 1 subunit C2 OS=Homo sapiens GN=NDUFC2 PE=2 SV=1;>tr|Q8NI46|Q8NI46_HUMAN HLC-2 OS=Homo sapiens P	7	7
A8K761;O96000;Q96II6;Q96RX5	>tr|A8K761|A8K761_HUMAN NADH dehydrogenase (Ubiquinone) 1 beta subcomplex, 10, 22kDa, isoform CRA_b OS=Homo sapiens GN=NDUFB10 PE=2 SV=1;>sp|O96000|NDUBA_HUMAN NADH dehydrogenase [ubiquinone] 1 beta subcomplex subunit 10 OS=Homo sapiens GN=NDUFB10 PE=1 SV=	7	7
P62191;Q53HB3;Q53XL8;Q6NW36;B4DR63	>sp|P62191|PRS4_HUMAN 26S protease regulatory subunit 4 OS=Homo sapiens GN=PSMC1 PE=1 SV=1;>tr|Q53HB3|Q53HB3_HUMAN Proteasome 26S ATPase subunit 1 variant (Fragment) OS=Homo sapiens PE=2 SV=1;>tr|Q53XL8|Q53XL8_HUMAN Proteasome (Prosome, macropain) 26S subu	7	8
B4E241;B2R6F3;P84103	>tr|B4E241|B4E241_HUMAN Splicing factor, arginine/serine-rich 3, isoform CRA_a OS=Homo sapiens GN=SFRS3 PE=2 SV=1;>tr|B2R6F3|B2R6F3_HUMAN Splicing factor arginine/serine-rich 3 OS=Homo sapiens GN=SFRS3 PE=2 SV=1;>sp|P84103|SRSF3_HUMAN Serine/arginine-rich	7	8
O95232;Q86Y74;Q6PKC2;A8K3C5;B4DJ96;D6RC08;D6RH09;D6RE12;D6RDI2;C9JL41;E7EN55;D6RHH0	>sp|O95232|LC7L3_HUMAN Luc7-like protein 3 OS=Homo sapiens GN=LUC7L3 PE=1 SV=2;>tr|Q86Y74|Q86Y74_HUMAN CROP protein (Fragment) OS=Homo sapiens GN=CROP PE=2 SV=1;>tr|Q6PKC2|Q6PKC2_HUMAN CROP protein (Fragment) OS=Homo sapiens GN=CROP PE=2 SV=1;>tr|A8K3C5|A8	7	8
Q8IWS0;B4E0G4;Q5JRC6;A8K230;B4E138	>sp|Q8IWS0|PHF6_HUMAN PHD finger protein 6 OS=Homo sapiens GN=PHF6 PE=1 SV=1;>tr|B4E0G4|B4E0G4_HUMAN cDNA FLJ60207, highly similar to PHD finger protein 6 OS=Homo sapiens PE=2 SV=1;>tr|Q5JRC6|Q5JRC6_HUMAN PHD finger protein 6 OS=Homo sapiens GN=PHF6 PE=2 S	7	11
A0MNN5;Q8NCK5;Q9BQ67;B2RDP6;Q8TCJ8;B4DTI1;E7EX09	>tr|A0MNN5|A0MNN5_HUMAN CDW4/GRWD1 OS=Homo sapiens GN=GRWD1 PE=2 SV=1;>tr|Q8NCK5|Q8NCK5_HUMAN cDNA FLJ90195 fis, clone MAMMA1001310 OS=Homo sapiens PE=2 SV=1;>sp|Q9BQ67|GRWD1_HUMAN Glutamate-rich WD repeat-containing protein 1 OS=Homo sapiens GN=GRWD1 PE=1	7	8
Q8IUD2;B4DG07;O15083;Q9NZ56;B0QZA8	>sp|Q8IUD2|RB6I2_HUMAN ELKS/Rab6-interacting/CAST family member 1 OS=Homo sapiens GN=ERC1 PE=1 SV=1;>tr|B4DG07|B4DG07_HUMAN cDNA FLJ58159, highly similar to RAB6-interacting protein 2 OS=Homo sapiens PE=2 SV=1	7	15
O75396	>sp|O75396|SC22B_HUMAN Vesicle-trafficking protein SEC22b OS=Homo sapiens GN=SEC22B PE=1 SV=4	7	8
A8K9U0;Q9BWF3;Q9BQ04;E7EQS3;B4E1U0;D6R9K7	>tr|A8K9U0|A8K9U0_HUMAN cDNA FLJ78260, highly similar to Homo sapiens RNA binding motif protein 4, mRNA OS=Homo sapiens PE=2 SV=1;>sp|Q9BWF3|RBM4_HUMAN RNA-binding protein 4 OS=Homo sapiens GN=RBM4 PE=1 SV=1;>sp|Q9BQ04|RBM4B_HUMAN RNA-binding protein 4B OS	7	4
Q96A35	>sp|Q96A35|RM24_HUMAN 39S ribosomal protein L24, mitochondrial OS=Homo sapiens GN=MRPL24 PE=1 SV=1	7	5
B4DJ38;A4D273;O75127;Q3ZB84;B3KMD7;E7ERH9;Q3SYP6;C9JGL8;C9JQN9;C9JU26;P56134;Q53FE1;Q6IBB3;A6ND55;C9JJT5;C9J8H9	>tr|B4DJ38|B4DJ38_HUMAN cDNA FLJ56092, highly similar to Pentatricopeptide repeat protein 1 OS=Homo sapiens PE=2 SV=1;>tr|A4D273|A4D273_HUMAN Pentatricopeptide repeat domain 1 OS=Homo sapiens GN=PTCD1 PE=2 SV=1;>sp|O75127|PTCD1_HUMAN Pentatricopeptide repe	7	9
D3DTX6;Q96SB3;Q96B17;B3KNT0	>tr|D3DTX6|D3DTX6_HUMAN Protein phosphatase 1, regulatory subunit 9B, spinophilin, isoform CRA_b OS=Homo sapiens GN=PPP1R9B PE=4 SV=1;>sp|Q96SB3|NEB2_HUMAN Neurabin-2 OS=Homo sapiens GN=PPP1R9B PE=1 SV=2;>tr|Q96B17|Q96B17_HUMAN PPP1R9B protein (Fragment) O	7	8
P23381;B4DTK8;P78534	>sp|P23381|SYWC_HUMAN Tryptophanyl-tRNA synthetase, cytoplasmic OS=Homo sapiens GN=WARS PE=1 SV=2	7	9
O00299;Q53FB0;Q5SRT3	>sp|O00299|CLIC1_HUMAN Chloride intracellular channel protein 1 OS=Homo sapiens GN=CLIC1 PE=1 SV=4;>tr|Q53FB0|Q53FB0_HUMAN Chloride intracellular channel 1 variant (Fragment) OS=Homo sapiens PE=2 SV=1;>tr|Q5SRT3|Q5SRT3_HUMAN Chloride intracellular channel	7	8
B4DLV7;E7EU23;P50395;Q6IAT1;Q5SX88;Q5SX87;Q5SX91;P31150;B4DHX4;E7EX02;B3KVE3;Q8TB95;Q5SX86;B4DH24;Q5SX90	>tr|B4DLV7|B4DLV7_HUMAN cDNA FLJ60299, highly similar to Rab GDP dissociation inhibitor beta OS=Homo sapiens PE=2 SV=1;>tr|E7EU23|E7EU23_HUMAN Uncharacterized protein OS=Homo sapiens GN=GDI2 PE=4 SV=1;>sp|P50395|GDIB_HUMAN Rab GDP dissociation inhibitor be	7	8
B4DP79;B2RD09;Q96P11;C9JJU9;B3KX04;Q63ZY6;C9JAU1;B4E119	>tr|B4DP79|B4DP79_HUMAN cDNA FLJ58598, highly similar to Homo sapiens NOL1/NOP2/Sun domain family, member 5 (NSUN5), transcript variant 1, mRNA OS=Homo sapiens PE=2 SV=1;>tr|B2RD09|B2RD09_HUMAN cDNA, FLJ96406, highly similar to Homo sapiens NOL1/NOP2/Sun d	7	3
B2RAR2;Q9ULX3	>tr|B2RAR2|B2RAR2_HUMAN cDNA, FLJ95064, highly similar to Homo sapiens nin one binding protein (NOB1P), mRNA OS=Homo sapiens PE=2 SV=1;>sp|Q9ULX3|NOB1_HUMAN RNA-binding protein NOB1 OS=Homo sapiens GN=NOB1 PE=1 SV=1	7	10
Q969X6	>sp|Q969X6|CIR1A_HUMAN Cirhin OS=Homo sapiens GN=CIRH1A PE=1 SV=1	7	11
Q9BTE7;B4DP84;B4DH26	>sp|Q9BTE7|DCNL5_HUMAN DCN1-like protein 5 OS=Homo sapiens GN=DCUN1D5 PE=1 SV=1;>tr|B4DP84|B4DP84_HUMAN cDNA FLJ57134, moderately similar to DCN1-like protein 4 OS=Homo sapiens PE=2 SV=1	7	8
Q5U5J2;E7EN85;P68400;E7EU96;B2R6D7;B5BUH5;Q2I0Y7;Q8NEV1;B4DYS6	>tr|Q5U5J2|Q5U5J2_HUMAN CSNK2A1 protein OS=Homo sapiens GN=CSNK2A1 PE=1 SV=1;>tr|E7EN85|E7EN85_HUMAN Uncharacterized protein OS=Homo sapiens GN=CSNK2A1 PE=4 SV=1;>sp|P68400|CSK21_HUMAN Casein kinase II subunit alpha OS=Homo sapiens GN=CSNK2A1 PE=1 SV=1;>tr	7	9
B2R7X3;Q13112	>tr|B2R7X3|B2R7X3_HUMAN cDNA, FLJ93645, highly similar to Homo sapiens chromatin assembly factor 1, subunit B (p60) (CHAF1B),mRNA OS=Homo sapiens PE=2 SV=1;>sp|Q13112|CAF1B_HUMAN Chromatin assembly factor 1 subunit B OS=Homo sapiens GN=CHAF1B PE=1 SV=1	7	7
P67936;B4DVY2;B4DTB1;Q2TAC2;C9JWP5;C9JWP3	>sp|P67936|TPM4_HUMAN Tropomyosin alpha-4 chain OS=Homo sapiens GN=TPM4 PE=1 SV=3;>tr|B4DVY2|B4DVY2_HUMAN cDNA FLJ54184, highly similar to Tropomyosin alpha-4 chain OS=Homo sapiens PE=2 SV=1;>tr|B4DTB1|B4DTB1_HUMAN cDNA FLJ52936, weakly similar to Tropomyo	7	7
P26583;Q5U071;D6R9A6	>sp|P26583|HMGB2_HUMAN High mobility group protein B2 OS=Homo sapiens GN=HMGB2 PE=1 SV=2;>tr|Q5U071|Q5U071_HUMAN High-mobility group box 2 OS=Homo sapiens PE=2 SV=1;>tr|D6R9A6|D6R9A6_HUMAN Uncharacterized protein OS=Homo sapiens GN=HMGB2 PE=4 SV=1	7	6
P50454;A8K259;B4DN87;Q9NPA9	>sp|P50454|SERPH_HUMAN Serpin H1 OS=Homo sapiens GN=SERPINH1 PE=1 SV=2;>tr|A8K259|A8K259_HUMAN cDNA FLJ78501, highly similar to Homo sapiens serpin peptidase inhibitor, clade H (heat shock protein 47), member 1, (collagen binding protein 1) (SERPINH1), mRN	7	7
Q69YN2;D3DR67	>sp|Q69YN2|C19L1_HUMAN CWF19-like protein 1 OS=Homo sapiens GN=CWF19L1 PE=1 SV=2;>tr|D3DR67|D3DR67_HUMAN CWF19-like 1, cell cycle control (S. pombe), isoform CRA_d OS=Homo sapiens GN=CWF19L1 PE=4 SV=1	7	8
Q6IBS9;Q99714;Q5H928	>tr|Q6IBS9|Q6IBS9_HUMAN HADH2 protein OS=Homo sapiens GN=HADH2 PE=2 SV=1;>sp|Q99714|HCD2_HUMAN 3-hydroxyacyl-CoA dehydrogenase type-2 OS=Homo sapiens GN=HSD17B10 PE=1 SV=3;>tr|Q5H928|Q5H928_HUMAN Hydroxysteroid (17-beta) dehydrogenase 10 OS=Homo sapiens GN	7	5
Q16543;Q6FG59;A1L0W4	>sp|Q16543|CDC37_HUMAN Hsp90 co-chaperone Cdc37 OS=Homo sapiens GN=CDC37 PE=1 SV=1;>tr|Q6FG59|Q6FG59_HUMAN CDC37 protein OS=Homo sapiens GN=CDC37 PE=2 SV=1	7	8
P42167;Q59G12;Q9P1N8	>sp|P42167|LAP2B_HUMAN Lamina-associated polypeptide 2, isoforms beta/gamma OS=Homo sapiens GN=TMPO PE=1 SV=2;>tr|Q59G12|Q59G12_HUMAN Lamina-associated polypeptide 2, isoforms beta/gamma variant (Fragment) OS=Homo sapiens PE=2 SV=1	7	8
A0FGR8;C9JGI7;A6NFV7	>sp|A0FGR8|ESYT2_HUMAN Extended synaptotagmin-2 OS=Homo sapiens GN=ESYT2 PE=1 SV=1;>tr|C9JGI7|C9JGI7_HUMAN Uncharacterized protein OS=Homo sapiens GN=ESYT2 PE=4 SV=1	7	12
P08574;Q8TBT6	>sp|P08574|CY1_HUMAN Cytochrome c1, heme protein, mitochondrial OS=Homo sapiens GN=CYC1 PE=1 SV=3;>tr|Q8TBT6|Q8TBT6_HUMAN Putative uncharacterized protein (Fragment) OS=Homo sapiens PE=2 SV=1	7	8
Q9NUL7	>sp|Q9NUL7|DDX28_HUMAN Probable ATP-dependent RNA helicase DDX28 OS=Homo sapiens GN=DDX28 PE=2 SV=2	7	9
B4DT31;C9JT73;A6NL74;E7EMK0;Q96AE4;B4DWL1;B4E0X8;Q59FU3;Q6PJY1;C9JSZ1	>tr|B4DT31|B4DT31_HUMAN cDNA FLJ53425, highly similar to Far upstream element-binding protein 1 OS=Homo sapiens PE=2 SV=1;>tr|C9JT73|C9JT73_HUMAN Uncharacterized protein OS=Homo sapiens GN=FUBP1 PE=4 SV=1;>tr|A6NL74|A6NL74_HUMAN Uncharacterized protein OS=	7	6
B9EKV4;P49189;B4DX14;B4DE91;B4DXY7;B4DYY1	>tr|B9EKV4|B9EKV4_HUMAN Aldehyde dehydrogenase 9 family, member A1 OS=Homo sapiens GN=ALDH9A1 PE=1 SV=1;>sp|P49189|AL9A1_HUMAN 4-trimethylaminobutyraldehyde dehydrogenase OS=Homo sapiens GN=ALDH9A1 PE=1 SV=3;>tr|B4DX14|B4DX14_HUMAN cDNA FLJ53231, highly si	7	12
O14737;B4DE64;Q59GR9;Q3HM38	>sp|O14737|PDCD5_HUMAN Programmed cell death protein 5 OS=Homo sapiens GN=PDCD5 PE=1 SV=3;>tr|B4DE64|B4DE64_HUMAN cDNA FLJ52456, moderately similar to Programmed cell death protein 5 OS=Homo sapiens PE=2 SV=1	7	5
Q15365;Q53SS8	>sp|Q15365|PCBP1_HUMAN Poly(rC)-binding protein 1 OS=Homo sapiens GN=PCBP1 PE=1 SV=2;>tr|Q53SS8|Q53SS8_HUMAN Poly(RC) binding protein 1 OS=Homo sapiens GN=PCBP1 PE=2 SV=1	7	6
Q53GF9;P49755;B4DL12;B4DZH3	>tr|Q53GF9|Q53GF9_HUMAN Full-length cDNA 5-PRIME end of clone CS0DF013YM24 of Fetal brain of Homo sapiens (Human) variant (Fragment) OS=Homo sapiens PE=2 SV=1;>sp|P49755|TMEDA_HUMAN Transmembrane emp24 domain-containing protein 10 OS=Homo sapiens GN=TMED10	7	7
P19784;B2R8A3;P17540;B3KVA7	>sp|P19784|CSK22_HUMAN Casein kinase II subunit alpha' OS=Homo sapiens GN=CSNK2A2 PE=1 SV=1	7	7
Q59GK9;P46778;Q6IAX2	>tr|Q59GK9|Q59GK9_HUMAN Ribosomal protein L21 variant (Fragment) OS=Homo sapiens PE=2 SV=1;>sp|P46778|RL21_HUMAN 60S ribosomal protein L21 OS=Homo sapiens GN=RPL21 PE=1 SV=2;>tr|Q6IAX2|Q6IAX2_HUMAN RPL21 protein OS=Homo sapiens GN=RPL21 PE=2 SV=1	7	7
Q7Z4Q2;B7WNW7;C9J2Q5	>sp|Q7Z4Q2|HEAT3_HUMAN HEAT repeat-containing protein 3 OS=Homo sapiens GN=HEATR3 PE=1 SV=2;>tr|B7WNW7|B7WNW7_HUMAN Putative uncharacterized protein FLJ20718 OS=Homo sapiens GN=HEATR3 PE=4 SV=1	7	8
Q99700;Q2M2R5;Q24JQ7;A8MW22;B3KT59	>sp|Q99700|ATX2_HUMAN Ataxin-2 OS=Homo sapiens GN=ATXN2 PE=1 SV=2;>tr|Q2M2R5|Q2M2R5_HUMAN ATXN2 protein (Fragment) OS=Homo sapiens GN=ATXN2 PE=2 SV=1;>tr|Q24JQ7|Q24JQ7_HUMAN ATXN2 protein OS=Homo sapiens GN=ATXN2 PE=2 SV=1;>tr|A8MW22|A8MW22_HUMAN Uncharact	7	8
Q9GZS1;B4E005;E7EX70;B4DYB1;B4DW33	>sp|Q9GZS1|RPA49_HUMAN DNA-directed RNA polymerase I subunit RPA49 OS=Homo sapiens GN=POLR1E PE=1 SV=2;>tr|B4E005|B4E005_HUMAN cDNA FLJ54770, highly similar to DNA-directed RNA polymerase I-associated factor 53 kDa subunit (EC 2.7.7.6) OS=Homo sapiens PE=2	7	7
Q6PGP7;D6RCE2	>sp|Q6PGP7|TTC37_HUMAN Tetratricopeptide repeat protein 37 OS=Homo sapiens GN=TTC37 PE=1 SV=1	7	7
E5KTM5;Q8WVM0;A8K0B9	>tr|E5KTM5|E5KTM5_HUMAN Mitochondrial dimethyladenosine transferase 1 OS=Homo sapiens GN=TFB1M PE=3 SV=1;>sp|Q8WVM0|TFB1M_HUMAN Dimethyladenosine transferase 1, mitochondrial OS=Homo sapiens GN=TFB1M PE=1 SV=1;>tr|A8K0B9|A8K0B9_HUMAN cDNA FLJ75988, highly	7	4
Q5SRQ6;B0UXA9;P67870;Q5SRQ3;B4DUJ4	>tr|Q5SRQ6|Q5SRQ6_HUMAN Casein kinase 2 beta polypeptide OS=Homo sapiens GN=CSNK2B PE=1 SV=2;>tr|B0UXA9|B0UXA9_HUMAN Casein kinase 2 beta polypeptide OS=Homo sapiens GN=CSNK2B PE=2 SV=1;>sp|P67870|CSK2B_HUMAN Casein kinase II subunit beta OS=Homo sapiens G	7	9
Q96MX4;Q01844;Q96FE8;B0QYK0;B0QYK1;Q96MN4;C9JGE3;C3UMV2;C3UMV3;Q9BWA2;C3UMV4;Q71E78;A9Z0R7	>tr|Q96MX4|Q96MX4_HUMAN Ewing sarcoma breakpoint region 1, isoform CRA_h OS=Homo sapiens GN=EWSR1 PE=2 SV=1;>sp|Q01844|EWS_HUMAN RNA-binding protein EWS OS=Homo sapiens GN=EWSR1 PE=1 SV=1;>tr|Q96FE8|Q96FE8_HUMAN EWSR1 protein OS=Homo sapiens GN=EWSR1 PE=2	7	5
E5KS95;P43897;B4DHY8;E7END1;C9JT21;C9JG32;B4E391	>tr|E5KS95|E5KS95_HUMAN Elongation factor Ts OS=Homo sapiens PE=3 SV=1;>sp|P43897|EFTS_HUMAN Elongation factor Ts, mitochondrial OS=Homo sapiens GN=TSFM PE=1 SV=2;>tr|B4DHY8|B4DHY8_HUMAN cDNA FLJ60259, highly similar to Elongation factor Ts, mitochondrial	7	8
Q5T5C7;P49591;Q53HA4;Q0VGA5	>tr|Q5T5C7|Q5T5C7_HUMAN Seryl-tRNA synthetase OS=Homo sapiens GN=SARS PE=2 SV=1;>sp|P49591|SYSC_HUMAN Seryl-tRNA synthetase, cytoplasmic OS=Homo sapiens GN=SARS PE=1 SV=3;>tr|Q53HA4|Q53HA4_HUMAN Seryl-tRNA synthetase variant (Fragment) OS=Homo sapiens PE=2	7	5
P39687;Q08AJ6;Q6PKH8;Q3KPI8;Q1AHP8;O43423;O95626	>sp|P39687|AN32A_HUMAN Acidic leucine-rich nuclear phosphoprotein 32 family member A OS=Homo sapiens GN=ANP32A PE=1 SV=1;>tr|Q08AJ6|Q08AJ6_HUMAN ANP32A protein OS=Homo sapiens GN=ANP32A PE=2 SV=1;>tr|Q6PKH8|Q6PKH8_HUMAN ANP32A protein (Fragment) OS=Homo sa	7	6
P62316	>sp|P62316|SMD2_HUMAN Small nuclear ribonucleoprotein Sm D2 OS=Homo sapiens GN=SNRPD2 PE=1 SV=1	7	7
CON__sp|CON_P60712|CON_ACTB_BOVIN;P60709;P63261;Q1KLZ0;Q53G99;Q8WVW5;B4E335;Q53G76;Q53GK6;B4E3A4;B4DW52;B4DVQ0;B7ZAP6;Q6PJ43;B3KWQ3;B3KUD3;Q5T8M7;Q96FU6;B4E315;E7EVS6;Q96DE1;A5GZ75;A4UCT3;A1E282;C9JZR7;C9JUM1;C9JTX5;A0AUL6;Q9BYX7;B3KPP5;Q562X9;Q562Z7;Q562N8;Q562Y6;Q562S0;Q562R8;Q562Z6;Q9UE89;Q562L5;Q562N0;Q562L6;Q562M3;Q562M5;Q562Y8;Q562U2;Q562N6;Q562U1;Q562P0;Q562N2;Q562N4;Q562V5;Q562L3;Q562Q0;Q…	>sp|CON_P60712|CON_ACTB_BOVIN Actin, cytoplasmic 1 OS=Bos taurus GN=ACTB PE=1 SV=1;>sp|P60709|ACTB_HUMAN Actin, cytoplasmic 1 OS=Homo sapiens GN=ACTB PE=1 SV=1;>sp|P63261|ACTG_HUMAN Actin, cytoplasmic 2 OS=Homo sapiens GN=ACTG1 PE=1 SV=1;>tr|Q1KLZ0|Q1KLZ0_	7	7
B0LPF3;B3KR50;P62993;Q6ICN0	>tr|B0LPF3|B0LPF3_HUMAN Growth factor receptor-bound protein 2 OS=Homo sapiens GN=GRB2 PE=2 SV=1;>tr|B3KR50|B3KR50_HUMAN cDNA FLJ33691 fis, clone BRAWH2002976, highly similar to GROWTH FACTOR RECEPTOR-BOUND PROTEIN 2 OS=Homo sapiens PE=2 SV=1;>sp|P62993|GR	7	7
B4DFD6;P57737;B4DKU9;B3KSY4;B3KUH7;B4E0F2;E7EP81	>tr|B4DFD6|B4DFD6_HUMAN cDNA FLJ54091, highly similar to Coronin-7 OS=Homo sapiens PE=2 SV=1;>sp|P57737|CORO7_HUMAN Coronin-7 OS=Homo sapiens GN=CORO7 PE=1 SV=2;>tr|B4DKU9|B4DKU9_HUMAN cDNA FLJ53352, highly similar to Coronin-7 OS=Homo sapiens PE=2 SV=1;>t	7	7
Q8IXW5;C9JKB5	>sp|Q8IXW5|RPAP2_HUMAN Putative RNA polymerase II subunit B1 CTD phosphatase RPAP2 OS=Homo sapiens GN=RPAP2 PE=1 SV=1;>tr|C9JKB5|C9JKB5_HUMAN Uncharacterized protein OS=Homo sapiens GN=RPAP2 PE=4 SV=1	7	9
P83731;C9JNW5;C9JXB8	>sp|P83731|RL24_HUMAN 60S ribosomal protein L24 OS=Homo sapiens GN=RPL24 PE=1 SV=1;>tr|C9JNW5|C9JNW5_HUMAN Ribosomal protein L24, isoform CRA_e OS=Homo sapiens GN=RPL24 PE=4 SV=1;>tr|C9JXB8|C9JXB8_HUMAN Uncharacterized protein OS=Homo sapiens GN=RPL24 PE=4	7	6
Q9H0B6;A8MXL7;A8MZ87;B5BU63;B4DS14;E7EVH7;Q7RTP8;Q7RTQ0;Q7RTQ1;Q7RTQ3;Q7RTQ2;Q7RTQ8;B4DGB3;Q07866;Q7RTQ7;Q7RTQ9;Q7Z5D5;A8MX29;C9JHT2;Q7RTQ4	>sp|Q9H0B6|KLC2_HUMAN Kinesin light chain 2 OS=Homo sapiens GN=KLC2 PE=1 SV=1;>tr|A8MXL7|A8MXL7_HUMAN Uncharacterized protein OS=Homo sapiens GN=KLC2 PE=2 SV=1;>tr|A8MZ87|A8MZ87_HUMAN Uncharacterized protein OS=Homo sapiens GN=KLC2 PE=4 SV=1;>tr|B5BU63|B5B	7	6
Q9Y263;E5RIM3	>sp|Q9Y263|PLAP_HUMAN Phospholipase A-2-activating protein OS=Homo sapiens GN=PLAA PE=1 SV=2;>tr|E5RIM3|E5RIM3_HUMAN Uncharacterized protein OS=Homo sapiens GN=PLAA PE=4 SV=1	7	1
B2RDH6;Q96AX1;Q9H6C4	>tr|B2RDH6|B2RDH6_HUMAN cDNA, FLJ96613, highly similar to Homo sapiens vacuolar protein sorting 33A (yeast) (VPS33A), mRNA OS=Homo sapiens PE=2 SV=1;>sp|Q96AX1|VP33A_HUMAN Vacuolar protein sorting-associated protein 33A OS=Homo sapiens GN=VPS33A PE=1 SV=1	7	6
B4DH58;Q9H0U3;Q5JTA8;Q96SP2;B4DKW5;A8MUP5;Q6P577	>tr|B4DH58|B4DH58_HUMAN cDNA FLJ56344, highly similar to Implantation-associated protein OS=Homo sapiens PE=2 SV=1;>sp|Q9H0U3|MAGT1_HUMAN Magnesium transporter protein 1 OS=Homo sapiens GN=MAGT1 PE=1 SV=1;>tr|Q5JTA8|Q5JTA8_HUMAN Novel protein OS=Homo sapie	7	8
Q9UQ13;B4DDN9	>sp|Q9UQ13|SHOC2_HUMAN Leucine-rich repeat protein SHOC-2 OS=Homo sapiens GN=SHOC2 PE=1 SV=2	7	5
Q8N684;B4DGF8;C9J323;C9J286;C9JM38	>sp|Q8N684|CPSF7_HUMAN Cleavage and polyadenylation specificity factor subunit 7 OS=Homo sapiens GN=CPSF7 PE=1 SV=1;>tr|B4DGF8|B4DGF8_HUMAN cDNA FLJ57877, highly similar to Cleavage and polyadenylation specificity factor 7 OS=Homo sapiens PE=2 SV=1	7	8
B4DEP9;P46779;Q59F34;C9JB50;O60251	>tr|B4DEP9|B4DEP9_HUMAN cDNA FLJ57954, highly similar to 60S ribosomal protein L28 OS=Homo sapiens PE=2 SV=1;>sp|P46779|RL28_HUMAN 60S ribosomal protein L28 OS=Homo sapiens GN=RPL28 PE=1 SV=3;>tr|Q59F34|Q59F34_HUMAN Ribosomal protein L28 variant (Fragment)	7	7
P62829;Q9BTQ7;C9JD32;B9ZVP7;A4D142	>sp|P62829|RL23_HUMAN 60S ribosomal protein L23 OS=Homo sapiens GN=RPL23 PE=1 SV=1;>tr|Q9BTQ7|Q9BTQ7_HUMAN Similar to ribosomal protein L23 (Fragment) OS=Homo sapiens PE=1 SV=1;>tr|C9JD32|C9JD32_HUMAN Uncharacterized protein OS=Homo sapiens GN=RPL23 PE=3 S	7	7
Q9UBF2;Q2NLA0;Q9H9B7;B3KND4;Q9NUP3;Q9H279;Q9NSM7	>sp|Q9UBF2|COPG2_HUMAN Coatomer subunit gamma-2 OS=Homo sapiens GN=COPG2 PE=1 SV=1;>tr|Q2NLA0|Q2NLA0_HUMAN COPG2 protein OS=Homo sapiens GN=COPG2 PE=2 SV=1;>tr|Q9H9B7|Q9H9B7_HUMAN cDNA FLJ12872 fis, clone NT2RP2003760, highly similar to COATOMER GAMMA SUBU	7	6
Q9UNF1;C9JMB9;Q5H909;B4DX55;Q5H907;B4DWM5;B4DNG7;E7ESB0;Q12816;B1AKE9;B4DK08;B4DS47;Q96SX2;Q9BX90;Q9BX91;Q9NVY3;Q9BX89;E7EPI3;B1AKF1;Q9BX88	>sp|Q9UNF1|MAGD2_HUMAN Melanoma-associated antigen D2 OS=Homo sapiens GN=MAGED2 PE=1 SV=2;>tr|C9JMB9|C9JMB9_HUMAN Uncharacterized protein OS=Homo sapiens GN=MAGED2 PE=4 SV=1;>tr|Q5H909|Q5H909_HUMAN Melanoma antigen family D, 2 OS=Homo sapiens GN=MAGED2 PE=	7	4
A1X283	>sp|A1X283|SPD2B_HUMAN SH3 and PX domain-containing protein 2B OS=Homo sapiens GN=SH3PXD2B PE=1 SV=3	7	5
O95202;D3DVQ1	>sp|O95202|LETM1_HUMAN LETM1 and EF-hand domain-containing protein 1, mitochondrial OS=Homo sapiens GN=LETM1 PE=1 SV=1;>tr|D3DVQ1|D3DVQ1_HUMAN Leucine zipper-EF-hand containing transmembrane protein 1, isoform CRA_a OS=Homo sapiens GN=LETM1 PE=4 SV=1	7	8
Q4LE54;A8MX97;A8K5U9;A8MW24;Q13492;C9JDZ4;B5BU72;B4DTM3;O60641;E1P549;E5RI02;E5RGY9;E5RIJ5;E5RK51;E5RFC6;E5RHK9;E5RFU0;Q8N6B4	>tr|Q4LE54|Q4LE54_HUMAN PICALM variant protein (Fragment) OS=Homo sapiens GN=PICALM variant protein PE=2 SV=1;>tr|A8MX97|A8MX97_HUMAN Uncharacterized protein OS=Homo sapiens GN=PICALM PE=4 SV=1;>tr|A8K5U9|A8K5U9_HUMAN cDNA FLJ75056, highly similar to Homo	7	6
P35249;C9JZI1;B4DM41;C9J8M3;C9JTT7;C9JXZ7;C9JGY5;C9JW34	>sp|P35249|RFC4_HUMAN Replication factor C subunit 4 OS=Homo sapiens GN=RFC4 PE=1 SV=2;>tr|C9JZI1|C9JZI1_HUMAN Uncharacterized protein OS=Homo sapiens GN=RFC4 PE=4 SV=1;>tr|B4DM41|B4DM41_HUMAN Replication factor C (Activator 1) 4, 37kDa, isoform CRA_b OS=H	7	10
Q4LE70;P25054;A8K0K2;B7Z2B6;Q9P119;E7EMH9;Q9HAW6;E5RI12	>tr|Q4LE70|Q4LE70_HUMAN APC variant protein (Fragment) OS=Homo sapiens GN=APC variant protein PE=2 SV=1;>sp|P25054|APC_HUMAN Adenomatous polyposis coli protein OS=Homo sapiens GN=APC PE=1 SV=2	7	8
Q9Y6M9;E7EWZ0;B7Z7N1;Q9UQS5;Q5JVG7	>sp|Q9Y6M9|NDUB9_HUMAN NADH dehydrogenase [ubiquinone] 1 beta subcomplex subunit 9 OS=Homo sapiens GN=NDUFB9 PE=1 SV=3;>tr|E7EWZ0|E7EWZ0_HUMAN Uncharacterized protein OS=Homo sapiens GN=NDUFB9 PE=4 SV=1;>tr|B7Z7N1|B7Z7N1_HUMAN cDNA FLJ50915, highly similar	7	5
B7WPD3;Q15370;B8ZZU8	>tr|B7WPD3|B7WPD3_HUMAN Transcription elongation factor B (SIII), polypeptide 2 (18kDa, elongin B), isoform CRA_a OS=Homo sapiens GN=TCEB2 PE=4 SV=1;>sp|Q15370|ELOB_HUMAN Transcription elongation factor B polypeptide 2 OS=Homo sapiens GN=TCEB2 PE=1 SV=1;>t	7	6
Q9Y2W2;B4DY34;B4DMD3	>sp|Q9Y2W2|WBP11_HUMAN WW domain-binding protein 11 OS=Homo sapiens GN=WBP11 PE=1 SV=1;>tr|B4DY34|B4DY34_HUMAN cDNA FLJ60194, highly similar to WW domain-binding protein 11 OS=Homo sapiens PE=2 SV=1;>tr|B4DMD3|B4DMD3_HUMAN cDNA FLJ58174, highly similar to	7	8
Q12955;B4DIL1;Q7Z3G4;Q5CZH9;Q6ZT73;B1AQT2;A8KA62;E7EMJ1;Q13484;Q5JSX5;Q9H0P5;Q59G01;Q8NAK2;B1AQT0;B3KW60	>sp|Q12955|ANK3_HUMAN Ankyrin-3 OS=Homo sapiens GN=ANK3 PE=1 SV=3;>tr|B4DIL1|B4DIL1_HUMAN cDNA FLJ58990, highly similar to Ankyrin-3 OS=Homo sapiens PE=2 SV=1;>tr|Q7Z3G4|Q7Z3G4_HUMAN Putative uncharacterized protein DKFZp686P17114 OS=Homo sapiens GN=DKFZp6	7	9
Q13769;C9JXG5;C9JGG4;C9JCL9;C9JXU6	>sp|Q13769|THOC5_HUMAN THO complex subunit 5 homolog OS=Homo sapiens GN=THOC5 PE=1 SV=2	7	18
O75381;B7Z4Z4	>sp|O75381|PEX14_HUMAN Peroxisomal membrane protein PEX14 OS=Homo sapiens GN=PEX14 PE=1 SV=1;>tr|B7Z4Z4|B7Z4Z4_HUMAN cDNA FLJ51918, highly similar to Peroxisomal membrane protein PEX14 OS=Homo sapiens PE=2 SV=1	7	5
B2RE59;D5MQE1;Q92600;B7Z1E5;B5MDQ4;B4DJE1	>tr|B2RE59|B2RE59_HUMAN cDNA, FLJ93148, highly similar to Homo sapiens RCD1 required for cell differentiation1 homolog (S. pombe) (RQCD1), mRNA OS=Homo sapiens PE=2 SV=1;>tr|D5MQE1|D5MQE1_HUMAN RQCD1 protein OS=Homo sapiens GN=RQCD1 PE=2 SV=1;>sp|Q92600|RC	7	8
P62277	>sp|P62277|RS13_HUMAN 40S ribosomal protein S13 OS=Homo sapiens GN=RPS13 PE=1 SV=2	7	9
Q5TA45;A8K5S2;B3KPR3;B4DM87;C9IYS7;Q5TA44;E7EQR2;Q96HV7;C9J979;Q5TA51	>sp|Q5TA45|INT11_HUMAN Integrator complex subunit 11 OS=Homo sapiens GN=CPSF3L PE=1 SV=2;>tr|A8K5S2|A8K5S2_HUMAN cDNA FLJ77752 OS=Homo sapiens PE=2 SV=1;>tr|B3KPR3|B3KPR3_HUMAN cDNA FLJ32090 fis, clone OCBBF2000719, highly similar to Homo sapiens cleavage	7	8
A8K964;Q9H307;B4DTD4;B4E392	>tr|A8K964|A8K964_HUMAN cDNA FLJ75071, highly similar to Homo sapiens pinin, desmosome associated protein (PNN), mRNA OS=Homo sapiens PE=2 SV=1;>sp|Q9H307|PININ_HUMAN Pinin OS=Homo sapiens GN=PNN PE=1 SV=4	7	10
P41227;A6NM98;A8MWP7;Q9BSU3;B4DKJ7;C9JW55;C9JN83;Q6P4J0;B4DFG1;B7Z9N2	>sp|P41227|NAA10_HUMAN N-alpha-acetyltransferase 10, NatA catalytic subunit OS=Homo sapiens GN=NAA10 PE=1 SV=1;>tr|A6NM98|A6NM98_HUMAN ARD1 homolog A, N-acetyltransferase (S. cerevisiae), isoform CRA_b OS=Homo sapiens GN=NAA10 PE=4 SV=1;>tr|A8MWP7|A8MWP7_H	7	2
P35611;E7ENY0;A2A3N8;E7EV99;Q86XM2;B4DI79;Q4TT76;Q96D30;B4DPW4;D6RF25;D6RAH3;D6RJE2;Q16155	>sp|P35611|ADDA_HUMAN Alpha-adducin OS=Homo sapiens GN=ADD1 PE=1 SV=2;>tr|E7ENY0|E7ENY0_HUMAN Uncharacterized protein OS=Homo sapiens GN=ADD1 PE=4 SV=1;>tr|A2A3N8|A2A3N8_HUMAN Adducin 1 (Alpha) OS=Homo sapiens GN=ADD1 PE=4 SV=1;>tr|E7EV99|E7EV99_HUMAN Unch	7	7
Q8WUA4;Q53QN0;C9JZK5;Q53SY8;C9JNH7	>sp|Q8WUA4|TF3C2_HUMAN General transcription factor 3C polypeptide 2 OS=Homo sapiens GN=GTF3C2 PE=1 SV=2;>tr|Q53QN0|Q53QN0_HUMAN Putative uncharacterized protein GTF3C2 (Fragment) OS=Homo sapiens GN=GTF3C2 PE=2 SV=1;>tr|C9JZK5|C9JZK5_HUMAN Uncharacterized	7	6
P38935	>sp|P38935|SMBP2_HUMAN DNA-binding protein SMUBP-2 OS=Homo sapiens GN=IGHMBP2 PE=1 SV=3	7	1
Q9NV88;B7Z6M5;B7Z560;B7Z970;B7Z3J7;E5RG70;E5RK47;E5RJ88	>sp|Q9NV88|INT9_HUMAN Integrator complex subunit 9 OS=Homo sapiens GN=INTS9 PE=1 SV=2;>tr|B7Z6M5|B7Z6M5_HUMAN cDNA FLJ53924, highly similar to Homo sapiens related to CPSF subunits 74 kDa (RC74), mRNA OS=Homo sapiens PE=2 SV=1;>tr|B7Z560|B7Z560_HUMAN cDNA	7	7
O95983;B3KMA8;Q9UBB5;O60535	>sp|O95983|MBD3_HUMAN Methyl-CpG-binding domain protein 3 OS=Homo sapiens GN=MBD3 PE=1 SV=1;>tr|B3KMA8|B3KMA8_HUMAN cDNA FLJ10612 fis, clone NT2RP2005358, highly similar to Methyl-CpG-binding domain protein 3 OS=Homo sapiens PE=2 SV=1	7	5
P62263;E5RH77;A4D1M5	>sp|P62263|RS14_HUMAN 40S ribosomal protein S14 OS=Homo sapiens GN=RPS14 PE=1 SV=3;>tr|E5RH77|E5RH77_HUMAN Uncharacterized protein OS=Homo sapiens GN=RPS14 PE=4 SV=1	7	8
B2RCD8;Q8IU81	>tr|B2RCD8|B2RCD8_HUMAN cDNA, FLJ96012, highly similar to Homo sapiens interferon regulatory factor 2 binding protein 1 (IRF2BP1), mRNA OS=Homo sapiens PE=2 SV=1;>sp|Q8IU81|I2BP1_HUMAN Interferon regulatory factor 2-binding protein 1 OS=Homo sapiens GN=IRF	7	4
Q12904;B4DNK3;D6R937	>sp|Q12904|AIMP1_HUMAN Aminoacyl tRNA synthase complex-interacting multifunctional protein 1 OS=Homo sapiens GN=AIMP1 PE=1 SV=2;>tr|B4DNK3|B4DNK3_HUMAN cDNA FLJ52127, highly similar to Multisynthetase complex auxiliary component p43 OS=Homo sapiens PE=2 SV	7	9
D3DVA5;Q5VY93;Q92974;B7Z977	>tr|D3DVA5|D3DVA5_HUMAN Rho/rac guanine nucleotide exchange factor (GEF) 2, isoform CRA_a OS=Homo sapiens GN=ARHGEF2 PE=4 SV=1;>tr|Q5VY93|Q5VY93_HUMAN Rho/rac guanine nucleotide exchange factor (GEF) 2 OS=Homo sapiens GN=ARHGEF2 PE=2 SV=1;>sp|Q92974|ARHG2_	7	10
B0QZ18;Q99829;A6PVH9;Q59EI4;E7ENH5;Q5JX44;Q5JX60;Q5JX59;Q5JX58;Q5JX56;Q5JX45;Q5JX55;Q5JX52;Q5JX61;Q5JX54;Q5JX47;E7EV27;Q5JX57;Q5JX53	>tr|B0QZ18|B0QZ18_HUMAN Copine I OS=Homo sapiens GN=CPNE1 PE=4 SV=1;>sp|Q99829|CPNE1_HUMAN Copine-1 OS=Homo sapiens GN=CPNE1 PE=1 SV=1;>tr|A6PVH9|A6PVH9_HUMAN Copine I OS=Homo sapiens GN=CPNE1 PE=4 SV=1;>tr|Q59EI4|Q59EI4_HUMAN Copine I variant (Fragment) O	7	8
Q9P0I2;C9JLM9	>sp|Q9P0I2|TM111_HUMAN Transmembrane protein 111 OS=Homo sapiens GN=TMEM111 PE=1 SV=3;>tr|C9JLM9|C9JLM9_HUMAN Uncharacterized protein OS=Homo sapiens GN=TMEM111 PE=4 SV=1	7	10
Q6P158;B4DKW2;Q59G60	>sp|Q6P158|DHX57_HUMAN Putative ATP-dependent RNA helicase DHX57 OS=Homo sapiens GN=DHX57 PE=1 SV=2;>tr|B4DKW2|B4DKW2_HUMAN cDNA FLJ56001, highly similar to Putative ATP-dependent RNA helicase DHX57 (EC 3.6.1.-) (Fragment) OS=Homo sapiens PE=2 SV=1;>tr|Q59	7	10
Q14651;C9JAM8;C9J0F3;C9J359;C9JU08;C9JVY2;C9JAM3	>sp|Q14651|PLSI_HUMAN Plastin-1 OS=Homo sapiens GN=PLS1 PE=1 SV=2;>tr|C9JAM8|C9JAM8_HUMAN Uncharacterized protein OS=Homo sapiens GN=PLS1 PE=4 SV=1	7	4
O60341;A8K2R3	>sp|O60341|KDM1A_HUMAN Lysine-specific histone demethylase 1A OS=Homo sapiens GN=KDM1A PE=1 SV=2;>tr|A8K2R3|A8K2R3_HUMAN cDNA FLJ75083, highly similar to Homo sapiens amine oxidase (flavin containing) domain 2 (AOF2),mRNA OS=Homo sapiens PE=2 SV=1	7	3
Q5T6F2;B4DRB6;B4E0R5;B4DZ54;B4DH66;B7Z7P2;E7ESH1;A2A305;Q6UWR4;B3KQ73;Q5JV03;A2A306;Q9P0H6;Q5JV08;A6NCA8;Q59EA0	>sp|Q5T6F2|UBAP2_HUMAN Ubiquitin-associated protein 2 OS=Homo sapiens GN=UBAP2 PE=1 SV=1;>tr|B4DRB6|B4DRB6_HUMAN cDNA FLJ59394, highly similar to Homo sapiens ubiquitin associated protein 2 (UBAP2), transcript variant 1, mRNA OS=Homo sapiens PE=2 SV=1;>tr|	7	7
Q96GA3;B4DTT8	>sp|Q96GA3|LTV1_HUMAN Protein LTV1 homolog OS=Homo sapiens GN=LTV1 PE=1 SV=1	7	7
O75152;B4DLG2;Q0D2N5;B4DYM8;REV__A0AVK6;REV__B5MEH2	>sp|O75152|ZC11A_HUMAN Zinc finger CCCH domain-containing protein 11A OS=Homo sapiens GN=ZC3H11A PE=1 SV=3;>tr|B4DLG2|B4DLG2_HUMAN cDNA FLJ58196, highly similar to Zinc finger CCCH domain-containing protein 11A OS=Homo sapiens PE=2 SV=1	7	12
B3KM78;Q53GS8;Q9H3P2;B3KTK5;B3KSP0;C9JHL4;C9JEM7	>tr|B3KM78|B3KM78_HUMAN cDNA FLJ10442 fis, clone NT2RP1000738, highly similar to Negative elongation factor A OS=Homo sapiens PE=2 SV=1;>tr|Q53GS8|Q53GS8_HUMAN Wolf-Hirschhorn syndrome candidate 2 protein variant (Fragment) OS=Homo sapiens PE=2 SV=1;>sp|Q9	7	7
P36957;Q6IBS5;B7Z5W8;E7ESY5;Q86TQ8;Q86TW7;Q16187;Q86SW4;B7Z6J1	>sp|P36957|ODO2_HUMAN Dihydrolipoyllysine-residue succinyltransferase component of 2-oxoglutarate dehydrogenase complex, mitochondrial OS=Homo sapiens GN=DLST PE=1 SV=4;>tr|Q6IBS5|Q6IBS5_HUMAN DLST protein OS=Homo sapiens GN=DLST PE=2 SV=1;>tr|B7Z5W8|B7Z5W	7	7
Q12849;B3KW50;B7Z3R7;B3KP14;B7Z5F9;B7Z2D8;B3KPW0	>sp|Q12849|GRSF1_HUMAN G-rich sequence factor 1 OS=Homo sapiens GN=GRSF1 PE=1 SV=3;>tr|B3KW50|B3KW50_HUMAN cDNA FLJ42130 fis, clone TESTI2014716, highly similar to G-rich sequence factor 1 OS=Homo sapiens PE=2 SV=1;>tr|B7Z3R7|B7Z3R7_HUMAN cDNA FLJ55466, hi	7	11
P17302;Q53FJ6;B4DN50;B4DI81;B4DMC9;B4DGM6;Q59GT9;B4DN47	>sp|P17302|CXA1_HUMAN Gap junction alpha-1 protein OS=Homo sapiens GN=GJA1 PE=1 SV=2;>tr|Q53FJ6|Q53FJ6_HUMAN Gap junction protein (Fragment) OS=Homo sapiens PE=2 SV=1;>tr|B4DN50|B4DN50_HUMAN Gap junction protein OS=Homo sapiens PE=2 SV=1;>tr|B4DI81|B4DI81_	7	5
B4E260;A8K8W5;B2R5V0;Q13772;B4DF87;Q96E88;B4DZ85;B1API7;C9J6E0;Q6TAR0	>tr|B4E260|B4E260_HUMAN cDNA FLJ60394, highly similar to Nuclear receptor coactivator 4 OS=Homo sapiens PE=2 SV=1;>tr|A8K8W5|A8K8W5_HUMAN Nuclear receptor coactivator 4 OS=Homo sapiens GN=NCOA4 PE=2 SV=1;>tr|B2R5V0|B2R5V0_HUMAN cDNA, FLJ92637, highly simil	7	7
Q15014;Q53EY5;B3KWX6;B3KX14;B4DXQ8;Q5JXX3;Q5JXX2;Q5JXX1;Q5JXX4;Q9UBU8;B3KTM8;A5D8W6;B7Z6R1;Q0VAE4;Q5JXX6	>sp|Q15014|MO4L2_HUMAN Mortality factor 4-like protein 2 OS=Homo sapiens GN=MORF4L2 PE=1 SV=1;>tr|Q53EY5|Q53EY5_HUMAN MORF-related gene X variant (Fragment) OS=Homo sapiens PE=2 SV=1;>tr|B3KWX6|B3KWX6_HUMAN cDNA FLJ44127 fis, clone THYMU2006420, highly sim	7	4
O00255;A5HBC6;A5HBC7;A5HBC8;A5HBD0;A5HBD1;E7EN32;A5HBC9;E7ENY6;Q9UE24;Q9BUF0;E7ET29;E7EPR4;E7ENS2;C9DZM4;Q9GZQ5;A5HBD2;Q7Z5Y5	>sp|O00255|MEN1_HUMAN Menin OS=Homo sapiens GN=MEN1 PE=1 SV=4;>tr|A5HBC6|A5HBC6_HUMAN Menin W471C variant OS=Homo sapiens GN=MEN1 PE=4 SV=1;>tr|A5HBC7|A5HBC7_HUMAN Menin L414P variant OS=Homo sapiens GN=MEN1 PE=4 SV=1;>tr|A5HBC8|A5HBC8_HUMAN Menin L413R va	7	7
Q3B7T1;Q5VZQ1;Q5VZQ0;REV__Q8IYH5;O43599	>sp|Q3B7T1|EDRF1_HUMAN Erythroid differentiation-related factor 1 OS=Homo sapiens GN=EDRF1 PE=1 SV=1;>tr|Q5VZQ1|Q5VZQ1_HUMAN Erythroid differentiation-related factor 1 (EDRF1) OS=Homo sapiens GN=RP11-383C5.6 PE=2 SV=1	7	5
B7Z8Y4;Q92896;Q6ZMF1	>tr|B7Z8Y4|B7Z8Y4_HUMAN cDNA FLJ61698, highly similar to Golgi apparatus protein 1 OS=Homo sapiens PE=2 SV=1;>sp|Q92896|GSLG1_HUMAN Golgi apparatus protein 1 OS=Homo sapiens GN=GLG1 PE=1 SV=2	7	4
Q16352;Q59EM6;B4DE66	>sp|Q16352|AINX_HUMAN Alpha-internexin OS=Homo sapiens GN=INA PE=1 SV=2;>tr|Q59EM6|Q59EM6_HUMAN Internexin neuronal intermediate filament protein, alpha variant (Fragment) OS=Homo sapiens PE=2 SV=1	6	12
Q7Z3J2;B3KT69;C9J7I2	>sp|Q7Z3J2|CP062_HUMAN UPF0505 protein C16orf62 OS=Homo sapiens GN=C16orf62 PE=1 SV=2;>tr|B3KT69|B3KT69_HUMAN cDNA FLJ37759 fis, clone BRHIP2023888 OS=Homo sapiens PE=2 SV=1;>tr|C9J7I2|C9J7I2_HUMAN Uncharacterized protein OS=Homo sapiens GN=C16orf62 PE=4 S	6	2
B7ZKT7;Q9BQS8;C9J2W6	>tr|B7ZKT7|B7ZKT7_HUMAN Putative uncharacterized protein OS=Homo sapiens PE=2 SV=1;>sp|Q9BQS8|FYCO1_HUMAN FYVE and coiled-coil domain-containing protein 1 OS=Homo sapiens GN=FYCO1 PE=1 SV=3	6	6
Q9HB90;D3DPT8;E7ENI3;B4DQ03;B4DQG4;Q9NQL2	>sp|Q9HB90|RRAGC_HUMAN Ras-related GTP-binding protein C OS=Homo sapiens GN=RRAGC PE=1 SV=1;>tr|D3DPT8|D3DPT8_HUMAN Ras-related GTP binding C, isoform CRA_a OS=Homo sapiens GN=RRAGC PE=4 SV=1;>tr|E7ENI3|E7ENI3_HUMAN Uncharacterized protein OS=Homo sapiens	6	5
Q9NZD8;B4DW44	>sp|Q9NZD8|SPG21_HUMAN Maspardin OS=Homo sapiens GN=SPG21 PE=1 SV=1;>tr|B4DW44|B4DW44_HUMAN cDNA FLJ52907, highly similar to Maspardin OS=Homo sapiens PE=2 SV=1	6	2
Q13907;C9JKM8;C9JD53;Q9BXS1;B4DU89;D6R9G7;D6RHC2	>sp|Q13907|IDI1_HUMAN Isopentenyl-diphosphate Delta-isomerase 1 OS=Homo sapiens GN=IDI1 PE=1 SV=2	6	6
Q5THJ4;B1AJZ2;B4DJ16	>sp|Q5THJ4|VP13D_HUMAN Vacuolar protein sorting-associated protein 13D OS=Homo sapiens GN=VPS13D PE=1 SV=1	6	5
P51149;B4DPH9;C9J592;C9J8S3;C9J4V0;C9IZZ0;C9J4S4;C9J7D1	>sp|P51149|RAB7A_HUMAN Ras-related protein Rab-7a OS=Homo sapiens GN=RAB7A PE=1 SV=1;>tr|B4DPH9|B4DPH9_HUMAN cDNA FLJ55895, highly similar to Ras-related protein Rab-7 OS=Homo sapiens PE=2 SV=1;>tr|C9J592|C9J592_HUMAN Uncharacterized protein OS=Homo sapien	6	8
P52565;A8MXW0;B4DUV9	>sp|P52565|GDIR1_HUMAN Rho GDP-dissociation inhibitor 1 OS=Homo sapiens GN=ARHGDIA PE=1 SV=3;>tr|A8MXW0|A8MXW0_HUMAN Uncharacterized protein OS=Homo sapiens GN=ARHGDIA PE=2 SV=2;>tr|B4DUV9|B4DUV9_HUMAN cDNA FLJ53102, moderately similar to Rho GDP-dissociat	6	4
B4DR45;E7ETK8;P49588	>tr|B4DR45|B4DR45_HUMAN cDNA FLJ61339, highly similar to Alanyl-tRNA synthetase (EC 6.1.1.7) OS=Homo sapiens PE=2 SV=1;>tr|E7ETK8|E7ETK8_HUMAN Uncharacterized protein OS=Homo sapiens GN=AARS PE=4 SV=1;>sp|P49588|SYAC_HUMAN Alanyl-tRNA synthetase, cytoplasm	6	2
Q9UQB8;B4DMV0;B3KPV9;B4DQ43;B4DWA1	>sp|Q9UQB8|BAIP2_HUMAN Brain-specific angiogenesis inhibitor 1-associated protein 2 OS=Homo sapiens GN=BAIAP2 PE=1 SV=1;>tr|B4DMV0|B4DMV0_HUMAN cDNA FLJ59352, highly similar to Brain-specific angiogenesis inhibitor1-associated protein 2 OS=Homo sapiens PE=	6	5
Q96SB8;C9JMN1;Q5T630;A8K181;Q8NE31;B7Z2K3;B4DSU7;B7ZB77;D6RGF3;Q5T632	>sp|Q96SB8|SMC6_HUMAN Structural maintenance of chromosomes protein 6 OS=Homo sapiens GN=SMC6 PE=1 SV=2;>tr|C9JMN1|C9JMN1_HUMAN Uncharacterized protein OS=Homo sapiens GN=SMC6 PE=4 SV=1	6	6
P10515;Q86YI5;B4DJX1;B4DS43;B4DLQ2;E7ESJ9;Q16791;B4E1P6;Q01991	>sp|P10515|ODP2_HUMAN Dihydrolipoyllysine-residue acetyltransferase component of pyruvate dehydrogenase complex, mitochondrial OS=Homo sapiens GN=DLAT PE=1 SV=3;>tr|Q86YI5|Q86YI5_HUMAN Dihydrolipoamide S-acetyltransferase OS=Homo sapiens GN=DLAT PE=2 SV=1;	6	3
B7Z6G2;B1ALK7;Q14155;Q5W9H1;B7Z344;E7EUY6;Q5ZEZ3;B1ALK5	>tr|B7Z6G2|B7Z6G2_HUMAN cDNA FLJ56152, highly similar to Rho guanine nucleotide exchange factor 7 OS=Homo sapiens PE=2 SV=1;>tr|B1ALK7|B1ALK7_HUMAN Rho guanine nucleotide exchange factor (GEF) 7 OS=Homo sapiens GN=ARHGEF7 PE=4 SV=1;>sp|Q14155|ARHG7_HUMAN R	6	3
O15400;B4DH37	>sp|O15400|STX7_HUMAN Syntaxin-7 OS=Homo sapiens GN=STX7 PE=1 SV=4;>tr|B4DH37|B4DH37_HUMAN cDNA FLJ53760, highly similar to Syntaxin-7 OS=Homo sapiens PE=2 SV=1	6	7
Q07666;B4DDX2;E7ET98;B4E043;B2R7B5;Q5VWX1;O75525;B3KTS3;E5RJZ9;E5RG12	>sp|Q07666|KHDR1_HUMAN KH domain-containing, RNA-binding, signal transduction-associated protein 1 OS=Homo sapiens GN=KHDRBS1 PE=1 SV=1;>tr|B4DDX2|B4DDX2_HUMAN cDNA FLJ54590, highly similar to KH domain-containing, RNA-binding, signaltransduction-associate	6	8
P56537;B7ZBG9;B7ZBH1	>sp|P56537|IF6_HUMAN Eukaryotic translation initiation factor 6 OS=Homo sapiens GN=EIF6 PE=1 SV=1;>tr|B7ZBG9|B7ZBG9_HUMAN Eukaryotic translation initiation factor 6 OS=Homo sapiens GN=EIF6 PE=3 SV=1	6	6
Q8N1G2;Q5T7F5	>sp|Q8N1G2|MTR1_HUMAN Cap-specific mRNA (nucleoside-2'-O-)-methyltransferase 1 OS=Homo sapiens GN=FTSJD2 PE=1 SV=1	6	7
A8K287;O00161	>tr|A8K287|A8K287_HUMAN Synaptosomal-associated protein OS=Homo sapiens GN=SNAP23 PE=2 SV=1;>sp|O00161|SNP23_HUMAN Synaptosomal-associated protein 23 OS=Homo sapiens GN=SNAP23 PE=1 SV=1	6	7
D2K8Q1;Q9NVI7;Q5SV24;B3KPB3;Q5SV16;Q5SV15;Q5SV14	>tr|D2K8Q1|D2K8Q1_HUMAN AAA domain containing 3A protein OS=Homo sapiens GN=ATAD3A PE=2 SV=1;>sp|Q9NVI7|ATD3A_HUMAN ATPase family AAA domain-containing protein 3A OS=Homo sapiens GN=ATAD3A PE=1 SV=2;>tr|Q5SV24|Q5SV24_HUMAN ATPase family, AAA domain contain	6	6
Q96C19;Q5JYW8;C9JTI6	>sp|Q96C19|EFHD2_HUMAN EF-hand domain-containing protein D2 OS=Homo sapiens GN=EFHD2 PE=1 SV=1	6	2
Q9BU61;A4FU71;Q9Y3Z0	>sp|Q9BU61|NDUF3_HUMAN NADH dehydrogenase [ubiquinone] 1 alpha subcomplex assembly factor 3 OS=Homo sapiens GN=NDUFAF3 PE=1 SV=1;>tr|A4FU71|A4FU71_HUMAN C3orf60 protein OS=Homo sapiens GN=C3orf60 PE=2 SV=1;>tr|Q9Y3Z0|Q9Y3Z0_HUMAN Putative uncharacterized p	6	6
Q59G24;P53999;Q6IBA2;B7Z1Z0;D6R970;D6RC37;Q6E433	>tr|Q59G24|Q59G24_HUMAN Activated RNA polymerase II transcription cofactor 4 variant (Fragment) OS=Homo sapiens PE=2 SV=1;>sp|P53999|TCP4_HUMAN Activated RNA polymerase II transcriptional coactivator p15 OS=Homo sapiens GN=SUB1 PE=1 SV=3;>tr|Q6IBA2|Q6IBA2_	6	7
Q05655;B4DFV1;C9K0E3;C9J9P1;C9JZU8	>sp|Q05655|KPCD_HUMAN Protein kinase C delta type OS=Homo sapiens GN=PRKCD PE=1 SV=2;>tr|B4DFV1|B4DFV1_HUMAN cDNA FLJ57052, highly similar to Protein kinase C delta type (EC 2.7.11.13) OS=Homo sapiens PE=2 SV=1;>tr|C9K0E3|C9K0E3_HUMAN Uncharacterized prote	6	5
P82933;Q86WV4	>sp|P82933|RT09_HUMAN 28S ribosomal protein S9, mitochondrial OS=Homo sapiens GN=MRPS9 PE=1 SV=2;>tr|Q86WV4|Q86WV4_HUMAN MRPS9 protein (Fragment) OS=Homo sapiens GN=MRPS9 PE=2 SV=1	6	5
P30520;B4E1L0	>sp|P30520|PURA2_HUMAN Adenylosuccinate synthetase isozyme 2 OS=Homo sapiens GN=ADSS PE=1 SV=3;>tr|B4E1L0|B4E1L0_HUMAN Adenylosuccinate synthetase OS=Homo sapiens PE=2 SV=1	6	8
B2R739;Q9P015;E5RHF4;E5RIZ4	>tr|B2R739|B2R739_HUMAN cDNA, FLJ93269, highly similar to Homo sapiens mitochondrial ribosomal protein L15 (MRPL15), nuclear gene encoding mitochondrial protein, mRNA OS=Homo sapiens PE=2 SV=1;>sp|Q9P015|RM15_HUMAN 39S ribosomal protein L15, mitochondrial	6	6
Q13428;D6RHJ4;Q59FZ2;E7ERU4;B4DLB1;D6RC21;Q9UFD4	>sp|Q13428|TCOF_HUMAN Treacle protein OS=Homo sapiens GN=TCOF1 PE=1 SV=3;>tr|D6RHJ4|D6RHJ4_HUMAN Uncharacterized protein OS=Homo sapiens GN=TCOF1 PE=4 SV=1;>tr|Q59FZ2|Q59FZ2_HUMAN TCOF1 protein variant (Fragment) OS=Homo sapiens PE=2 SV=1	6	7
P27797;Q53G71;B4DHR1;B4E2Y9	>sp|P27797|CALR_HUMAN Calreticulin OS=Homo sapiens GN=CALR PE=1 SV=1;>tr|Q53G71|Q53G71_HUMAN Calreticulin variant (Fragment) OS=Homo sapiens PE=2 SV=1;>tr|B4DHR1|B4DHR1_HUMAN cDNA FLJ53009, highly similar to Calreticulin OS=Homo sapiens PE=2 SV=1	6	8
P37198	>sp|P37198|NUP62_HUMAN Nuclear pore glycoprotein p62 OS=Homo sapiens GN=NUP62 PE=1 SV=3	6	7
B8QFA1;B8QGS7;Q99959;B8QGS6;A0AV37;B8QGS9;B4DR79;B8QGS8	>tr|B8QFA1|B8QFA1_HUMAN Plakophilin-2 transcript variant 2b OS=Homo sapiens GN=PKP2 PE=4 SV=1;>tr|B8QGS7|B8QGS7_HUMAN Plakophilin-2 OS=Homo sapiens GN=PKP2 PE=2 SV=1;>sp|Q99959|PKP2_HUMAN Plakophilin-2 OS=Homo sapiens GN=PKP2 PE=1 SV=2;>tr|B8QGS6|B8QGS6_HU	6	5
Q9NUD5;Q3B7J3;Q8N612;A8K6N7;B3KPL0	>sp|Q9NUD5|ZCHC3_HUMAN Zinc finger CCHC domain-containing protein 3 OS=Homo sapiens GN=ZCCHC3 PE=1 SV=1;>tr|Q3B7J3|Q3B7J3_HUMAN ZCCHC3 protein OS=Homo sapiens GN=ZCCHC3 PE=2 SV=1	6	7
Q15904;Q8NBT4;Q9H0C7;B3KR70;Q8NF19;B4DWM8;A6NLC6;A6QRJ1	>sp|Q15904|VAS1_HUMAN V-type proton ATPase subunit S1 OS=Homo sapiens GN=ATP6AP1 PE=1 SV=2;>tr|Q8NBT4|Q8NBT4_HUMAN cDNA FLJ90803 fis, clone Y79AA1000270, highly similar to Vacuolar ATP synthase subunit S1 (EC 3.6.3.14) OS=Homo sapiens PE=2 SV=1;>tr|Q9H0C7|	6	7
Q9BW27;B4DMQ3;B4DPW1;B4DYG7;B7Z3C2;B3KW81	>sp|Q9BW27|NUP85_HUMAN Nuclear pore complex protein Nup85 OS=Homo sapiens GN=NUP85 PE=1 SV=1;>tr|B4DMQ3|B4DMQ3_HUMAN cDNA FLJ53138, highly similar to Homo sapiens pericentrin 1 (PCNT1), mRNA OS=Homo sapiens PE=2 SV=1;>tr|B4DPW1|B4DPW1_HUMAN cDNA FLJ59373,	6	9
P55209;B7Z2V4;B3KNT8;B7Z9C2;B3KV44;B7Z5H0	>sp|P55209|NP1L1_HUMAN Nucleosome assembly protein 1-like 1 OS=Homo sapiens GN=NAP1L1 PE=1 SV=1;>tr|B7Z2V4|B7Z2V4_HUMAN cDNA FLJ60539, highly similar to Nucleosome assembly protein 1-like 1 OS=Homo sapiens PE=2 SV=1;>tr|B3KNT8|B3KNT8_HUMAN cDNA FLJ30458 fi	6	6
O14802;B7Z6H4;Q8TCW4;Q8TCW2;Q7Z755	>sp|O14802|RPC1_HUMAN DNA-directed RNA polymerase III subunit RPC1 OS=Homo sapiens GN=POLR3A PE=1 SV=2;>tr|B7Z6H4|B7Z6H4_HUMAN DNA-directed RNA polymerase OS=Homo sapiens PE=2 SV=1	6	6
Q9UNY4	>sp|Q9UNY4|TTF2_HUMAN Transcription termination factor 2 OS=Homo sapiens GN=TTF2 PE=1 SV=2	6	4
Q15286;B4DTA6;B4E390;Q5W0J0;B7Z333;Q8WWD3;Q9BZT2	>sp|Q15286|RAB35_HUMAN Ras-related protein Rab-35 OS=Homo sapiens GN=RAB35 PE=1 SV=1	6	4
A8K3B6;B2R6Q4;B5BU52;P41240;Q53EL3;B4DP99;E7EQW6;B4DMZ0	>tr|A8K3B6|A8K3B6_HUMAN cDNA FLJ78579, highly similar to Homo sapiens c-src tyrosine kinase (CSK), mRNA OS=Homo sapiens PE=2 SV=1;>tr|B2R6Q4|B2R6Q4_HUMAN C-src tyrosine kinase, isoform CRA_a OS=Homo sapiens GN=CSK PE=2 SV=1;>tr|B5BU52|B5BU52_HUMAN C-src ty	6	6
P61586;B4DKN9;P08134;Q5JR08;C9JX21;C9JNR4;Q5JR05;Q5JR07;Q9BVT0;Q5JR06;C9JRM1;C9J1T2;B2R692;P62745	>sp|P61586|RHOA_HUMAN Transforming protein RhoA OS=Homo sapiens GN=RHOA PE=1 SV=1;>tr|B4DKN9|B4DKN9_HUMAN cDNA FLJ57740, highly similar to Transforming protein RhoA OS=Homo sapiens PE=2 SV=1;>sp|P08134|RHOC_HUMAN Rho-related GTP-binding protein RhoC OS=Hom	6	8
B4DEF8;Q9BRJ2;C9J8M8	>tr|B4DEF8|B4DEF8_HUMAN cDNA FLJ61100, highly similar to 39S ribosomal protein L45, mitochondrial OS=Homo sapiens PE=2 SV=1;>sp|Q9BRJ2|RM45_HUMAN 39S ribosomal protein L45, mitochondrial OS=Homo sapiens GN=MRPL45 PE=1 SV=2	6	4
Q8WUV3;O60678;B4DWB1;B4DP44	>tr|Q8WUV3|Q8WUV3_HUMAN PRMT3 protein (Fragment) OS=Homo sapiens GN=PRMT3 PE=2 SV=1;>sp|O60678|ANM3_HUMAN Protein arginine N-methyltransferase 3 OS=Homo sapiens GN=PRMT3 PE=1 SV=3;>tr|B4DWB1|B4DWB1_HUMAN cDNA FLJ61431, highly similar to Protein arginine N-	6	6
Q86UT6;B7Z889;C9J0R6;C9JQE9;C9JLK8	>sp|Q86UT6|NLRX1_HUMAN NLR family member X1 OS=Homo sapiens GN=NLRX1 PE=1 SV=1;>tr|B7Z889|B7Z889_HUMAN cDNA FLJ61648, highly similar to Homo sapiens NOD9 protein (NOD9), transcript variant 2, mRNA OS=Homo sapiens PE=2 SV=1	6	4
E7EUE4;P21127;Q9UQ88;B7ZVY7;Q5QPR3;E7EP51;B4E3D9;A8MSR3;E7ERC1;Q5QPR4;A4VCI5;Q4VBY6;Q6P5Y5;Q96CA8;B4E0N4;B4E0M9;Q13882;B4DW46	>tr|E7EUE4|E7EUE4_HUMAN Uncharacterized protein OS=Homo sapiens GN=CDK11A PE=4 SV=1;>sp|P21127|CD11B_HUMAN Cyclin-dependent kinase 11B OS=Homo sapiens GN=CDK11B PE=1 SV=3;>sp|Q9UQ88|CD11A_HUMAN Cyclin-dependent kinase 11A OS=Homo sapiens GN=CDK11A PE=1 SV=	6	6
D7EHM2;Q9NTK5;Q53SQ6;B4DK14;E7EQU9;Q53SW9;C9JTK6;C9JCJ9	>tr|D7EHM2|D7EHM2_HUMAN DNA damage-regulated overexpressed in cancer 45 protein OS=Homo sapiens GN=PTD004 PE=2 SV=1;>sp|Q9NTK5|OLA1_HUMAN Obg-like ATPase 1 OS=Homo sapiens GN=OLA1 PE=1 SV=2;>tr|Q53SQ6|Q53SQ6_HUMAN Putative uncharacterized protein PTD004 (F	6	4
O14979;B4DTA2;B4DGN3	>sp|O14979|HNRDL_HUMAN Heterogeneous nuclear ribonucleoprotein D-like OS=Homo sapiens GN=HNRPDL PE=1 SV=3;>tr|B4DTA2|B4DTA2_HUMAN cDNA FLJ60148, highly similar to Homo sapiens heterogeneous nuclear ribonucleoprotein D-like (HNRPDL), transcript variant 2, m	6	8
B7Z6Z4;P60660;Q6IBG5	>tr|B7Z6Z4|B7Z6Z4_HUMAN cDNA FLJ56329, highly similar to Myosin light polypeptide 6 OS=Homo sapiens PE=2 SV=1;>sp|P60660|MYL6_HUMAN Myosin light polypeptide 6 OS=Homo sapiens GN=MYL6 PE=1 SV=2;>tr|Q6IBG5|Q6IBG5_HUMAN MYL6 protein OS=Homo sapiens GN=MYL6 PE	6	4
Q6IAA8;B4DUK2	>sp|Q6IAA8|PDRO_HUMAN Ragulator complex protein PDRO OS=Homo sapiens GN=PDRO PE=1 SV=2	6	6
Q9BYD2;Q5SZR1;B4DUJ1;B4DDZ7	>sp|Q9BYD2|RM09_HUMAN 39S ribosomal protein L9, mitochondrial OS=Homo sapiens GN=MRPL9 PE=1 SV=2;>tr|Q5SZR1|Q5SZR1_HUMAN Mitochondrial ribosomal protein L9 OS=Homo sapiens GN=MRPL9 PE=2 SV=1	6	5
P08754;Q5TZX1;P19087;Q5T697;B3KP89;P09471;A8MTJ3;P11488;Q8N6I9;B7ZA26;A2A2R6	>sp|P08754|GNAI3_HUMAN Guanine nucleotide-binding protein G(k) subunit alpha OS=Homo sapiens GN=GNAI3 PE=1 SV=3;>tr|Q5TZX1|Q5TZX1_HUMAN Guanine nucleotide binding protein (G protein), alpha inhibiting activity polypeptide 3 OS=Homo sapiens GN=GNAI3 PE=2 SV	6	9
E7EMB3;E7ETZ0;B2RDW0;B4DJ51;P62158;Q9BRL5;Q96HY3;A8K1M2;P27482	>tr|E7EMB3|E7EMB3_HUMAN Uncharacterized protein OS=Homo sapiens GN=CALM2 PE=4 SV=1;>tr|E7ETZ0|E7ETZ0_HUMAN Uncharacterized protein OS=Homo sapiens GN=CALM1 PE=4 SV=1;>tr|B2RDW0|B2RDW0_HUMAN cDNA, FLJ96792, highly similar to Homo sapiens calmodulin 2 (phosp	6	7
Q16698;B7Z6B8;E5RFV2;Q7LDK6;E5RJG7;E5RJD2;E5RID6	>sp|Q16698|DECR_HUMAN 2,4-dienoyl-CoA reductase, mitochondrial OS=Homo sapiens GN=DECR1 PE=1 SV=1;>tr|B7Z6B8|B7Z6B8_HUMAN cDNA FLJ50204, highly similar to 2,4-dienoyl-CoA reductase, mitochondrial (EC 1.3.1.34) OS=Homo sapiens PE=2 SV=1;>tr|E5RFV2|E5RFV2_HU	6	4
Q9NZJ7;Q8IW90;A4FVA6;Q9Y374;E7ERB3;Q5TDC2;A8YXX5;B4E0C5	>sp|Q9NZJ7|MTCH1_HUMAN Mitochondrial carrier homolog 1 OS=Homo sapiens GN=MTCH1 PE=1 SV=1;>tr|Q8IW90|Q8IW90_HUMAN MTCH1 protein (Fragment) OS=Homo sapiens GN=MTCH1 PE=2 SV=2;>tr|A4FVA6|A4FVA6_HUMAN MTCH1 protein (Fragment) OS=Homo sapiens GN=MTCH1 PE=2 SV=	6	6
Q9P2R3;B3KPZ0;Q5H9P4;Q5RKV4;B4DZ21	>sp|Q9P2R3|ANFY1_HUMAN Ankyrin repeat and FYVE domain-containing protein 1 OS=Homo sapiens GN=ANKFY1 PE=1 SV=2;>tr|B3KPZ0|B3KPZ0_HUMAN cDNA FLJ32485 fis, clone SKNMC2001596, highly similar to Ankyrin repeat and FYVE domain-containing protein 1 (Fragment) O	6	3
Q13232;Q9NUF9	>sp|Q13232|NDK3_HUMAN Nucleoside diphosphate kinase 3 OS=Homo sapiens GN=NME3 PE=1 SV=2;>tr|Q9NUF9|Q9NUF9_HUMAN Nucleoside diphosphate kinase (Fragment) OS=Homo sapiens GN=c371H6.2 PE=2 SV=1	6	7
P49406;A8K5D5;B4DIG4	>sp|P49406|RM19_HUMAN 39S ribosomal protein L19, mitochondrial OS=Homo sapiens GN=MRPL19 PE=1 SV=2;>tr|A8K5D5|A8K5D5_HUMAN cDNA FLJ76832, highly similar to Homo sapiens mitochondrial ribosomal protein L19 (MRPL19), mRNA OS=Homo sapiens PE=2 SV=1;>tr|B4DIG4	6	5
A8MUW5;Q52LJ0	>tr|A8MUW5|A8MUW5_HUMAN Uncharacterized protein OS=Homo sapiens GN=FAM98B PE=4 SV=1;>sp|Q52LJ0|FA98B_HUMAN Protein FAM98B OS=Homo sapiens GN=FAM98B PE=1 SV=1	6	5
B2RMW6;Q8WXX5;Q2VIL4	>tr|B2RMW6|B2RMW6_HUMAN DnaJ (Hsp40) homolog, subfamily C, member 9 OS=Homo sapiens GN=DNAJC9 PE=2 SV=1;>sp|Q8WXX5|DNJC9_HUMAN DnaJ homolog subfamily C member 9 OS=Homo sapiens GN=DNAJC9 PE=1 SV=1;>tr|Q2VIL4|Q2VIL4_HUMAN RcDNAJ9 (Fragment) OS=Homo sapiens	6	5
Q6NYC8;C9JXJ3;Q6ZTV1	>sp|Q6NYC8|PHTNS_HUMAN Phostensin OS=Homo sapiens GN=KIAA1949 PE=1 SV=1;>tr|C9JXJ3|C9JXJ3_HUMAN Uncharacterized protein OS=Homo sapiens PE=4 SV=1;>tr|Q6ZTV1|Q6ZTV1_HUMAN cDNA FLJ44194 fis, clone THYMU2040975, weakly similar to PTB-ASSOCIATED SPLICING FACTO	6	7
Q9HD23;B4DSN2;B4DQL2;B4DMD9	>sp|Q9HD23|MRS2_HUMAN Magnesium transporter MRS2 homolog, mitochondrial OS=Homo sapiens GN=MRS2 PE=2 SV=1;>tr|B4DSN2|B4DSN2_HUMAN cDNA FLJ52740, highly similar to Magnesium transporter MRS2L, mitochondrial OS=Homo sapiens PE=2 SV=1;>tr|B4DQL2|B4DQL2_HUMAN	6	3
A6QKW0;P57088;D6RAA6;D6RBY2	>tr|A6QKW0|A6QKW0_HUMAN SHINC3 OS=Homo sapiens GN=SHINC3 PE=2 SV=1;>sp|P57088|TMM33_HUMAN Transmembrane protein 33 OS=Homo sapiens GN=TMEM33 PE=1 SV=2;>tr|D6RAA6|D6RAA6_HUMAN Uncharacterized protein OS=Homo sapiens GN=TMEM33 PE=4 SV=1	6	6
Q13042;B2RCW0;Q7Z651;Q5T8C6;Q59EG1;B4DK74	>sp|Q13042|CDC16_HUMAN Cell division cycle protein 16 homolog OS=Homo sapiens GN=CDC16 PE=1 SV=2;>tr|B2RCW0|B2RCW0_HUMAN cDNA, FLJ96326, highly similar to Homo sapiens CDC16 cell division cycle 16 homolog (S. cerevisiae) (CDC16), mRNA OS=Homo sapiens PE=2	6	6
A8K3M3;P18031;B4DSN5	>tr|A8K3M3|A8K3M3_HUMAN Protein tyrosine phosphatase, non-receptor type 1, isoform CRA_c OS=Homo sapiens GN=PTPN1 PE=2 SV=1;>sp|P18031|PTN1_HUMAN Tyrosine-protein phosphatase non-receptor type 1 OS=Homo sapiens GN=PTPN1 PE=1 SV=1;>tr|B4DSN5|B4DSN5_HUMAN cD	6	7
Q59FT3;B3KPQ9;Q9UPW6;C9JR56;Q3ZB87;Q01826;Q9H726	>tr|Q59FT3|Q59FT3_HUMAN SATB family member 2 variant (Fragment) OS=Homo sapiens PE=2 SV=1;>tr|B3KPQ9|B3KPQ9_HUMAN cDNA FLJ32076 fis, clone OCBBF1000153, highly similar to DNA-binding protein SATB2 OS=Homo sapiens PE=2 SV=1;>sp|Q9UPW6|SATB2_HUMAN DNA-bindin	6	2
Q6P1N0;Q9NX28;C9J1T8;Q9H8P7;Q24K25	>sp|Q6P1N0|C2D1A_HUMAN Coiled-coil and C2 domain-containing protein 1A OS=Homo sapiens GN=CC2D1A PE=1 SV=1;>tr|Q9NX28|Q9NX28_HUMAN cDNA FLJ20475 fis, clone KAT07206 OS=Homo sapiens PE=2 SV=1;>tr|C9J1T8|C9J1T8_HUMAN Uncharacterized protein OS=Homo sapiens G	6	8
Q5R371;Q9HB71;B3KSF1;E7ETW4;Q5R370;Q6NVY0;B4DFD3	>tr|Q5R371|Q5R371_HUMAN Calcyclin binding protein OS=Homo sapiens GN=CACYBP PE=2 SV=1;>sp|Q9HB71|CYBP_HUMAN Calcyclin-binding protein OS=Homo sapiens GN=CACYBP PE=1 SV=2;>tr|B3KSF1|B3KSF1_HUMAN cDNA FLJ36106 fis, clone TESTI2021531, highly similar to Calcy	6	6
P27986;B7Z629;B3KWZ7;B3KT19;E7EX19;B7Z2N8;E5RJY0;E5RGI8;E5RHI0	>sp|P27986|P85A_HUMAN Phosphatidylinositol 3-kinase regulatory subunit alpha OS=Homo sapiens GN=PIK3R1 PE=1 SV=2;>tr|B7Z629|B7Z629_HUMAN cDNA FLJ61371, highly similar to Phosphatidylinositol 3-kinase regulatory subunit alpha OS=Homo sapiens PE=2 SV=1;>tr|B	6	4
B2R623;O60942;B4DIQ0;B4DSJ8;Q5TCW7;Q7Z3R6	>tr|B2R623|B2R623_HUMAN cDNA, FLJ92740, highly similar to Homo sapiens RNA guanylyltransferase and 5'-phosphatase (RNGTT), mRNA OS=Homo sapiens PE=2 SV=1;>sp|O60942|MCE1_HUMAN mRNA-capping enzyme OS=Homo sapiens GN=RNGTT PE=1 SV=1;>tr|B4DIQ0|B4DIQ0_HUMAN c	6	4
Q8NE86;B3KXV7;B2RDF3;B4DWD0	>sp|Q8NE86|C109A_HUMAN Coiled-coil domain-containing protein 109A OS=Homo sapiens GN=CCDC109A PE=1 SV=1;>tr|B3KXV7|B3KXV7_HUMAN Chromosome 10 open reading frame 42, isoform CRA_b OS=Homo sapiens GN=C10orf42 PE=2 SV=1;>tr|B2RDF3|B2RDF3_HUMAN cDNA, FLJ96585	6	5
P10606;Q53YB7;Q6FHM4;Q6FHJ9	>sp|P10606|COX5B_HUMAN Cytochrome c oxidase subunit 5B, mitochondrial OS=Homo sapiens GN=COX5B PE=1 SV=2;>tr|Q53YB7|Q53YB7_HUMAN Cytochrome c oxidase subunit Vb OS=Homo sapiens GN=COX5B PE=2 SV=1;>tr|Q6FHM4|Q6FHM4_HUMAN COX5B protein OS=Homo sapiens GN=COX	6	7
Q53FT5;O00231;B4DTS5	>tr|Q53FT5|Q53FT5_HUMAN Proteasome 26S non-ATPase subunit 11 variant (Fragment) OS=Homo sapiens PE=2 SV=1;>sp|O00231|PSD11_HUMAN 26S proteasome non-ATPase regulatory subunit 11 OS=Homo sapiens GN=PSMD11 PE=1 SV=3;>tr|B4DTS5|B4DTS5_HUMAN cDNA FLJ58882, high	6	9
P49207;Q5MK14	>sp|P49207|RL34_HUMAN 60S ribosomal protein L34 OS=Homo sapiens GN=RPL34 PE=1 SV=3	6	6
A8K2M0;P43686	>tr|A8K2M0|A8K2M0_HUMAN Proteasome (Prosome, macropain) 26S subunit, ATPase, 4, isoform CRA_b OS=Homo sapiens GN=PSMC4 PE=2 SV=1;>sp|P43686|PRS6B_HUMAN 26S protease regulatory subunit 6B OS=Homo sapiens GN=PSMC4 PE=1 SV=2	6	7
Q15645;C9K0T3	>sp|Q15645|TRP13_HUMAN Thyroid receptor-interacting protein 13 OS=Homo sapiens GN=TRIP13 PE=1 SV=2	6	6
Q5HYI8;C9JXM3	>sp|Q5HYI8|RABL3_HUMAN Rab-like protein 3 OS=Homo sapiens GN=RABL3 PE=1 SV=1;>tr|C9JXM3|C9JXM3_HUMAN Uncharacterized protein OS=Homo sapiens GN=RABL3 PE=4 SV=1	6	8
Q9HD33	>sp|Q9HD33|RM47_HUMAN 39S ribosomal protein L47, mitochondrial OS=Homo sapiens GN=MRPL47 PE=1 SV=2	6	2
Q9GZS3;B4E387	>sp|Q9GZS3|WDR61_HUMAN WD repeat-containing protein 61 OS=Homo sapiens GN=WDR61 PE=1 SV=1	6	7
A8K566;A8K7V1;B3KY12;Q12874;Q53HM6;B4DW90;E7EUT8	>tr|A8K566|A8K566_HUMAN cDNA FLJ78246, highly similar to Homo sapiens splicing factor 3a, subunit 3, 60kDa (SF3A3), mRNA OS=Homo sapiens PE=2 SV=1;>tr|A8K7V1|A8K7V1_HUMAN cDNA FLJ78053, highly similar to Homo sapiens splicing factor 3a, subunit 3, 60kDa (S	6	7
Q15056;A4D198;Q75MU2;B4DMV6;Q75MU1;Q75MT8	>sp|Q15056|IF4H_HUMAN Eukaryotic translation initiation factor 4H OS=Homo sapiens GN=EIF4H PE=1 SV=5	6	7
A0AV56;A8K329;B7ZLP6;Q15424;B7ZLP5;B7Z5B6;B7Z2Z1;B7Z5X3;B7Z2F6;B7Z1C7;Q14151;B7Z959;A0PJ47;A8MXT5;C9JPX0;B7Z2H3	>tr|A0AV56|A0AV56_HUMAN SAFB protein OS=Homo sapiens GN=SAFB PE=2 SV=1;>tr|A8K329|A8K329_HUMAN cDNA FLJ76656, highly similar to Homo sapiens scaffold attachment factor B (SAFB), mRNA OS=Homo sapiens PE=2 SV=1;>tr|B7ZLP6|B7ZLP6_HUMAN SAFB protein OS=Homo sa	6	9
Q5JPI3;D3DU39;B4DN11	>sp|Q5JPI3|CC038_HUMAN Uncharacterized protein C3orf38 OS=Homo sapiens GN=C3orf38 PE=2 SV=1;>tr|D3DU39|D3DU39_HUMAN Chromosome 3 open reading frame 38, isoform CRA_b OS=Homo sapiens GN=C3orf38 PE=4 SV=1;>tr|B4DN11|B4DN11_HUMAN cDNA FLJ54270 OS=Homo sapiens	6	5
B1AM93;P51970;B7Z768	>tr|B1AM93|B1AM93_HUMAN NADH dehydrogenase (Ubiquinone) 1 alpha subcomplex, 8, 19kDa OS=Homo sapiens GN=NDUFA8 PE=2 SV=1;>sp|P51970|NDUA8_HUMAN NADH dehydrogenase [ubiquinone] 1 alpha subcomplex subunit 8 OS=Homo sapiens GN=NDUFA8 PE=1 SV=3;>tr|B7Z768|B7Z7	6	7
P24534;A4D1M6;C9JZW3	>sp|P24534|EF1B_HUMAN Elongation factor 1-beta OS=Homo sapiens GN=EEF1B2 PE=1 SV=3;>tr|A4D1M6|A4D1M6_HUMAN HCG19809 OS=Homo sapiens GN=LOC392793 PE=3 SV=1	6	6
Q9NVP1;Q4ZG72;Q8N254;Q59FR7;Q53TI6	>sp|Q9NVP1|DDX18_HUMAN ATP-dependent RNA helicase DDX18 OS=Homo sapiens GN=DDX18 PE=1 SV=2;>tr|Q4ZG72|Q4ZG72_HUMAN Putative uncharacterized protein DDX18 (Fragment) OS=Homo sapiens GN=DDX18 PE=2 SV=1;>tr|Q8N254|Q8N254_HUMAN cDNA FLJ33908 fis, clone CTONG20	6	8
B2R7M1;P61421;B7Z6L9;B7Z788	>tr|B2R7M1|B2R7M1_HUMAN cDNA, FLJ93507, highly similar to Homo sapiens ATPase, H+ transporting, lysosomal 38kDa, V0 subunit d isoform 1 (ATP6V0D1), mRNA OS=Homo sapiens PE=2 SV=1;>sp|P61421|VA0D1_HUMAN V-type proton ATPase subunit d 1 OS=Homo sapiens GN=AT	6	10
Q13442	>sp|Q13442|HAP28_HUMAN 28 kDa heat- and acid-stable phosphoprotein OS=Homo sapiens GN=PDAP1 PE=1 SV=1	6	5
D6RER5;Q9NVA2;D6RGI3;D6RDU5;Q96KC0;D6R9Y6;D6RDP1	>tr|D6RER5|D6RER5_HUMAN Uncharacterized protein OS=Homo sapiens GN=SEPT11 PE=3 SV=1;>sp|Q9NVA2|SEP11_HUMAN Septin-11 OS=Homo sapiens GN=SEPT11 PE=1 SV=3;>tr|D6RGI3|D6RGI3_HUMAN Septin 11, isoform CRA_b OS=Homo sapiens GN=SEPT11 PE=3 SV=1;>tr|D6RDU5|D6RDU5_	6	5
B7ZMF2;Q9NVI1;B3KNW8	>tr|B7ZMF2|B7ZMF2_HUMAN Fanconi anemia, complementation group I OS=Homo sapiens GN=FANCI PE=2 SV=1;>sp|Q9NVI1|FANCI_HUMAN Fanconi anemia group I protein OS=Homo sapiens GN=FANCI PE=1 SV=4;>tr|B3KNW8|B3KNW8_HUMAN cDNA FLJ30614 fis, clone CTONG2001139 OS=Hom	6	4
Q9P035;B4DRF4	>sp|Q9P035|HACD3_HUMAN 3-hydroxyacyl-CoA dehydratase 3 OS=Homo sapiens GN=PTPLAD1 PE=1 SV=2;>tr|B4DRF4|B4DRF4_HUMAN cDNA FLJ54138, highly similar to Homo sapiens butyrate-induced transcript 1 (HSPC121), mRNA OS=Homo sapiens PE=2 SV=1	6	7
P61604;Q9UNM1;B8ZZL8;B8ZZ54	>sp|P61604|CH10_HUMAN 10 kDa heat shock protein, mitochondrial OS=Homo sapiens GN=HSPE1 PE=1 SV=2;>tr|Q9UNM1|Q9UNM1_HUMAN Chaperonin 10-related protein (Fragment) OS=Homo sapiens GN=EPFP1 PE=2 SV=1;>tr|B8ZZL8|B8ZZL8_HUMAN Heat shock 10kDa protein 1 (Chaper	6	5
Q9GZT3	>sp|Q9GZT3|SLIRP_HUMAN SRA stem-loop-interacting RNA-binding protein, mitochondrial OS=Homo sapiens GN=SLIRP PE=1 SV=1	6	7
P51991;E7EN79;E7ERJ4;B4DDB6;B4E3E6;E7EWI9;Q65ZQ3;C9J4H1;B4E036	>sp|P51991|ROA3_HUMAN Heterogeneous nuclear ribonucleoprotein A3 OS=Homo sapiens GN=HNRNPA3 PE=1 SV=2;>tr|E7EN79|E7EN79_HUMAN Uncharacterized protein OS=Homo sapiens GN=HNRNPA3 PE=4 SV=1;>tr|E7ERJ4|E7ERJ4_HUMAN Uncharacterized protein OS=Homo sapiens GN=HN	6	7
B2RBM8;Q6DHZ8;Q9H2P0	>tr|B2RBM8|B2RBM8_HUMAN cDNA, FLJ95596, highly similar to Homo sapiens activity-dependent neuroprotector (ADNP), mRNA OS=Homo sapiens PE=2 SV=1;>tr|Q6DHZ8|Q6DHZ8_HUMAN Activity-dependent neuroprotector homeobox OS=Homo sapiens GN=ADNP PE=2 SV=1;>sp|Q9H2P0|	6	7
B7Z2P5;Q53SF7;B3KMG7	>tr|B7Z2P5|B7Z2P5_HUMAN cDNA FLJ56478, highly similar to Homo sapiens COBL-like 1 (COBLL1), mRNA OS=Homo sapiens PE=2 SV=1;>sp|Q53SF7|COBL1_HUMAN Cordon-bleu protein-like 1 OS=Homo sapiens GN=COBLL1 PE=1 SV=2	6	4
Q9NX58;A8K3Y5	>sp|Q9NX58|LYAR_HUMAN Cell growth-regulating nucleolar protein OS=Homo sapiens GN=LYAR PE=1 SV=2;>tr|A8K3Y5|A8K3Y5_HUMAN cDNA FLJ78186 OS=Homo sapiens PE=2 SV=1	6	10
A8K5I0;P08107;B4DNT8;Q59EJ3;B4DWK5;B4DI39;B4DFN9;E7EP94;B4E388;B4E1S9;B4DVU9;B3KTT5;Q5SP16;B4DNX1;B4E1T6;C9JCM4;E7EP11;B4DNV4;Q9UQC1;C9IYE6	>tr|A8K5I0|A8K5I0_HUMAN Heat shock 70kDa protein 1A OS=Homo sapiens GN=HSPA1A PE=2 SV=1;>sp|P08107|HSP71_HUMAN Heat shock 70 kDa protein 1A/1B OS=Homo sapiens GN=HSPA1A PE=1 SV=5;>tr|B4DNT8|B4DNT8_HUMAN cDNA FLJ54370, highly similar to Heat shock 70 kDa pr	6	6
P42766;A4D2M5;REV__Q9P209	>sp|P42766|RL35_HUMAN 60S ribosomal protein L35 OS=Homo sapiens GN=RPL35 PE=1 SV=2;>tr|A4D2M5|A4D2M5_HUMAN Similar to 60S ribosomal protein L35 OS=Homo sapiens GN=LOC154880 PE=4 SV=1	6	6
Q0ZGT2;D3DQ79;B4DPZ7;B4DUN9;E7EQF0;E7EUA0;B4DDI0;E7ETM8;Q7Z4C7	>sp|Q0ZGT2|NEXN_HUMAN Nexilin OS=Homo sapiens GN=NEXN PE=1 SV=1;>tr|D3DQ79|D3DQ79_HUMAN Nexilin (F actin binding protein), isoform CRA_b OS=Homo sapiens GN=NEXN PE=4 SV=1;>tr|B4DPZ7|B4DPZ7_HUMAN cDNA FLJ56379, highly similar to Mus musculus nexilin (Nexn),	6	6
Q05048;Q5QPD8;B4DDG3;A3KFI9	>sp|Q05048|CSTF1_HUMAN Cleavage stimulation factor subunit 1 OS=Homo sapiens GN=CSTF1 PE=1 SV=1;>tr|Q5QPD8|Q5QPD8_HUMAN Cleavage stimulation factor, 3' pre-RNA, subunit 1, 50kDa OS=Homo sapiens GN=CSTF1 PE=2 SV=1;>tr|B4DDG3|B4DDG3_HUMAN cDNA FLJ51688, high	6	7
Q5T280;Q9P041;E7ESY7;B4E0X4	>sp|Q5T280|CI114_HUMAN Uncharacterized protein C9orf114 OS=Homo sapiens GN=C9orf114 PE=1 SV=3	6	7
Q6P9B9	>sp|Q6P9B9|INT5_HUMAN Integrator complex subunit 5 OS=Homo sapiens GN=INTS5 PE=1 SV=1	6	8
B2RBY4;P49642;Q53F98	>tr|B2RBY4|B2RBY4_HUMAN DNA primase OS=Homo sapiens PE=2 SV=1;>sp|P49642|PRI1_HUMAN DNA primase small subunit OS=Homo sapiens GN=PRIM1 PE=1 SV=1;>tr|Q53F98|Q53F98_HUMAN DNA primase (Fragment) OS=Homo sapiens PE=2 SV=1	6	4
Q96DA6;C9JBV1	>sp|Q96DA6|TIM14_HUMAN Mitochondrial import inner membrane translocase subunit TIM14 OS=Homo sapiens GN=DNAJC19 PE=1 SV=3;>tr|C9JBV1|C9JBV1_HUMAN DnaJ (Hsp40) homolog, subfamily C, member 19, isoform CRA_a OS=Homo sapiens GN=DNAJC19 PE=4 SV=1	6	6
Q9UKE5;Q7Z4L4;Q9Y6Z1	>sp|Q9UKE5|TNIK_HUMAN TRAF2 and NCK-interacting protein kinase OS=Homo sapiens GN=TNIK PE=1 SV=1	6	10
A3F768;A3F769;O15226;Q6NUN2;A2I829;A2I830;A2I831;A1Z1A7;A2I828;A2I832;A2I827	>tr|A3F768|A3F768_HUMAN NF-kappaB repressing factor OS=Homo sapiens GN=NRF PE=2 SV=1;>tr|A3F769|A3F769_HUMAN NF-kappaB repressing factor OS=Homo sapiens GN=NRF PE=2 SV=1;>sp|O15226|NKRF_HUMAN NF-kappa-B-repressing factor OS=Homo sapiens GN=NKRF PE=1 SV=2;>	6	12
A4D0V4;A8MW68;P47755;Q53GC7;Q53GE2;B4DE01;B4DG50;C9JUG7	>tr|A4D0V4|A4D0V4_HUMAN Capping protein (Actin filament) muscle Z-line, alpha 2 OS=Homo sapiens GN=CAPZA2 PE=2 SV=1;>tr|A8MW68|A8MW68_HUMAN Uncharacterized protein OS=Homo sapiens GN=CAPZA2 PE=4 SV=1;>sp|P47755|CAZA2_HUMAN F-actin-capping protein subunit a	6	6
Q53GF0;Q8NFW8	>tr|Q53GF0|Q53GF0_HUMAN Cytidine 5'-monophosphate N-acetylneuraminic acid synthetase variant (Fragment) OS=Homo sapiens PE=2 SV=1;>sp|Q8NFW8|NEUA_HUMAN N-acylneuraminate cytidylyltransferase OS=Homo sapiens GN=CMAS PE=1 SV=2	6	10
C9JBL2;P62910;D3YTB1;D3YTI8	>tr|C9JBL2|C9JBL2_HUMAN Uncharacterized protein OS=Homo sapiens GN=RPL32 PE=4 SV=1;>sp|P62910|RL32_HUMAN 60S ribosomal protein L32 OS=Homo sapiens GN=RPL32 PE=1 SV=2;>tr|D3YTB1|D3YTB1_HUMAN Uncharacterized protein OS=Homo sapiens GN=RPL32 PE=4 SV=1	6	7
O15091	>sp|O15091|MRRP3_HUMAN Mitochondrial ribonuclease P protein 3 OS=Homo sapiens GN=KIAA0391 PE=1 SV=2	6	6
P31942;Q53F48;B4DHY1	>sp|P31942|HNRH3_HUMAN Heterogeneous nuclear ribonucleoprotein H3 OS=Homo sapiens GN=HNRNPH3 PE=1 SV=2;>tr|Q53F48|Q53F48_HUMAN Heterogeneous nuclear ribonucleoprotein H3 isoform a variant (Fragment) OS=Homo sapiens PE=2 SV=1;>tr|B4DHY1|B4DHY1_HUMAN cDNA FL	6	7
Q6PJ61	>sp|Q6PJ61|FBX46_HUMAN F-box only protein 46 OS=Homo sapiens GN=FBXO46 PE=1 SV=3	6	4
A8MT02;E7ENP4;Q15182;B3KVR1;Q9UIS4;E7ERB2;P14678;P63162;Q53HE7;B4DVS0;Q5XPV6;Q66K91;Q6LBS1	>tr|A8MT02|A8MT02_HUMAN Uncharacterized protein OS=Homo sapiens GN=SNRPB PE=4 SV=1;>tr|E7ENP4|E7ENP4_HUMAN Uncharacterized protein OS=Homo sapiens GN=SNRPB PE=4 SV=1;>tr|Q15182|Q15182_HUMAN SNRPB protein OS=Homo sapiens GN=SNRPB PE=2 SV=1;>tr|B3KVR1|B3KVR1	6	5
Q8IY37	>sp|Q8IY37|DHX37_HUMAN Probable ATP-dependent RNA helicase DHX37 OS=Homo sapiens GN=DHX37 PE=1 SV=1	6	6
Q9HAU5	>sp|Q9HAU5|RENT2_HUMAN Regulator of nonsense transcripts 2 OS=Homo sapiens GN=UPF2 PE=1 SV=1	6	6
O14976;Q5U4P5;B4DS37;Q59HA5;D6RAW3;Q6P490;B3KUQ6;Q86U72;D6RE78;D6RAQ7;D6RF16	>sp|O14976|GAK_HUMAN Cyclin-G-associated kinase OS=Homo sapiens GN=GAK PE=1 SV=2;>tr|Q5U4P5|Q5U4P5_HUMAN GAK protein OS=Homo sapiens GN=GAK PE=2 SV=1;>tr|B4DS37|B4DS37_HUMAN cDNA FLJ58258, highly similar to Cyclin G-associated kinase (EC 2.7.11.1) OS=Homo	6	3
O43824;Q8N2Q6;B4DPB2;B4DJB5	>sp|O43824|GTPB6_HUMAN Putative GTP-binding protein 6 OS=Homo sapiens GN=GTPBP6 PE=2 SV=3;>tr|Q8N2Q6|Q8N2Q6_HUMAN cDNA FLJ90047 fis, clone HEMBA1002316, highly similar to GTP-binding protein 6 OS=Homo sapiens PE=2 SV=2	6	11
P63173	>sp|P63173|RL38_HUMAN 60S ribosomal protein L38 OS=Homo sapiens GN=RPL38 PE=1 SV=2	6	6
A8MYX0;C9JDG0;Q9NSV4;C9JDG1;C9JL55;C9JDG2;B4DPV3;B7ZB09;A6NG52	>tr|A8MYX0|A8MYX0_HUMAN Uncharacterized protein OS=Homo sapiens GN=DIAPH3 PE=4 SV=2;>tr|C9JDG0|C9JDG0_HUMAN Uncharacterized protein OS=Homo sapiens GN=DIAPH3 PE=4 SV=1;>sp|Q9NSV4|DIAP3_HUMAN Protein diaphanous homolog 3 OS=Homo sapiens GN=DIAPH3 PE=1 SV=4;	6	4
Q9UJX4;B7Z6Z3;B4DFK4;Q49A41	>sp|Q9UJX4|APC5_HUMAN Anaphase-promoting complex subunit 5 OS=Homo sapiens GN=ANAPC5 PE=1 SV=2	6	10
P61513;C9J4Z3;Q6P4E4;A6NKH3	>sp|P61513|RL37A_HUMAN 60S ribosomal protein L37a OS=Homo sapiens GN=RPL37A PE=1 SV=2;>tr|C9J4Z3|C9J4Z3_HUMAN Ribosomal protein L37a, isoform CRA_c OS=Homo sapiens GN=RPL37A PE=4 SV=1;>tr|Q6P4E4|Q6P4E4_HUMAN RPL37A protein OS=Homo sapiens GN=RPL37A PE=2 SV	6	6
A9JR72;Q9Y5S2;Q86TR8;Q86XZ8	>tr|A9JR72|A9JR72_HUMAN CDC42 binding protein kinase beta (DMPK-like) OS=Homo sapiens GN=CDC42BPB PE=2 SV=1;>sp|Q9Y5S2|MRCKB_HUMAN Serine/threonine-protein kinase MRCK beta OS=Homo sapiens GN=CDC42BPB PE=1 SV=2	6	5
Q75QN2;B3KRB0;E5RG48;E5RIN8;E5RJF0;E5RJL5;E5RH10	>sp|Q75QN2|INT8_HUMAN Integrator complex subunit 8 OS=Homo sapiens GN=INTS8 PE=1 SV=1;>tr|B3KRB0|B3KRB0_HUMAN cDNA FLJ33959 fis, clone CTONG2018808 OS=Homo sapiens PE=2 SV=1	6	5
A6NEM2;P51610;Q05C05	>tr|A6NEM2|A6NEM2_HUMAN Uncharacterized protein OS=Homo sapiens GN=HCFC1 PE=4 SV=2;>sp|P51610|HCFC1_HUMAN Host cell factor 1 OS=Homo sapiens GN=HCFC1 PE=1 SV=2;>tr|Q05C05|Q05C05_HUMAN HCFC1 protein (Fragment) OS=Homo sapiens GN=HCFC1 PE=2 SV=1	6	2
Q96CU9;B4DI59;B4DXM1;B4DQI0	>sp|Q96CU9|FXRD1_HUMAN FAD-dependent oxidoreductase domain-containing protein 1 OS=Homo sapiens GN=FOXRED1 PE=1 SV=2;>tr|B4DI59|B4DI59_HUMAN cDNA FLJ59527 OS=Homo sapiens PE=2 SV=1;>tr|B4DXM1|B4DXM1_HUMAN cDNA FLJ52799 OS=Homo sapiens PE=2 SV=1;>tr|B4DQI0|	6	5
P17480;A8K962;B4DNQ1;O00164;Q05BZ1;B4DLB0;Q9BQR2	>sp|P17480|UBF1_HUMAN Nucleolar transcription factor 1 OS=Homo sapiens GN=UBTF PE=1 SV=1;>tr|A8K962|A8K962_HUMAN cDNA FLJ77827, highly similar to Human upstream binding factor (hUBF) OS=Homo sapiens PE=2 SV=1;>tr|B4DNQ1|B4DNQ1_HUMAN cDNA FLJ53818, highly s	6	11
Q969Z3;E2QRG2	>sp|Q969Z3|MOSC2_HUMAN MOSC domain-containing protein 2, mitochondrial OS=Homo sapiens GN=MOSC2 PE=1 SV=1;>tr|E2QRG2|E2QRG2_HUMAN Uncharacterized protein OS=Homo sapiens GN=MOSC2 PE=4 SV=1	6	5
P00367;Q53GW3;B4DMF5;B4DMG8;P49448;B3KT18;B4E0N9;B4DGN5;B3KV55;Q59FQ4;Q9BSD0;Q14400;Q9UQV0	>sp|P00367|DHE3_HUMAN Glutamate dehydrogenase 1, mitochondrial OS=Homo sapiens GN=GLUD1 PE=1 SV=2;>tr|Q53GW3|Q53GW3_HUMAN Glutamate dehydrogenase 1 variant (Fragment) OS=Homo sapiens PE=2 SV=1;>tr|B4DMF5|B4DMF5_HUMAN cDNA FLJ55493, highly similar to Glutam	6	11
Q9Y2U8;B4E2K7;B4DI45	>sp|Q9Y2U8|MAN1_HUMAN Inner nuclear membrane protein Man1 OS=Homo sapiens GN=LEMD3 PE=1 SV=2	6	7
A8K359;P19447;Q53HW5;B3KTH1;B3KRG2	>tr|A8K359|A8K359_HUMAN cDNA FLJ76102, highly similar to Homo sapiens excision repair cross-complementing rodent repair deficiency, complementation group 3 (xeroderma pigmentosum group B complementing) (ERCC3), mRNA OS=Homo sapiens PE=2 SV=1;>sp|P19447|ERC	6	6
C9JWM7;P59998;E7ETI0;E7EWX4;Q9H7Z5;C9JJ59	>tr|C9JWM7|C9JWM7_HUMAN Uncharacterized protein OS=Homo sapiens GN=ARPC4 PE=4 SV=1;>sp|P59998|ARPC4_HUMAN Actin-related protein 2/3 complex subunit 4 OS=Homo sapiens GN=ARPC4 PE=1 SV=3;>tr|E7ETI0|E7ETI0_HUMAN Uncharacterized protein OS=Homo sapiens PE=4 SV	6	7
Q9BQ75;D3DN44;C9J384;B4DUM1;B3KW72	>sp|Q9BQ75|CC026_HUMAN Uncharacterized protein C3orf26 OS=Homo sapiens GN=C3orf26 PE=1 SV=2;>tr|D3DN44|D3DN44_HUMAN HCG2023567, isoform CRA_a OS=Homo sapiens GN=hCG_2023567 PE=4 SV=1;>tr|C9J384|C9J384_HUMAN Uncharacterized protein OS=Homo sapiens GN=C3orf2	6	5
Q9BSH4;Q8N9Q7	>sp|Q9BSH4|TACO1_HUMAN Translational activator of cytochrome c oxidase 1 OS=Homo sapiens GN=TACO1 PE=1 SV=1;>tr|Q8N9Q7|Q8N9Q7_HUMAN Coiled-coil domain containing 44, isoform CRA_a OS=Homo sapiens GN=CCDC44 PE=2 SV=1	6	5
B3KP90;O75688;Q658R4;Q4J6C0;E7ERE2;B8ZZR6;A8K599;Q4J6C1;C9JIR6;Q4J6C2;Q96ER6;B2R8E4;B5BUD5;P35813;B8ZZF0	>tr|B3KP90|B3KP90_HUMAN cDNA FLJ31447 fis, clone NT2NE2000913, highly similar to Protein phosphatase 2C isoform beta (EC 3.1.3.16) OS=Homo sapiens PE=2 SV=1;>sp|O75688|PPM1B_HUMAN Protein phosphatase 1B OS=Homo sapiens GN=PPM1B PE=1 SV=1;>tr|Q658R4|Q658R4_	6	3
Q15051;Q3KS08;Q3KS09;C9JXD7;C9JVC4;C9J6Z7	>sp|Q15051|IQCB1_HUMAN IQ calmodulin-binding motif-containing protein 1 OS=Homo sapiens GN=IQCB1 PE=1 SV=1;>tr|Q3KS08|Q3KS08_HUMAN IQ motif containing B1, isoform CRA_b OS=Homo sapiens GN=PIQ PE=2 SV=1;>tr|Q3KS09|Q3KS09_HUMAN p53 and DNA damage-regulated I	6	4
P62888;E5RI99;E5RJH3	>sp|P62888|RL30_HUMAN 60S ribosomal protein L30 OS=Homo sapiens GN=RPL30 PE=1 SV=2;>tr|E5RI99|E5RI99_HUMAN Uncharacterized protein OS=Homo sapiens GN=RPL30 PE=3 SV=1;>tr|E5RJH3|E5RJH3_HUMAN Uncharacterized protein OS=Homo sapiens GN=RPL30 PE=4 SV=1	6	6
E7EXA6;Q96S08;Q8WVB6;B7ZBA3;B4DEY3	>tr|E7EXA6|E7EXA6_HUMAN Uncharacterized protein OS=Homo sapiens GN=CHTF18 PE=4 SV=1;>tr|Q96S08|Q96S08_HUMAN Protein CTF18 homolog. OS=Homo sapiens GN=CHTF18 PE=1 SV=1;>sp|Q8WVB6|CTF18_HUMAN Chromosome transmission fidelity protein 18 homolog OS=Homo sapien	6	7
Q8NAT1	>sp|Q8NAT1|AGO61_HUMAN Uncharacterized glycosyltransferase AGO61 OS=Homo sapiens GN=AGO61 PE=2 SV=1	6	5
A8K644;Q08170;Q53F45;Q59EF5;B4DEM8;E7EMJ8	>tr|A8K644|A8K644_HUMAN Splicing factor, arginine/serine-rich 4, isoform CRA_b OS=Homo sapiens GN=SFRS4 PE=2 SV=1;>sp|Q08170|SRSF4_HUMAN Serine/arginine-rich splicing factor 4 OS=Homo sapiens GN=SRSF4 PE=1 SV=2;>tr|Q53F45|Q53F45_HUMAN Splicing factor, argi	6	6
P35251;Q14756	>sp|P35251|RFC1_HUMAN Replication factor C subunit 1 OS=Homo sapiens GN=RFC1 PE=1 SV=4;>tr|Q14756|Q14756_HUMAN LLDBP (Fragment) OS=Homo sapiens GN=LLDBP PE=2 SV=1	6	5
Q9NVC6;B4DSE1;E7ET21	>sp|Q9NVC6|MED17_HUMAN Mediator of RNA polymerase II transcription subunit 17 OS=Homo sapiens GN=MED17 PE=1 SV=2;>tr|B4DSE1|B4DSE1_HUMAN cDNA FLJ55364, highly similar to CRSP complex subunit 6 OS=Homo sapiens PE=2 SV=1;>tr|E7ET21|E7ET21_HUMAN Uncharacteriz	6	6
Q15036;B4DQ37;B4DE48;B4DTB8;B4DQM7;B4DLL7;B4DUG8;B4DDM3;B7ZAQ8	>sp|Q15036|SNX17_HUMAN Sorting nexin-17 OS=Homo sapiens GN=SNX17 PE=1 SV=1;>tr|B4DQ37|B4DQ37_HUMAN cDNA FLJ56223, highly similar to Sorting nexin-17 OS=Homo sapiens PE=2 SV=1;>tr|B4DE48|B4DE48_HUMAN cDNA FLJ53824, highly similar to Sorting nexin-17 OS=Homo	6	5
Q5F1R6	>sp|Q5F1R6|DJC21_HUMAN DnaJ homolog subfamily C member 21 OS=Homo sapiens GN=DNAJC21 PE=1 SV=2	6	8
B3KN15;Q7LGA3;A6ND99	>tr|B3KN15|B3KN15_HUMAN cDNA FLJ13198 fis, clone NT2RP3004454, highly similar to Heparan sulfate 2-O-sulfotransferase 1 (EC 2.8.2.-) OS=Homo sapiens PE=2 SV=1;>sp|Q7LGA3|HS2ST_HUMAN Heparan sulfate 2-O-sulfotransferase 1 OS=Homo sapiens GN=HS2ST1 PE=1 SV=1	6	6
B4DGY2;Q9ULC4	>tr|B4DGY2|B4DGY2_HUMAN cDNA FLJ59683, highly similar to Homo sapiens malignant T cell amplified sequence 1 (MCTS1), mRNA OS=Homo sapiens PE=2 SV=1;>sp|Q9ULC4|MCTS1_HUMAN Malignant T cell-amplified sequence 1 OS=Homo sapiens GN=MCTS1 PE=1 SV=1	6	7
P40938;Q53HK8;Q5U0C2;B4DKE6;C9JU95;A8MX32	>sp|P40938|RFC3_HUMAN Replication factor C subunit 3 OS=Homo sapiens GN=RFC3 PE=1 SV=2;>tr|Q53HK8|Q53HK8_HUMAN Replication factor C 3 isoform 1 variant (Fragment) OS=Homo sapiens PE=2 SV=1;>tr|Q5U0C2|Q5U0C2_HUMAN Replication factor C (Activator 1) 3, 38kDa	6	4
Q15437;B4DJW8;B4DRA5;Q5QPE2;B4DS04;Q5QPE1	>sp|Q15437|SC23B_HUMAN Protein transport protein Sec23B OS=Homo sapiens GN=SEC23B PE=1 SV=2;>tr|B4DJW8|B4DJW8_HUMAN cDNA FLJ55697, highly similar to Protein transport protein Sec23B OS=Homo sapiens PE=2 SV=1;>tr|B4DRA5|B4DRA5_HUMAN cDNA FLJ61346, highly si	6	7
Q9Y6X3;Q9Y4B3	>sp|Q9Y6X3|SCC4_HUMAN MAU2 chromatid cohesion factor homolog OS=Homo sapiens GN=MAU2 PE=1 SV=2;>tr|Q9Y4B3|Q9Y4B3_HUMAN R29828_1 (Fragment) OS=Homo sapiens PE=4 SV=1	6	6
P62913;Q5VVD0;Q08ES8;Q5VVC8;Q5VVC9	>sp|P62913|RL11_HUMAN 60S ribosomal protein L11 OS=Homo sapiens GN=RPL11 PE=1 SV=2;>tr|Q5VVD0|Q5VVD0_HUMAN Ribosomal protein L11 OS=Homo sapiens GN=RPL11 PE=2 SV=1;>tr|Q08ES8|Q08ES8_HUMAN Cell growth-inhibiting protein 34 OS=Homo sapiens PE=2 SV=1;>tr|Q5VV	6	5
B4DK64;Q76I76;B3KRE8	>tr|B4DK64|B4DK64_HUMAN cDNA FLJ58193, highly similar to Protein phosphatase Slingshot homolog 2 (EC 3.1.3.48) OS=Homo sapiens PE=2 SV=1;>sp|Q76I76|SSH2_HUMAN Protein phosphatase Slingshot homolog 2 OS=Homo sapiens GN=SSH2 PE=1 SV=1;>tr|B3KRE8|B3KRE8_HUMAN	6	2
P05387;Q6FG96;A6NIB2	>sp|P05387|RLA2_HUMAN 60S acidic ribosomal protein P2 OS=Homo sapiens GN=RPLP2 PE=1 SV=1;>tr|Q6FG96|Q6FG96_HUMAN RPLP2 protein OS=Homo sapiens GN=RPLP2 PE=2 SV=1	6	6
Q96QE5;B4DPU1	>sp|Q96QE5|CQ042_HUMAN UPF0629 protein C17orf42 OS=Homo sapiens GN=C17orf42 PE=1 SV=1	6	6
Q9Y305;Q96EA2;Q9H2R8;C9J7L8	>sp|Q9Y305|ACOT9_HUMAN Acyl-coenzyme A thioesterase 9, mitochondrial OS=Homo sapiens GN=ACOT9 PE=1 SV=2	6	14
Q8TC12;B4DDW0;Q0QD40;Q96NR8;B3KQ19	>sp|Q8TC12|RDH11_HUMAN Retinol dehydrogenase 11 OS=Homo sapiens GN=RDH11 PE=1 SV=2;>tr|B4DDW0|B4DDW0_HUMAN cDNA FLJ53708, highly similar to Retinol dehydrogenase 11 (EC 1.1.1.-) OS=Homo sapiens PE=2 SV=1;>tr|Q0QD40|Q0QD40_HUMAN Retinol dehydrogenase 11 (Fr	6	5
B2R983;P78417;D3DRA3;Q5TA02;Q5TA01	>tr|B2R983|B2R983_HUMAN cDNA, FLJ94267, highly similar to Homo sapiens glutathione S-transferase omega 1 (GSTO1), mRNA OS=Homo sapiens PE=2 SV=1;>sp|P78417|GSTO1_HUMAN Glutathione S-transferase omega-1 OS=Homo sapiens GN=GSTO1 PE=1 SV=2;>tr|D3DRA3|D3DRA3_H	6	6
O76003	>sp|O76003|GLRX3_HUMAN Glutaredoxin-3 OS=Homo sapiens GN=GLRX3 PE=1 SV=2	6	4
Q9BRJ6;C9JQV0	>sp|Q9BRJ6|CG050_HUMAN Uncharacterized protein C7orf50 OS=Homo sapiens GN=C7orf50 PE=1 SV=1;>tr|C9JQV0|C9JQV0_HUMAN Uncharacterized protein OS=Homo sapiens GN=C7orf50 PE=4 SV=1	6	6
A8KAK5;O60244	>tr|A8KAK5|A8KAK5_HUMAN cDNA FLJ77399, highly similar to Homo sapiens cofactor required for Sp1 transcriptional activation, subunit 2, 150kDa (CRSP2), mRNA OS=Homo sapiens PE=2 SV=1;>sp|O60244|MED14_HUMAN Mediator of RNA polymerase II transcription subunit	6	13
Q9H857;C9JTZ6;C9J036	>sp|Q9H857|NT5D2_HUMAN 5'-nucleotidase domain-containing protein 2 OS=Homo sapiens GN=NT5DC2 PE=1 SV=1;>tr|C9JTZ6|C9JTZ6_HUMAN Uncharacterized protein OS=Homo sapiens GN=NT5DC2 PE=4 SV=1	6	9
Q9Y5Q8;Q5T7U1;B7Z1V3;C9J393;Q5T7U4;Q9NXK9;Q5T7U0;Q5T7T9;Q5T7U5	>sp|Q9Y5Q8|TF3C5_HUMAN General transcription factor 3C polypeptide 5 OS=Homo sapiens GN=GTF3C5 PE=1 SV=2;>tr|Q5T7U1|Q5T7U1_HUMAN General transcription factor IIIC, polypeptide 5, 63kDa OS=Homo sapiens GN=GTF3C5 PE=2 SV=1;>tr|B7Z1V3|B7Z1V3_HUMAN cDNA FLJ547	6	4
P08621;A8KAQ5;B3KPV0;Q9UFS1	>sp|P08621|RU17_HUMAN U1 small nuclear ribonucleoprotein 70 kDa OS=Homo sapiens GN=SNRNP70 PE=1 SV=2;>tr|A8KAQ5|A8KAQ5_HUMAN cDNA FLJ77404, highly similar to Homo sapiens small nuclear ribonucleoprotein 70kDa polypeptide (RNP antigen) (SNRP70), transcript	6	5
Q8IWZ2;Q8IWZ3;Q8TEF1;Q7Z586;E7ET58;Q9NXF0;Q9H059;E7ETA2;Q8IWG5;Q9H7X4	>tr|Q8IWZ2|Q8IWZ2_HUMAN HCG2045902, isoform CRA_b OS=Homo sapiens GN=hCG_2045902 PE=2 SV=1;>sp|Q8IWZ3|ANKH1_HUMAN Ankyrin repeat and KH domain-containing protein 1 OS=Homo sapiens GN=ANKHD1 PE=1 SV=1;>tr|Q8TEF1|Q8TEF1_HUMAN FLJ00246 protein (Fragment) OS=H	6	2
P25398	>sp|P25398|RS12_HUMAN 40S ribosomal protein S12 OS=Homo sapiens GN=RPS12 PE=1 SV=3	6	6
P35610;B1APM4;A8K3P4;B4DU95;B7ZAT6	>sp|P35610|SOAT1_HUMAN Sterol O-acyltransferase 1 OS=Homo sapiens GN=SOAT1 PE=1 SV=3;>tr|B1APM4|B1APM4_HUMAN Sterol O-acyltransferase (Acyl-Coenzyme A: cholesterol acyltransferase) 1 (Fragment) OS=Homo sapiens GN=SOAT1 PE=4 SV=1;>tr|A8K3P4|A8K3P4_HUMAN cDN	6	4
O00186	>sp|O00186|STXB3_HUMAN Syntaxin-binding protein 3 OS=Homo sapiens GN=STXBP3 PE=1 SV=2	6	9
Q5VU08;Q9UEY8;Q59EK1;Q53FL4	>tr|Q5VU08|Q5VU08_HUMAN Adducin 3 (Gamma) OS=Homo sapiens GN=ADD3 PE=2 SV=1;>sp|Q9UEY8|ADDG_HUMAN Gamma-adducin OS=Homo sapiens GN=ADD3 PE=1 SV=1;>tr|Q59EK1|Q59EK1_HUMAN Adducin 3 isoform a variant (Fragment) OS=Homo sapiens PE=2 SV=1;>tr|Q53FL4|Q53FL4_HUM	6	5
A8K517;P62266;D6RD47;D6RGW3;D6R9I7;D6RIX0;D6RDJ2	>tr|A8K517|A8K517_HUMAN Ribosomal protein S23, isoform CRA_a OS=Homo sapiens GN=RPS23 PE=2 SV=1;>sp|P62266|RS23_HUMAN 40S ribosomal protein S23 OS=Homo sapiens GN=RPS23 PE=1 SV=3;>tr|D6RD47|D6RD47_HUMAN Uncharacterized protein OS=Homo sapiens GN=RPS23 PE=3	6	6
Q9Y3C6	>sp|Q9Y3C6|PPIL1_HUMAN Peptidyl-prolyl cis-trans isomerase-like 1 OS=Homo sapiens GN=PPIL1 PE=1 SV=1	6	5
Q58EY4;Q92922;B4DYQ1;Q05CR1;Q05BW5;B4DYF9	>tr|Q58EY4|Q58EY4_HUMAN SWI/SNF related, matrix associated, actin dependent regulator of chromatin, subfamily c, member 1 OS=Homo sapiens GN=SMARCC1 PE=2 SV=1;>sp|Q92922|SMRC1_HUMAN SWI/SNF complex subunit SMARCC1 OS=Homo sapiens GN=SMARCC1 PE=1 SV=3;>tr|B	6	4
O00165;Q5VYD6	>sp|O00165|HAX1_HUMAN HCLS1-associated protein X-1 OS=Homo sapiens GN=HAX1 PE=1 SV=2	6	7
B7Z7L1;Q9H9A5;B7Z4A6;B7Z5B3	>tr|B7Z7L1|B7Z7L1_HUMAN cDNA FLJ56488, highly similar to Homo sapiens CCR4-NOT transcription complex, subunit 10 (CNOT10), mRNA OS=Homo sapiens PE=2 SV=1;>sp|Q9H9A5|CNOTA_HUMAN CCR4-NOT transcription complex subunit 10 OS=Homo sapiens GN=CNOT10 PE=1 SV=1;>	6	9
Q9NSE4;A8K5W7	>sp|Q9NSE4|SYIM_HUMAN Isoleucyl-tRNA synthetase, mitochondrial OS=Homo sapiens GN=IARS2 PE=1 SV=2;>tr|A8K5W7|A8K5W7_HUMAN cDNA FLJ75180, highly similar to Homo sapiens mitochondrial isoleucine tRNA synthetase, mRNA OS=Homo sapiens PE=2 SV=1	6	6
P53582;Q5CZ91;D6RBD2;D6RF24	>sp|P53582|AMPM1_HUMAN Methionine aminopeptidase 1 OS=Homo sapiens GN=METAP1 PE=1 SV=2;>tr|Q5CZ91|Q5CZ91_HUMAN Methionine aminopeptidase OS=Homo sapiens GN=DKFZp781C0419 PE=2 SV=1	6	8
A8K1E9;B3KM34;O75439;Q96CP5;B4DM90;E7ERZ4;B3KQ85;Q9UG64	>tr|A8K1E9|A8K1E9_HUMAN cDNA FLJ78497 OS=Homo sapiens PE=2 SV=1;>tr|B3KM34|B3KM34_HUMAN cDNA FLJ10132 fis, clone HEMBA1003046, highly similar to Mitochondrial-processing peptidase subunit beta, mitochondrial (EC 3.4.24.64) OS=Homo sapiens PE=2 SV=1;>sp|O75	6	7
Q5VUJ6;Q08AD5	>sp|Q5VUJ6|LRCH2_HUMAN Leucine-rich repeat and calponin homology domain-containing protein 2 OS=Homo sapiens GN=LRCH2 PE=2 SV=2;>tr|Q08AD5|Q08AD5_HUMAN LRCH2 protein OS=Homo sapiens GN=LRCH2 PE=2 SV=1	6	6
B4E1U9;P60953;B4DMH5;B7ZAY4;E7ETU3;Q9UJM1;Q5JYX0;P17081;Q9UJM0;Q59G91;Q7Z513;Q9H4E5;B1AH79	>tr|B4E1U9|B4E1U9_HUMAN cDNA FLJ54776, highly similar to Cell division control protein 42 homolog OS=Homo sapiens PE=2 SV=1;>sp|P60953|CDC42_HUMAN Cell division control protein 42 homolog OS=Homo sapiens GN=CDC42 PE=1 SV=2;>tr|B4DMH5|B4DMH5_HUMAN cDNA FLJ5	6	5
Q96AD6;B3KPS5;P43250;D6RHX8;D6RHC7;D6RDA3	>tr|Q96AD6|Q96AD6_HUMAN G protein-coupled receptor kinase 6 OS=Homo sapiens GN=GRK6 PE=2 SV=1;>tr|B3KPS5|B3KPS5_HUMAN cDNA FLJ32135 fis, clone PEBLM2000333, highly similar to G protein-coupled receptor kinase 6 (EC 2.7.11.16) OS=Homo sapiens PE=2 SV=1;>sp|	6	4
P29372;Q1W6H1;Q5J9I4;A2IDA3	>sp|P29372|3MG_HUMAN DNA-3-methyladenine glycosylase OS=Homo sapiens GN=MPG PE=1 SV=3;>tr|Q1W6H1|Q1W6H1_HUMAN DNA-3-methyladenine glycosylase OS=Homo sapiens GN=MPG PE=2 SV=1;>tr|Q5J9I4|Q5J9I4_HUMAN N-methylpurine-DNA glycosylase OS=Homo sapiens GN=PIG16 P	6	5
P50579;B4DUX5;Q8NB11;Q96B43;B3KWL6	>sp|P50579|AMPM2_HUMAN Methionine aminopeptidase 2 OS=Homo sapiens GN=METAP2 PE=1 SV=1;>tr|B4DUX5|B4DUX5_HUMAN Methionine aminopeptidase OS=Homo sapiens PE=2 SV=1;>tr|Q8NB11|Q8NB11_HUMAN Methionine aminopeptidase OS=Homo sapiens PE=2 SV=1;>tr|Q96B43|Q96B43	6	3
Q9NYV4;B9EIQ6;B4DYX4;E7EUM9	>sp|Q9NYV4|CDK12_HUMAN Cyclin-dependent kinase 12 OS=Homo sapiens GN=CDK12 PE=1 SV=2;>tr|B9EIQ6|B9EIQ6_HUMAN CRKRS protein OS=Homo sapiens GN=CRKRS PE=2 SV=1;>tr|B4DYX4|B4DYX4_HUMAN cDNA FLJ60980, highly similar to Cell division cycle 2-related protein kin	6	5
Q9UPY3;E0AD28;B3KRG4	>sp|Q9UPY3|DICER_HUMAN Endoribonuclease Dicer OS=Homo sapiens GN=DICER1 PE=1 SV=3;>tr|E0AD28|E0AD28_HUMAN T-Dicer OS=Homo sapiens GN=DICER1 PE=2 SV=1	6	4
P37268;Q6IAX1;B4DND3;B4DJE5;B7Z1J3;B7Z9R8;B4DT56;B3KQ95;B4DTK0;B4DWP0	>sp|P37268|FDFT_HUMAN Squalene synthase OS=Homo sapiens GN=FDFT1 PE=1 SV=1;>tr|Q6IAX1|Q6IAX1_HUMAN FDFT1 protein OS=Homo sapiens GN=FDFT1 PE=2 SV=1;>tr|B4DND3|B4DND3_HUMAN cDNA FLJ55760, highly similar to Squalene synthetase (EC 2.5.1.21) OS=Homo sapiens P	6	7
Q71RC2;Q96J85;Q6P4E2;Q8TBL5;E7EU11	>sp|Q71RC2|LARP4_HUMAN La-related protein 4 OS=Homo sapiens GN=LARP4 PE=1 SV=3;>tr|Q96J85|Q96J85_HUMAN C-Mpl binding protein OS=Homo sapiens PE=2 SV=1;>tr|Q6P4E2|Q6P4E2_HUMAN LARP4 protein OS=Homo sapiens GN=LARP4 PE=2 SV=1	6	4
Q96C36;E7EUS9;Q4W8W1;B3KMB7;B4DQK8;E7EUD8;Q8NCZ0;A6NMB5;Q5TE93;Q5TE92;Q5TE90	>sp|Q96C36|P5CR2_HUMAN Pyrroline-5-carboxylate reductase 2 OS=Homo sapiens GN=PYCR2 PE=1 SV=1;>tr|E7EUS9|E7EUS9_HUMAN Uncharacterized protein OS=Homo sapiens GN=PYCR2 PE=4 SV=1;>tr|Q4W8W1|Q4W8W1_HUMAN Pyrroline-5-carboxylate reductase OS=Homo sapiens GN=P5	6	7
O15269;Q6NUL7;Q59EQ4;B4DR90;Q96IX6	>sp|O15269|SPTC1_HUMAN Serine palmitoyltransferase 1 OS=Homo sapiens GN=SPTLC1 PE=1 SV=1;>tr|Q6NUL7|Q6NUL7_HUMAN SPTLC1 protein OS=Homo sapiens GN=SPTLC1 PE=2 SV=1;>tr|Q59EQ4|Q59EQ4_HUMAN Serine palmitoyltransferase subunit 1 isoform a variant (Fragment) O	6	10
D6W592;Q8WVV9;A8K894;C9J9G0;B7WPG3;Q5JB52;C9IYN3;C9JJZ7	>tr|D6W592|D6W592_HUMAN Heterogeneous nuclear ribonucleoprotein L-like, isoform CRA_d OS=Homo sapiens GN=HNRPLL PE=4 SV=1;>sp|Q8WVV9|HNRLL_HUMAN Heterogeneous nuclear ribonucleoprotein L-like OS=Homo sapiens GN=HNRPLL PE=1 SV=1;>tr|A8K894|A8K894_HUMAN cDNA	6	7
A6NJM2;Q8IYS2;B2RXJ9	>tr|A6NJM2|A6NJM2_HUMAN Uncharacterized protein OS=Homo sapiens GN=KIAA2013 PE=4 SV=1;>sp|Q8IYS2|K2013_HUMAN Uncharacterized protein KIAA2013 OS=Homo sapiens GN=KIAA2013 PE=2 SV=1;>tr|B2RXJ9|B2RXJ9_HUMAN LOC728138 protein OS=Homo sapiens GN=LOC728138 PE=2	6	5
O75175;B7Z6J7;Q6ZMJ6	>sp|O75175|CNOT3_HUMAN CCR4-NOT transcription complex subunit 3 OS=Homo sapiens GN=CNOT3 PE=1 SV=1;>tr|B7Z6J7|B7Z6J7_HUMAN cDNA FLJ61662, highly similar to CCR4-NOT transcription complex subunit 3 OS=Homo sapiens PE=2 SV=1;>tr|Q6ZMJ6|Q6ZMJ6_HUMAN FLJ00420	6	2
A8K4I2;P16403;P16402;A3R0T7;A3R0T8;B2R984;P10412;Q4VB24;Q02539;A1L407;P22492	>tr|A8K4I2|A8K4I2_HUMAN Histone 1, H1c OS=Homo sapiens GN=HIST1H1C PE=2 SV=1;>sp|P16403|H12_HUMAN Histone H1.2 OS=Homo sapiens GN=HIST1H1C PE=1 SV=2;>sp|P16402|H13_HUMAN Histone H1.3 OS=Homo sapiens GN=HIST1H1D PE=1 SV=2;>tr|A3R0T7|A3R0T7_HUMAN Liver histo	6	6
B3KTL6;Q9NZN8;B2RDX7	>tr|B3KTL6|B3KTL6_HUMAN cDNA FLJ38470 fis, clone FEBRA2022013, highly similar to CCR4-NOT transcription complex subunit 2 (Fragment) OS=Homo sapiens PE=2 SV=1;>sp|Q9NZN8|CNOT2_HUMAN CCR4-NOT transcription complex subunit 2 OS=Homo sapiens GN=CNOT2 PE=1 SV=	6	7
Q8IWC1;B4DWD2	>sp|Q8IWC1|MA7D3_HUMAN MAP7 domain-containing protein 3 OS=Homo sapiens GN=MAP7D3 PE=1 SV=2;>tr|B4DWD2|B4DWD2_HUMAN cDNA FLJ58634, weakly similar to Mus musculus microtubule-associated protein 7 domain containing 1 (Mtap7d1), mRNA OS=Homo sapiens PE=2 SV=1	6	9
Q15058	>sp|Q15058|KIF14_HUMAN Kinesin-like protein KIF14 OS=Homo sapiens GN=KIF14 PE=1 SV=1	6	2
C9J4C3;C9J5P2;C9JGD1;P11388	>tr|C9J4C3|C9J4C3_HUMAN DNA topoisomerase 2 OS=Homo sapiens GN=TOP2A PE=3 SV=1;>tr|C9J5P2|C9J5P2_HUMAN DNA topoisomerase 2 OS=Homo sapiens GN=TOP2A PE=3 SV=1;>tr|C9JGD1|C9JGD1_HUMAN DNA topoisomerase 2 OS=Homo sapiens GN=TOP2A PE=3 SV=1;>sp|P11388|TOP2A_HU	6	4
A8MUT5;O60832;C9IYT0	>tr|A8MUT5|A8MUT5_HUMAN Uncharacterized protein OS=Homo sapiens GN=DKC1 PE=4 SV=1;>sp|O60832|DKC1_HUMAN H/ACA ribonucleoprotein complex subunit 4 OS=Homo sapiens GN=DKC1 PE=1 SV=3	6	9
Q8IZT6;E7EQ84;Q4G1H0;Q4G1H1;B3KWI2;Q4G1H2;Q5VYL4	>sp|Q8IZT6|ASPM_HUMAN Abnormal spindle-like microcephaly-associated protein OS=Homo sapiens GN=ASPM PE=1 SV=2;>tr|E7EQ84|E7EQ84_HUMAN Uncharacterized protein OS=Homo sapiens GN=ASPM PE=4 SV=1;>tr|Q4G1H0|Q4G1H0_HUMAN Abnormal spindle-like microcephaly assoc	6	3
Q7L273;B4DPW0	>sp|Q7L273|KCTD9_HUMAN BTB/POZ domain-containing protein KCTD9 OS=Homo sapiens GN=KCTD9 PE=2 SV=1;>tr|B4DPW0|B4DPW0_HUMAN cDNA FLJ60779, highly similar to BTB/POZ domain-containing protein KCTD9 OS=Homo sapiens PE=2 SV=1	6	2
CON__sp|CON_P08779|CON_K1C16_HUMAN;P08779;CON__tr|CON_Q3ZAW8|CON_Q3ZAW8_MOUSE;CON__sp|CON_Q9Z2K1|CON_K1C16_MOUSE;Q16195	>sp|CON_P08779|CON_K1C16_HUMAN Keratin, type I cytoskeletal 16 OS=Homo sapiens GN=KRT16 PE=1 SV=4;>sp|P08779|K1C16_HUMAN Keratin, type I cytoskeletal 16 OS=Homo sapiens GN=KRT16 PE=1 SV=4	6	5
C0JYY2;P04114;E1A689;A8K479;A8MUN2;Q7Z7Q0;Q13789	>tr|C0JYY2|C0JYY2_HUMAN Apolipoprotein B (Including Ag(X) antigen) OS=Homo sapiens GN=APOB PE=4 SV=1;>sp|P04114|APOB_HUMAN Apolipoprotein B-100 OS=Homo sapiens GN=APOB PE=1 SV=2;>tr|E1A689|E1A689_HUMAN Mutant Apo B 100 OS=Homo sapiens PE=2 SV=1	6	7
P51151;Q9NP90	>sp|P51151|RAB9A_HUMAN Ras-related protein Rab-9A OS=Homo sapiens GN=RAB9A PE=1 SV=1	5	5
Q7L523;Q5VZM2;Q5VZM0	>sp|Q7L523|RRAGA_HUMAN Ras-related GTP-binding protein A OS=Homo sapiens GN=RRAGA PE=1 SV=1;>sp|Q5VZM2|RRAGB_HUMAN Ras-related GTP-binding protein B OS=Homo sapiens GN=RRAGB PE=1 SV=1;>tr|Q5VZM0|Q5VZM0_HUMAN Ras-related GTP binding B (Fragment) OS=Homo sap	5	4
Q01581;Q5XJ04;Q8N995;P54868;Q6IBF4;B7Z8R3;D3Y5K6	>sp|Q01581|HMCS1_HUMAN Hydroxymethylglutaryl-CoA synthase, cytoplasmic OS=Homo sapiens GN=HMGCS1 PE=1 SV=2;>tr|Q5XJ04|Q5XJ04_HUMAN 3-hydroxy-3-methylglutaryl-Coenzyme A synthase 1 (Soluble) OS=Homo sapiens GN=HMGCS1 PE=2 SV=1;>tr|Q8N995|Q8N995_HUMAN cDNA F	5	4
Q9BYN8	>sp|Q9BYN8|RT26_HUMAN 28S ribosomal protein S26, mitochondrial OS=Homo sapiens GN=MRPS26 PE=1 SV=1	5	6
Q6NUQ4;B3LEU8;B3KUI9;B5MCD8;B2RD07;B4DLT7;B4DKI3;Q8N3H6	>sp|Q6NUQ4|TM214_HUMAN Transmembrane protein 214 OS=Homo sapiens GN=TMEM214 PE=1 SV=2;>tr|B3LEU8|B3LEU8_HUMAN TMEM214 protein (Fragment) OS=Homo sapiens GN=TMEM214 PE=2 SV=1;>tr|B3KUI9|B3KUI9_HUMAN cDNA FLJ39989 fis, clone STOMA2000678 OS=Homo sapiens PE=2	5	8
Q5HYI7;C9IYU8;Q7Z380;C9JJ95	>sp|Q5HYI7|MTX3_HUMAN Metaxin-3 OS=Homo sapiens GN=MTX3 PE=1 SV=2;>tr|C9IYU8|C9IYU8_HUMAN Uncharacterized protein OS=Homo sapiens GN=MTX3 PE=4 SV=1;>tr|Q7Z380|Q7Z380_HUMAN Metaxin-3. (Fragment) OS=Homo sapiens GN=MTX3 PE=2 SV=1;>tr|C9JJ95|C9JJ95_HUMAN Unch	5	3
Q7L0Y3;C9JVB6	>sp|Q7L0Y3|MRRP1_HUMAN Mitochondrial ribonuclease P protein 1 OS=Homo sapiens GN=RG9MTD1 PE=1 SV=2;>tr|C9JVB6|C9JVB6_HUMAN Uncharacterized protein OS=Homo sapiens GN=RG9MTD1 PE=4 SV=1	5	5
Q8N1F8;C9JQV3;B4DUE4;B4DKM2;B4DII2;O14559;B3KU02;A1A5D2;B0QYQ3;B4DSS6;E7ERV2	>sp|Q8N1F8|S11IP_HUMAN Serine/threonine-protein kinase 11-interacting protein OS=Homo sapiens GN=STK11IP PE=1 SV=3;>tr|C9JQV3|C9JQV3_HUMAN Uncharacterized protein OS=Homo sapiens GN=STK11IP PE=4 SV=1	5	6
B3KM74;O75431;B7Z9F3;Q8IZ68;C9JAZ1;C9JNK6	>tr|B3KM74|B3KM74_HUMAN cDNA FLJ10425 fis, clone NT2RP1000326, highly similar to Metaxin-2 OS=Homo sapiens PE=2 SV=1;>sp|O75431|MTX2_HUMAN Metaxin-2 OS=Homo sapiens GN=MTX2 PE=1 SV=1;>tr|B7Z9F3|B7Z9F3_HUMAN cDNA, FLJ78817, highly similar to Metaxin-2 OS=Ho	5	5
P82675;B4DIW8	>sp|P82675|RT05_HUMAN 28S ribosomal protein S5, mitochondrial OS=Homo sapiens GN=MRPS5 PE=1 SV=2;>tr|B4DIW8|B4DIW8_HUMAN cDNA FLJ61282, highly similar to Mitochondrial 28S ribosomal protein S5 OS=Homo sapiens PE=2 SV=1	5	5
B4DN86;Q92667;O15113	>tr|B4DN86|B4DN86_HUMAN cDNA FLJ56047, highly similar to A kinase anchor protein 1, mitochondrial OS=Homo sapiens PE=2 SV=1;>sp|Q92667|AKAP1_HUMAN A-kinase anchor protein 1, mitochondrial OS=Homo sapiens GN=AKAP1 PE=1 SV=1	5	5
A8MQ38;Q3KQS4;P46087;Q05BA7	>tr|A8MQ38|A8MQ38_HUMAN Uncharacterized protein OS=Homo sapiens GN=NOP2 PE=4 SV=1;>tr|Q3KQS4|Q3KQS4_HUMAN NOP2 protein OS=Homo sapiens GN=NOP2 PE=2 SV=1;>sp|P46087|NOP2_HUMAN Putative ribosomal RNA methyltransferase NOP2 OS=Homo sapiens GN=NOP2 PE=1 SV=2	5	5
P82932	>sp|P82932|RT06_HUMAN 28S ribosomal protein S6, mitochondrial OS=Homo sapiens GN=MRPS6 PE=1 SV=3	5	4
Q8IXB1;B3KNK5;B4DP04;Q3B7W8;Q6YPB0;E7EP04;Q86XS7;Q71S60;Q8N4C5	>sp|Q8IXB1|DJC10_HUMAN DnaJ homolog subfamily C member 10 OS=Homo sapiens GN=DNAJC10 PE=1 SV=2;>tr|B3KNK5|B3KNK5_HUMAN cDNA FLJ14795 fis, clone NT2RP4001219, highly similar to Homo sapiens DnaJ (Hsp40) homolog, subfamily C, member 10 (DNAJC10), mRNA OS=Hom	5	5
Q01813;B3KS15;Q5VSR7;Q8WTZ9;O14943;Q5VSR5;B1APP6;Q5VSR6;B1APP7;B1APP8	>sp|Q01813|K6PP_HUMAN 6-phosphofructokinase type C OS=Homo sapiens GN=PFKP PE=1 SV=2;>tr|B3KS15|B3KS15_HUMAN cDNA FLJ35278 fis, clone PROST2006579, highly similar to 6-phosphofructokinase type C (EC 2.7.1.11) OS=Homo sapiens PE=2 SV=1;>tr|Q5VSR7|Q5VSR7_HUM	5	9
O60763	>sp|O60763|USO1_HUMAN General vesicular transport factor p115 OS=Homo sapiens GN=USO1 PE=1 SV=2	5	3
D3DNI3;D3DNI2;B4DNH1;C9J0J7;P35080;C9JQ45;C9J712;C9J2N0	>tr|D3DNI3|D3DNI3_HUMAN Profilin (Fragment) OS=Homo sapiens GN=PFN2 PE=3 SV=1;>tr|D3DNI2|D3DNI2_HUMAN Profilin (Fragment) OS=Homo sapiens GN=PFN2 PE=3 SV=1;>tr|B4DNH1|B4DNH1_HUMAN Profilin OS=Homo sapiens PE=2 SV=1;>tr|C9J0J7|C9J0J7_HUMAN Uncharacterized p	5	2
O00232;A6NP15	>sp|O00232|PSD12_HUMAN 26S proteasome non-ATPase regulatory subunit 12 OS=Homo sapiens GN=PSMD12 PE=1 SV=3;>tr|A6NP15|A6NP15_HUMAN Proteasome (Prosome, macropain) 26S subunit, non-ATPase, 12, isoform CRA_c OS=Homo sapiens GN=PSMD12 PE=2 SV=1	5	8
Q9NWS8;Q5SZ82;Q9H5X7;E7EQI2	>sp|Q9NWS8|RMND1_HUMAN Required for meiotic nuclear division protein 1 homolog OS=Homo sapiens GN=RMND1 PE=1 SV=2;>tr|Q5SZ82|Q5SZ82_HUMAN Required for meiotic nuclear division 1 homolog (S. cerevisiae) (Fragment) OS=Homo sapiens GN=RMND1 PE=2 SV=1	5	6
Q8TDB6	>sp|Q8TDB6|DTX3L_HUMAN E3 ubiquitin-protein ligase DTX3L OS=Homo sapiens GN=DTX3L PE=1 SV=1	5	3
A8K7Z9;B2RDX0;Q8NEM2	>tr|A8K7Z9|A8K7Z9_HUMAN cDNA FLJ78530, highly similar to Homo sapiens SHC SH2-domain binding protein 1 (SHCBP1), mRNA OS=Homo sapiens PE=2 SV=1;>tr|B2RDX0|B2RDX0_HUMAN cDNA, FLJ96805, highly similar to Homo sapiens SHC SH2-domain binding protein 1 (SHCBP1)	5	3
Q96MF7;E5RHW9;E5RFJ1;E5RIM1;E5RG00;E5RK09	>sp|Q96MF7|NSE2_HUMAN E3 SUMO-protein ligase NSE2 OS=Homo sapiens GN=NSMCE2 PE=1 SV=2;>tr|E5RHW9|E5RHW9_HUMAN Uncharacterized protein OS=Homo sapiens GN=NSMCE2 PE=4 SV=1;>tr|E5RFJ1|E5RFJ1_HUMAN Uncharacterized protein OS=Homo sapiens GN=NSMCE2 PE=4 SV=1;>t	5	6
Q92973;E7EW37;B4DSC0	>sp|Q92973|TNPO1_HUMAN Transportin-1 OS=Homo sapiens GN=TNPO1 PE=1 SV=2	5	5
Q13555;A8K6N9;Q5SWX3;Q5SWX4;B3KY86;Q8WU40;B3KTH7;O00561;B4DVQ3;Q13280	>sp|Q13555|KCC2G_HUMAN Calcium/calmodulin-dependent protein kinase type II subunit gamma OS=Homo sapiens GN=CAMK2G PE=1 SV=3;>tr|A8K6N9|A8K6N9_HUMAN cDNA FLJ77153, highly similar to Homo sapiens calcium/calmodulin-dependent protein kinase (CaM kinase) II g	5	4
O95059	>sp|O95059|RPP14_HUMAN Ribonuclease P protein subunit p14 OS=Homo sapiens GN=RPP14 PE=1 SV=3	5	3
E7EVU8;Q7Z6Z7;Q5H924;Q5H935;Q5H962;B4DGF6;Q53FW4	>tr|E7EVU8|E7EVU8_HUMAN Uncharacterized protein OS=Homo sapiens GN=HUWE1 PE=4 SV=1;>sp|Q7Z6Z7|HUWE1_HUMAN E3 ubiquitin-protein ligase HUWE1 OS=Homo sapiens GN=HUWE1 PE=1 SV=3;>tr|Q5H924|Q5H924_HUMAN HECT, UBA and WWE domain containing 1 (Fragment) OS=Homo	5	4
Q96SK2;C9JEK2;C9JYX1	>sp|Q96SK2|TM209_HUMAN Transmembrane protein 209 OS=Homo sapiens GN=TMEM209 PE=1 SV=2;>tr|C9JEK2|C9JEK2_HUMAN Uncharacterized protein OS=Homo sapiens GN=TMEM209 PE=4 SV=1	5	6
P31946;B5BU24;Q59EQ2;Q4VY19;Q4VY20	>sp|P31946|1433B_HUMAN 14-3-3 protein beta/alpha OS=Homo sapiens GN=YWHAB PE=1 SV=3;>tr|B5BU24|B5BU24_HUMAN 14-3-3 protein beta/alpha OS=Homo sapiens GN=YWHAB PE=2 SV=1	5	5
Q9P032;REV__Q8WXD0;REV__Q3KU23;REV__P06331	>sp|Q9P032|NDUF4_HUMAN NADH dehydrogenase [ubiquinone] 1 alpha subcomplex assembly factor 4 OS=Homo sapiens GN=NDUFAF4 PE=1 SV=1	5	6
Q16630;C9JGC2;B4DSU9	>sp|Q16630|CPSF6_HUMAN Cleavage and polyadenylation specificity factor subunit 6 OS=Homo sapiens GN=CPSF6 PE=1 SV=2;>tr|C9JGC2|C9JGC2_HUMAN Uncharacterized protein OS=Homo sapiens GN=CPSF6 PE=4 SV=1	5	5
P56556	>sp|P56556|NDUA6_HUMAN NADH dehydrogenase [ubiquinone] 1 alpha subcomplex subunit 6 OS=Homo sapiens GN=NDUFA6 PE=1 SV=3	5	3
P61204;P84077;B4E190;B7ZB63;B4DEB9;B4DLJ3;A4D0Z3;P84085;B4DN70;B4DJC8;C9J1Z8	>sp|P61204|ARF3_HUMAN ADP-ribosylation factor 3 OS=Homo sapiens GN=ARF3 PE=1 SV=2;>sp|P84077|ARF1_HUMAN ADP-ribosylation factor 1 OS=Homo sapiens GN=ARF1 PE=1 SV=2;>tr|B4E190|B4E190_HUMAN cDNA FLJ57770, moderately similar to ADP-ribosylation factor 3 OS=Ho	5	4
Q6NVC0;P05141;B2RCV1;Q9H0C2;O75961	>tr|Q6NVC0|Q6NVC0_HUMAN SLC25A5 protein (Fragment) OS=Homo sapiens GN=SLC25A5 PE=2 SV=1;>sp|P05141|ADT2_HUMAN ADP/ATP translocase 2 OS=Homo sapiens GN=SLC25A5 PE=1 SV=7;>tr|B2RCV1|B2RCV1_HUMAN cDNA, FLJ96310, highly similar to Homo sapiens solute carrier f	5	4
Q13838;Q5STA0;Q5STU3;B0V2L1;B4DP52;B0V2L2;A2BF54;A6PWH1;B0S4X2;B0S8C3;B0UZ18;B0UZ99;A2AB31;A2BF53;A6PWH0;B0S4X1;B0S8C2;B0UZ17;B0UZ98;B0V2L3;B0V2L0;Q59G92;A2BF56;B0S4X4;B0S8B3;B0UZ21;B0UZA2;Q5STA2;Q5STU9;A2BF57;A6PWH2;B0S4X3;B0S8B2;B0UZ20;B0UZA1;B4DIJ6;A2BF55;A6PWH3;B0S8C4;B0UZ19;B0UZA0;Q5RJ65;B4DIZ8;B0V2L6;B0V2L5;A2AB30;A2BF52;A6PWG9;B0S4X9;B0S8B9;B0UZ14;B0UZB3;B0V2K9;B0V2L4;A6PWH4;B0S4X5;B0S8B4;…	>sp|Q13838|UAP56_HUMAN Spliceosome RNA helicase BAT1 OS=Homo sapiens GN=BAT1 PE=1 SV=1;>tr|Q5STA0|Q5STA0_HUMAN HLA-B associated transcript 1 (Fragment) OS=Homo sapiens GN=BAT1 PE=2 SV=2;>tr|Q5STU3|Q5STU3_HUMAN HLA-B associated transcript 1 OS=Homo sapiens	5	9
Q53H10;Q9NS91;C9J0Q4	>tr|Q53H10|Q53H10_HUMAN Postreplication repair protein hRAD18p variant (Fragment) OS=Homo sapiens PE=2 SV=1;>sp|Q9NS91|RAD18_HUMAN E3 ubiquitin-protein ligase RAD18 OS=Homo sapiens GN=RAD18 PE=1 SV=2	5	10
P49321;Q53H03;Q5T626;B4DQP3;B4DS57;O95138;Q6PJY7;Q5T624;Q9P1N1;Q5T627;Q5T623	>sp|P49321|NASP_HUMAN Nuclear autoantigenic sperm protein OS=Homo sapiens GN=NASP PE=1 SV=2;>tr|Q53H03|Q53H03_HUMAN Nuclear autoantigenic sperm protein isoform 2 variant (Fragment) OS=Homo sapiens PE=2 SV=1;>tr|Q5T626|Q5T626_HUMAN Nuclear autoantigenic spe	5	4
B2R6D0;Q99460;Q05CW6;Q05BX4;C9J9M4	>tr|B2R6D0|B2R6D0_HUMAN cDNA, FLJ92896, highly similar to Homo sapiens proteasome (prosome, macropain) 26S subunit, non-ATPase, 1 (PSMD1), mRNA OS=Homo sapiens PE=2 SV=1;>sp|Q99460|PSMD1_HUMAN 26S proteasome non-ATPase regulatory subunit 1 OS=Homo sapiens	5	2
Q9BQ39;B4DED6;B4DW97;Q53FI9;Q9NTA9	>sp|Q9BQ39|DDX50_HUMAN ATP-dependent RNA helicase DDX50 OS=Homo sapiens GN=DDX50 PE=1 SV=1;>tr|B4DED6|B4DED6_HUMAN cDNA FLJ56545, highly similar to ATP-dependent RNA helicase DDX50 (EC 3.6.1.-) OS=Homo sapiens PE=2 SV=1;>tr|B4DW97|B4DW97_HUMAN cDNA FLJ6143	5	7
Q9NVU7;E7EW05;B4DT66;D6RC74;C9JFC6;D6RIR5	>sp|Q9NVU7|SDA1_HUMAN Protein SDA1 homolog OS=Homo sapiens GN=SDAD1 PE=1 SV=3;>tr|E7EW05|E7EW05_HUMAN Uncharacterized protein OS=Homo sapiens GN=SDAD1 PE=4 SV=1;>tr|B4DT66|B4DT66_HUMAN cDNA FLJ55367, highly similar to Rattus norvegicus SDA1 domain containi	5	8
Q9H0L4;B3V096;E7EWR4;P33240;B4DUD5	>sp|Q9H0L4|CSTFT_HUMAN Cleavage stimulation factor subunit 2 tau variant OS=Homo sapiens GN=CSTF2T PE=1 SV=1	5	2
P83111	>sp|P83111|LACTB_HUMAN Serine beta-lactamase-like protein LACTB, mitochondrial OS=Homo sapiens GN=LACTB PE=1 SV=2	5	5
A8K6T5;Q9UBL3;B4DPT1;B4DEM3	>tr|A8K6T5|A8K6T5_HUMAN cDNA FLJ75144, highly similar to Homo sapiens ash2 (absent, small, or homeotic)-like (ASH2L), mRNA OS=Homo sapiens PE=2 SV=1;>sp|Q9UBL3|ASH2L_HUMAN Set1/Ash2 histone methyltransferase complex subunit ASH2 OS=Homo sapiens GN=ASH2L PE	5	4
O75251;Q7LD69;Q8NAS7;A8K0V6;B3KRI2;B7Z1U1;Q9H3K5;C9JKS5;Q6ZQU6;B7Z4P1;Q6ZS38	>sp|O75251|NDUS7_HUMAN NADH dehydrogenase [ubiquinone] iron-sulfur protein 7, mitochondrial OS=Homo sapiens GN=NDUFS7 PE=1 SV=3;>tr|Q7LD69|Q7LD69_HUMAN NADH-ubiquinone oxidoreductase Fe-S protein 7 variant OS=Homo sapiens PE=2 SV=1;>tr|Q8NAS7|Q8NAS7_HUMAN	5	5
Q8N2K0;Q5T712	>sp|Q8N2K0|ABD12_HUMAN Monoacylglycerol lipase ABHD12 OS=Homo sapiens GN=ABHD12 PE=2 SV=2	5	4
O95747;C9JIG9	>sp|O95747|OXSR1_HUMAN Serine/threonine-protein kinase OSR1 OS=Homo sapiens GN=OXSR1 PE=1 SV=1;>tr|C9JIG9|C9JIG9_HUMAN Uncharacterized protein OS=Homo sapiens GN=OXSR1 PE=4 SV=1	5	5
Q9Y446	>sp|Q9Y446|PKP3_HUMAN Plakophilin-3 OS=Homo sapiens GN=PKP3 PE=1 SV=1	5	5
O75380;Q6IBC4;D6RBT3	>sp|O75380|NDUS6_HUMAN NADH dehydrogenase [ubiquinone] iron-sulfur protein 6, mitochondrial OS=Homo sapiens GN=NDUFS6 PE=1 SV=1;>tr|Q6IBC4|Q6IBC4_HUMAN NADH dehydrogenase (Ubiquinone) Fe-S protein 6, 13kDa (NADH-coenzyme Q reductase), isoform CRA_a OS=Homo	5	5
Q13425;C9JMY8	>sp|Q13425|SNTB2_HUMAN Beta-2-syntrophin OS=Homo sapiens GN=SNTB2 PE=1 SV=1;>tr|C9JMY8|C9JMY8_HUMAN Uncharacterized protein OS=Homo sapiens GN=SNTB2 PE=4 SV=1	5	8
Q96A72;P61326;A6NEC0;B1ARP8	>sp|Q96A72|MGN2_HUMAN Protein mago nashi homolog 2 OS=Homo sapiens GN=MAGOHB PE=1 SV=1;>sp|P61326|MGN_HUMAN Protein mago nashi homolog OS=Homo sapiens GN=MAGOH PE=1 SV=1;>tr|A6NEC0|A6NEC0_HUMAN Uncharacterized protein OS=Homo sapiens GN=MAGOHB PE=4 SV=1;>t	5	5
B3KUY2;Q15185;B4DP11;B4DP21;B4DHP2;B4DDC6	>tr|B3KUY2|B3KUY2_HUMAN Prostaglandin E synthase 3 (Cytosolic), isoform CRA_c OS=Homo sapiens GN=PTGES3 PE=2 SV=1;>sp|Q15185|TEBP_HUMAN Prostaglandin E synthase 3 OS=Homo sapiens GN=PTGES3 PE=1 SV=1;>tr|B4DP11|B4DP11_HUMAN cDNA FLJ59942, highly similar to	5	6
P14324;Q14329;B3KMW3	>sp|P14324|FPPS_HUMAN Farnesyl pyrophosphate synthase OS=Homo sapiens GN=FDPS PE=1 SV=4;>tr|Q14329|Q14329_HUMAN Farnesyl pyrophosphate synthetase like-4 protein (Fragment) OS=Homo sapiens PE=2 SV=1;>tr|B3KMW3|B3KMW3_HUMAN cDNA FLJ12779 fis, clone NT2RP2001	5	3
Q9UI09;Q53HG1	>sp|Q9UI09|NDUAC_HUMAN NADH dehydrogenase [ubiquinone] 1 alpha subcomplex subunit 12 OS=Homo sapiens GN=NDUFA12 PE=1 SV=1;>tr|Q53HG1|Q53HG1_HUMAN 13kDa differentiation-associated protein variant (Fragment) OS=Homo sapiens PE=2 SV=1	5	4
Q9H7Z3;Q0VFW7;Q658X2	>sp|Q9H7Z3|CN102_HUMAN UPF0614 protein C14orf102 OS=Homo sapiens GN=C14orf102 PE=1 SV=3;>tr|Q0VFW7|Q0VFW7_HUMAN C14orf102 protein OS=Homo sapiens GN=C14orf102 PE=2 SV=1	5	8
A6H8V0;Q9H2M9;B3KNG8	>tr|A6H8V0|A6H8V0_HUMAN RAB3 GTPase activating protein subunit 2 (Non-catalytic) OS=Homo sapiens GN=RAB3GAP2 PE=2 SV=1;>sp|Q9H2M9|RBGPR_HUMAN Rab3 GTPase-activating protein non-catalytic subunit OS=Homo sapiens GN=RAB3GAP2 PE=1 SV=1;>tr|B3KNG8|B3KNG8_HUMAN	5	6
Q9Y6W5;B4DZN0;Q8IV90;Q05BU7;B4E3J5;Q5T8P4;Q9UPY6;Q86VQ2;Q8NBU0	>sp|Q9Y6W5|WASF2_HUMAN Wiskott-Aldrich syndrome protein family member 2 OS=Homo sapiens GN=WASF2 PE=1 SV=3;>tr|B4DZN0|B4DZN0_HUMAN cDNA FLJ59158, highly similar to Wiskott-Aldrich syndrome protein familymember 2 OS=Homo sapiens PE=2 SV=1;>sp|Q8IV90|WASF4_H	5	3
B1AJQ7;Q86Y82;Q6LEU0;B1AJQ6;B4DSZ1;B0AZT9	>tr|B1AJQ7|B1AJQ7_HUMAN Syntaxin 12 OS=Homo sapiens GN=STX12 PE=2 SV=1;>sp|Q86Y82|STX12_HUMAN Syntaxin-12 OS=Homo sapiens GN=STX12 PE=1 SV=1;>tr|Q6LEU0|Q6LEU0_HUMAN STX12 protein (Fragment) OS=Homo sapiens GN=STX12 PE=2 SV=1;>tr|B1AJQ6|B1AJQ6_HUMAN Syntaxi	5	5
Q01130;Q53FN0;B3KUY1;B4DN89;Q8NAK9;Q9BRL6;B3KUF7;B3KVY2;Q8N220;Q6NXQ0;B3KX15;C9JTN8;A4D2F6;A4D2F7	>sp|Q01130|SRSF2_HUMAN Serine/arginine-rich splicing factor 2 OS=Homo sapiens GN=SRSF2 PE=1 SV=4;>tr|Q53FN0|Q53FN0_HUMAN Splicing factor, arginine/serine-rich 2 variant (Fragment) OS=Homo sapiens PE=2 SV=1;>tr|B3KUY1|B3KUY1_HUMAN Splicing factor, arginine/	5	6
P82673;C9JQV1	>sp|P82673|RT35_HUMAN 28S ribosomal protein S35, mitochondrial OS=Homo sapiens GN=MRPS35 PE=1 SV=1;>tr|C9JQV1|C9JQV1_HUMAN Uncharacterized protein OS=Homo sapiens GN=MRPS35 PE=4 SV=1	5	5
Q14232;B4DGX0	>sp|Q14232|EI2BA_HUMAN Translation initiation factor eIF-2B subunit alpha OS=Homo sapiens GN=EIF2B1 PE=1 SV=1;>tr|B4DGX0|B4DGX0_HUMAN cDNA FLJ60506, highly similar to Translation initiation factor eIF-2B subunit alpha OS=Homo sapiens PE=2 SV=1	5	4
Q99426;A8MVD5;Q6FGY5	>sp|Q99426|TBCB_HUMAN Tubulin-folding cofactor B OS=Homo sapiens GN=TBCB PE=1 SV=2;>tr|A8MVD5|A8MVD5_HUMAN Uncharacterized protein OS=Homo sapiens GN=TBCB PE=4 SV=1;>tr|Q6FGY5|Q6FGY5_HUMAN CKAP1 protein OS=Homo sapiens GN=CKAP1 PE=2 SV=1	5	5
O60568;B3KQQ3;Q9UG85;B4DMP0;B4DPX5;C9JU11;C9JIX5	>sp|O60568|PLOD3_HUMAN Procollagen-lysine,2-oxoglutarate 5-dioxygenase 3 OS=Homo sapiens GN=PLOD3 PE=1 SV=1;>tr|B3KQQ3|B3KQQ3_HUMAN cDNA PSEC0016 fis, clone NT2RM1001076, highly similar to Procollagen-lysine,2-oxoglutarate 5-dioxygenase 3 (EC 1.14.11.4) OS	5	6
P41250	>sp|P41250|SYG_HUMAN Glycyl-tRNA synthetase OS=Homo sapiens GN=GARS PE=1 SV=3	5	3
O14949;B7Z4A1	>sp|O14949|QCR8_HUMAN Cytochrome b-c1 complex subunit 8 OS=Homo sapiens GN=UQCRQ PE=1 SV=4;>tr|B7Z4A1|B7Z4A1_HUMAN cDNA FLJ50798, weakly similar to Ubiquinol-cytochrome c reductase complex ubiquinone-binding protein QP-C (EC 1.10.2.2) OS=Homo sapiens PE=4	5	4
Q6ZTT1;P08237;Q96I60;B4E162;Q7KYX9;Q7Z683;E7ES70;P78457	>tr|Q6ZTT1|Q6ZTT1_HUMAN cDNA FLJ44241 fis, clone THYMU3008436, highly similar to 6-phosphofructokinase, muscle type (EC 2.7.1.11) OS=Homo sapiens PE=1 SV=1;>sp|P08237|K6PF_HUMAN 6-phosphofructokinase, muscle type OS=Homo sapiens GN=PFKM PE=1 SV=2;>tr|Q96I6	5	7
P20339;Q6FI44;B4DJA5	>sp|P20339|RAB5A_HUMAN Ras-related protein Rab-5A OS=Homo sapiens GN=RAB5A PE=1 SV=2;>tr|Q6FI44|Q6FI44_HUMAN Cervical cancer oncogene 10 protein OS=Homo sapiens GN=RAB5A PE=2 SV=1;>tr|B4DJA5|B4DJA5_HUMAN cDNA FLJ51867, highly similar to Ras-related protein	5	5
P09132;D6RA36;Q05D77;D6REE3;D6RBG4	>sp|P09132|SRP19_HUMAN Signal recognition particle 19 kDa protein OS=Homo sapiens GN=SRP19 PE=1 SV=3	5	3
B4DW34;Q92485;B4DE65;Q5T0Y8;B4DEC6	>tr|B4DW34|B4DW34_HUMAN cDNA FLJ56798, highly similar to Acid sphingomyelinase-like phosphodiesterase 3b (EC 3.1.4.-) OS=Homo sapiens PE=2 SV=1;>sp|Q92485|ASM3B_HUMAN Acid sphingomyelinase-like phosphodiesterase 3b OS=Homo sapiens GN=SMPDL3B PE=2 SV=2;>tr|	5	4
P04899;Q6B6N3;Q96C71;B3KTZ0;B4DYA0;B3KX51;B4E2X5;B3KP24;Q93020;Q6LCB5;Q6AWC5	>sp|P04899|GNAI2_HUMAN Guanine nucleotide-binding protein G(i) subunit alpha-2 OS=Homo sapiens GN=GNAI2 PE=1 SV=3;>tr|Q6B6N3|Q6B6N3_HUMAN Galphai2 protein OS=Homo sapiens PE=2 SV=1;>tr|Q96C71|Q96C71_HUMAN GNAI2 protein OS=Homo sapiens GN=GNAI2 PE=2 SV=1;>t	5	6
Q9BQA1;Q5QNY9;B4DP38;B4DJP0	>sp|Q9BQA1|MEP50_HUMAN Methylosome protein 50 OS=Homo sapiens GN=WDR77 PE=1 SV=1;>tr|Q5QNY9|Q5QNY9_HUMAN WD repeat domain 77 (Fragment) OS=Homo sapiens GN=WDR77 PE=2 SV=1;>tr|B4DP38|B4DP38_HUMAN cDNA FLJ55120, moderately similar to Methylosome protein 50 O	5	1
A4D177;Q13185;B8ZZ43;C9JMM0	>tr|A4D177|A4D177_HUMAN Chromobox homolog 3 (HP1 gamma homolog, Drosophila) OS=Homo sapiens GN=CBX3 PE=4 SV=1;>sp|Q13185|CBX3_HUMAN Chromobox protein homolog 3 OS=Homo sapiens GN=CBX3 PE=1 SV=4	5	4
B7ZLL0;B4DRN7;B7ZLK1;B7ZLK2;Q86YS7;B4DJ03	>tr|B7ZLL0|B7ZLL0_HUMAN KIAA0528 protein OS=Homo sapiens GN=KIAA0528 PE=2 SV=1;>tr|B4DRN7|B4DRN7_HUMAN cDNA FLJ54447 OS=Homo sapiens PE=2 SV=1;>tr|B7ZLK1|B7ZLK1_HUMAN KIAA0528 protein OS=Homo sapiens GN=KIAA0528 PE=2 SV=1;>tr|B7ZLK2|B7ZLK2_HUMAN KIAA0528 p	5	4
P63096;C9J3A4;B4E2V1;C9JPP4;C9JL77	>sp|P63096|GNAI1_HUMAN Guanine nucleotide-binding protein G(i) subunit alpha-1 OS=Homo sapiens GN=GNAI1 PE=1 SV=2;>tr|C9J3A4|C9J3A4_HUMAN Uncharacterized protein OS=Homo sapiens GN=GNAI1 PE=4 SV=1;>tr|B4E2V1|B4E2V1_HUMAN cDNA FLJ57446, highly similar to Gu	5	3
O43920;Q6IBA0	>sp|O43920|NDUS5_HUMAN NADH dehydrogenase [ubiquinone] iron-sulfur protein 5 OS=Homo sapiens GN=NDUFS5 PE=1 SV=3;>tr|Q6IBA0|Q6IBA0_HUMAN NADH dehydrogenase (Ubiquinone) Fe-S protein 5, 15kDa (NADH-coenzyme Q reductase) OS=Homo sapiens GN=NDUFS5 PE=2 SV=1	5	5
B2RAU5;Q9Y5X1;B3KXH8;Q59ES5;O95061	>tr|B2RAU5|B2RAU5_HUMAN cDNA, FLJ95128, highly similar to Homo sapiens sorting nexin 9 (SNX9), mRNA OS=Homo sapiens PE=2 SV=1;>sp|Q9Y5X1|SNX9_HUMAN Sorting nexin-9 OS=Homo sapiens GN=SNX9 PE=1 SV=1;>tr|B3KXH8|B3KXH8_HUMAN cDNA FLJ45417 fis, clone BRHIP3033	5	7
A8K4S8;Q8WYA0;Q05DP9	>tr|A8K4S8|A8K4S8_HUMAN cDNA FLJ76176, highly similar to Homo sapiens carnitine deficiency-associated, expressed in ventricle 1 (CDV1), transcript variant 1, mRNA OS=Homo sapiens PE=2 SV=1;>sp|Q8WYA0|IFT81_HUMAN Intraflagellar transport protein 81 homolog	5	1
O00217;B4DYI3;E7ES27;Q53G17	>sp|O00217|NDUS8_HUMAN NADH dehydrogenase [ubiquinone] iron-sulfur protein 8, mitochondrial OS=Homo sapiens GN=NDUFS8 PE=1 SV=1;>tr|B4DYI3|B4DYI3_HUMAN cDNA FLJ57061, highly similar to NADH-ubiquinone oxidoreductase 23 kDa subunit, mitochondrial (EC 1.6.5.	5	5
P57772;Q96HZ6;C9J8T0	>sp|P57772|SELB_HUMAN Selenocysteine-specific elongation factor OS=Homo sapiens GN=EEFSEC PE=1 SV=4;>tr|Q96HZ6|Q96HZ6_HUMAN EEFSEC protein OS=Homo sapiens GN=EEFSEC PE=2 SV=1;>tr|C9J8T0|C9J8T0_HUMAN Uncharacterized protein OS=Homo sapiens GN=EEFSEC PE=4 SV	5	8
B4DPD5;Q96FW1;Q659F9;B3KUV5;B4E053	>tr|B4DPD5|B4DPD5_HUMAN cDNA FLJ56307, highly similar to Ubiquitin thioesterase protein OTUB1 (EC 3.4.-.-) OS=Homo sapiens PE=2 SV=1;>sp|Q96FW1|OTUB1_HUMAN Ubiquitin thioesterase OTUB1 OS=Homo sapiens GN=OTUB1 PE=1 SV=2;>tr|Q659F9|Q659F9_HUMAN Putative unc	5	4
P13489	>sp|P13489|RINI_HUMAN Ribonuclease inhibitor OS=Homo sapiens GN=RNH1 PE=1 SV=2	5	7
A8MSU4;P00492;Q6LET3	>tr|A8MSU4|A8MSU4_HUMAN Uncharacterized protein OS=Homo sapiens GN=HPRT1 PE=4 SV=1;>sp|P00492|HPRT_HUMAN Hypoxanthine-guanine phosphoribosyltransferase OS=Homo sapiens GN=HPRT1 PE=1 SV=2;>tr|Q6LET3|Q6LET3_HUMAN HPRT1 protein (Fragment) OS=Homo sapiens GN=H	5	5
P51148	>sp|P51148|RAB5C_HUMAN Ras-related protein Rab-5C OS=Homo sapiens GN=RAB5C PE=1 SV=2	5	6
P48047;Q53HH2	>sp|P48047|ATPO_HUMAN ATP synthase subunit O, mitochondrial OS=Homo sapiens GN=ATP5O PE=1 SV=1;>tr|Q53HH2|Q53HH2_HUMAN Mitochondrial ATP synthase, O subunit variant (Fragment) OS=Homo sapiens PE=2 SV=1	5	4
Q9H936;Q9H1K4;C9J1H6	>sp|Q9H936|GHC1_HUMAN Mitochondrial glutamate carrier 1 OS=Homo sapiens GN=SLC25A22 PE=1 SV=1	5	2
Q6LES2;P09525;Q6P452;B4DDZ4;B4DE02;B4DDF9;Q59FK3;B4E1S2;Q6MZI0	>tr|Q6LES2|Q6LES2_HUMAN ANXA4 protein (Fragment) OS=Homo sapiens GN=ANXA4 PE=2 SV=1;>sp|P09525|ANXA4_HUMAN Annexin A4 OS=Homo sapiens GN=ANXA4 PE=1 SV=4;>tr|Q6P452|Q6P452_HUMAN ANXA4 protein OS=Homo sapiens GN=ANXA4 PE=2 SV=1;>tr|B4DDZ4|B4DDZ4_HUMAN cDNA F	5	11
B7Z2B0;Q13557;D6R938;A8MVS8;D6RHF7;C9J9N7;C9JDC0;Q4G1A8;C9J5I0;A8K161;Q7LDD5;Q9UQM7;Q8IWE0;Q92991;E7EQE4;E7ETC9;E7ERS6;D6RFJ0;Q75LA8;D6RHX9	>tr|B7Z2B0|B7Z2B0_HUMAN cDNA FLJ53470, highly similar to Calcium/calmodulin-dependent protein kinase type II delta chain (EC 2.7.11.17) OS=Homo sapiens PE=2 SV=1;>sp|Q13557|KCC2D_HUMAN Calcium/calmodulin-dependent protein kinase type II subunit delta OS=Ho	5	7
A8KAE0;O75717;A8MRA5;B3KMD2;B3KMC2;Q05DR3;B3KMD9;C9JYB3;C9JW18	>tr|A8KAE0|A8KAE0_HUMAN cDNA FLJ78476, highly similar to Homo sapiens WD repeat and HMG-box DNA binding protein 1 (WDHD1), transcript variant 1, mRNA OS=Homo sapiens PE=2 SV=1;>sp|O75717|WDHD1_HUMAN WD repeat and HMG-box DNA-binding protein 1 OS=Homo sapie	5	6
P28066;Q5U0A0;B4E2V4	>sp|P28066|PSA5_HUMAN Proteasome subunit alpha type-5 OS=Homo sapiens GN=PSMA5 PE=1 SV=3;>tr|Q5U0A0|Q5U0A0_HUMAN Proteasome subunit alpha type OS=Homo sapiens PE=2 SV=1;>tr|B4E2V4|B4E2V4_HUMAN Proteasome (Prosome, macropain) subunit, alpha type, 5, isoform	5	7
O43663;E7EMS1;REV__A2BF75;REV__Q8NE71;REV__Q2L6I2;REV__B4DU44;REV__Q59F96;REV__P07476;B4E238	>sp|O43663|PRC1_HUMAN Protein regulator of cytokinesis 1 OS=Homo sapiens GN=PRC1 PE=1 SV=2;>tr|E7EMS1|E7EMS1_HUMAN Uncharacterized protein OS=Homo sapiens GN=PRC1 PE=4 SV=1	5	7
Q0VAM0;Q8WYA6;B4DE16;A2A2P1;C9JS85	>tr|Q0VAM0|Q0VAM0_HUMAN Catenin, beta like 1 OS=Homo sapiens GN=CTNNBL1 PE=2 SV=1;>sp|Q8WYA6|CTBL1_HUMAN Beta-catenin-like protein 1 OS=Homo sapiens GN=CTNNBL1 PE=1 SV=1;>tr|B4DE16|B4DE16_HUMAN cDNA FLJ53492, highly similar to Beta-catenin-like protein 1 O	5	8
A8K6M4;Q9UEU0;B2RE64;Q5TZX9	>tr|A8K6M4|A8K6M4_HUMAN cDNA FLJ75725, highly similar to Homo sapiens vesicle transport through interaction with t-SNAREs homolog 1B (yeast) (VTI1B), mRNA OS=Homo sapiens PE=2 SV=1;>sp|Q9UEU0|VTI1B_HUMAN Vesicle transport through interaction with t-SNAREs	5	4
B5BU08;Q01081;Q701P4;Q71RF1;Q7Z780;Q8WU68;Q69YM7	>tr|B5BU08|B5BU08_HUMAN U2 small nuclear RNA auxillary factor 1 isoform a OS=Homo sapiens GN=U2AF1 PE=2 SV=1;>sp|Q01081|U2AF1_HUMAN Splicing factor U2AF 35 kDa subunit OS=Homo sapiens GN=U2AF1 PE=1 SV=3;>tr|Q701P4|Q701P4_HUMAN U2 snRNP auxiliary factor sma	5	4
P84095;Q6ICQ8	>sp|P84095|RHOG_HUMAN Rho-related GTP-binding protein RhoG OS=Homo sapiens GN=RHOG PE=1 SV=1;>tr|Q6ICQ8|Q6ICQ8_HUMAN ARHG protein (Fragment) OS=Homo sapiens GN=ARHG PE=2 SV=1	5	7
Q96GM8;B4DEM6;B4DP23;B3KSC7	>sp|Q96GM8|TOE1_HUMAN Target of EGR1 protein 1 OS=Homo sapiens GN=TOE1 PE=1 SV=1;>tr|B4DEM6|B4DEM6_HUMAN cDNA FLJ59313, highly similar to Homo sapiens target of EGR1, member 1 (nuclear) (TOE1), mRNA OS=Homo sapiens PE=2 SV=1;>tr|B4DP23|B4DP23_HUMAN cDNA FL	5	6
Q8TDJ5;Q92734;Q7Z426;Q05BK6;C9JJP5;Q7Z427;C9JUE0;C9JTY3	>tr|Q8TDJ5|Q8TDJ5_HUMAN Tyrosine-protein kinase receptor OS=Homo sapiens GN=TFG/ALK fusion PE=2 SV=1;>sp|Q92734|TFG_HUMAN Protein TFG OS=Homo sapiens GN=TFG PE=1 SV=2;>tr|Q7Z426|Q7Z426_HUMAN Putative MAPK activating protein OS=Homo sapiens PE=2 SV=1;>tr|Q0	5	6
B4DMU0;E7D7X9;E7D7Y0;P32322;A6NFM2;B7Z8T1;Q2TU78;E2QRB3;Q9HBQ4;Q8TBX0	>tr|B4DMU0|B4DMU0_HUMAN Pyrroline-5-carboxylate reductase OS=Homo sapiens PE=2 SV=1;>tr|E7D7X9|E7D7X9_HUMAN Mitochondrial pyrroline-5-carboxylate reductase 1 OS=Homo sapiens PE=2 SV=1;>tr|E7D7Y0|E7D7Y0_HUMAN Mitochondrial pyrroline-5-carboxylate reductase	5	4
A8K651;Q07021	>tr|A8K651|A8K651_HUMAN cDNA FLJ75700, highly similar to Homo sapiens complement component 1, q subcomponent binding protein (C1QBP), nuclear gene encoding mitochondrial protein, mRNA OS=Homo sapiens PE=2 SV=1;>sp|Q07021|C1QBP_HUMAN Complement component 1	5	5
Q15404;Q32Q10;A6NDA7;A8KA46	>sp|Q15404|RSU1_HUMAN Ras suppressor protein 1 OS=Homo sapiens GN=RSU1 PE=1 SV=3;>tr|Q32Q10|Q32Q10_HUMAN RSU1 protein (Fragment) OS=Homo sapiens GN=RSU1 PE=2 SV=1;>tr|A6NDA7|A6NDA7_HUMAN Ras suppressor protein 1 variant 5 OS=Homo sapiens GN=RSU1 PE=4 SV=1;	5	3
P09543;B4DI06;B4DFN6	>sp|P09543|CN37_HUMAN 2',3'-cyclic-nucleotide 3'-phosphodiesterase OS=Homo sapiens GN=CNP PE=1 SV=2;>tr|B4DI06|B4DI06_HUMAN cDNA FLJ52954, highly similar to 2',3'-cyclic-nucleotide 3'-phosphodiesterase(EC 3.1.4.37) OS=Homo sapiens PE=2 SV=1;>tr|B4DFN6|B4DF	5	6
Q92547;A0AV47;A7E2X7	>sp|Q92547|TOPB1_HUMAN DNA topoisomerase 2-binding protein 1 OS=Homo sapiens GN=TOPBP1 PE=1 SV=3;>tr|A0AV47|A0AV47_HUMAN Topoisomerase (DNA) II binding protein 1 OS=Homo sapiens GN=TOPBP1 PE=2 SV=2;>tr|A7E2X7|A7E2X7_HUMAN Topoisomerase (DNA) II binding pro	5	5
Q9BYW2;C9JG86	>sp|Q9BYW2|SETD2_HUMAN Histone-lysine N-methyltransferase SETD2 OS=Homo sapiens GN=SETD2 PE=1 SV=3	5	4
O75616	>sp|O75616|ERAL1_HUMAN GTPase Era, mitochondrial OS=Homo sapiens GN=ERAL1 PE=1 SV=2	5	5
Q12788;A0JLS5	>sp|Q12788|TBL3_HUMAN Transducin beta-like protein 3 OS=Homo sapiens GN=TBL3 PE=1 SV=2;>tr|A0JLS5|A0JLS5_HUMAN TBL3 protein (Fragment) OS=Homo sapiens GN=TBL3 PE=2 SV=1	5	7
Q9BYD3	>sp|Q9BYD3|RM04_HUMAN 39S ribosomal protein L4, mitochondrial OS=Homo sapiens GN=MRPL4 PE=1 SV=1	5	3
B2R960;O43396;Q59G46;B3KT45	>tr|B2R960|B2R960_HUMAN cDNA, FLJ94230, highly similar to Homo sapiens thioredoxin-like 1 (TXNL1), mRNA OS=Homo sapiens PE=2 SV=1;>sp|O43396|TXNL1_HUMAN Thioredoxin-like protein 1 OS=Homo sapiens GN=TXNL1 PE=1 SV=3;>tr|Q59G46|Q59G46_HUMAN Thioredoxin-like	5	4
Q96S59;B2R8E1;O60738	>sp|Q96S59|RANB9_HUMAN Ran-binding protein 9 OS=Homo sapiens GN=RANBP9 PE=1 SV=1;>tr|B2R8E1|B2R8E1_HUMAN cDNA, FLJ93856, Homo sapiens RAN binding protein 9 (RANBP9), mRNA OS=Homo sapiens PE=2 SV=1	5	3
P17980;A8K781	>sp|P17980|PRS6A_HUMAN 26S protease regulatory subunit 6A OS=Homo sapiens GN=PSMC3 PE=1 SV=3;>tr|A8K781|A8K781_HUMAN cDNA FLJ75299, highly similar to Xenopus laevis proteasome (prosome, macropain) 26S subunit, ATPase 3, mRNA OS=Homo sapiens PE=2 SV=1	5	7
E5KT65;P19388;B4DJ89	>tr|E5KT65|E5KT65_HUMAN DNA-directed RNA polymerase subunit RPABC1 OS=Homo sapiens PE=4 SV=1;>sp|P19388|RPAB1_HUMAN DNA-directed RNA polymerases I, II, and III subunit RPABC1 OS=Homo sapiens GN=POLR2E PE=1 SV=4;>tr|B4DJ89|B4DJ89_HUMAN Polymerase (RNA) II (	5	5
P30040;A8MVK6;C9J183	>sp|P30040|ERP29_HUMAN Endoplasmic reticulum resident protein 29 OS=Homo sapiens GN=ERP29 PE=1 SV=4	5	6
Q9NQT5;A8K0K6;Q9NYS3	>sp|Q9NQT5|EXOS3_HUMAN Exosome complex exonuclease RRP40 OS=Homo sapiens GN=EXOSC3 PE=1 SV=3	5	5
B3KY51;Q8NC60	>tr|B3KY51|B3KY51_HUMAN cDNA FLJ46863 fis, clone UTERU3011558 OS=Homo sapiens PE=2 SV=1;>sp|Q8NC60|CD014_HUMAN Uncharacterized protein C4orf14 OS=Homo sapiens GN=C4orf14 PE=1 SV=2	5	4
Q9H000;C9J494;B4DPR4;Q9UHC7;B4DM96	>sp|Q9H000|MKRN2_HUMAN Probable E3 ubiquitin-protein ligase makorin-2 OS=Homo sapiens GN=MKRN2 PE=1 SV=2;>tr|C9J494|C9J494_HUMAN Uncharacterized protein OS=Homo sapiens GN=MKRN2 PE=4 SV=1;>tr|B4DPR4|B4DPR4_HUMAN Makorin, ring finger protein, 2, isoform CRA	5	5
A8KAH9;P62834;Q5U0C3;P61224;B4DQI8;B4DW94;A6NIZ1;E7ESV4;B4DW74;B7ZAY2;Q9BXV4;B7ZB78	>tr|A8KAH9|A8KAH9_HUMAN RAP1A, member of RAS oncogene family OS=Homo sapiens GN=RAP1A PE=2 SV=1;>sp|P62834|RAP1A_HUMAN Ras-related protein Rap-1A OS=Homo sapiens GN=RAP1A PE=1 SV=1;>tr|Q5U0C3|Q5U0C3_HUMAN RAP1A, member of RAS oncogene family OS=Homo sapien	5	7
O43324;C9J1V9;D6RBD7;C9JLK5;D6RCQ0	>sp|O43324|MCA3_HUMAN Eukaryotic translation elongation factor 1 epsilon-1 OS=Homo sapiens GN=EEF1E1 PE=1 SV=1;>tr|C9J1V9|C9J1V9_HUMAN HCG2043275 OS=Homo sapiens GN=EEF1E1 PE=4 SV=2;>tr|D6RBD7|D6RBD7_HUMAN HCG15559, isoform CRA_d OS=Homo sapiens GN=EEF1E1	5	5
O95168;B2RUY3;C9JXQ9	>sp|O95168|NDUB4_HUMAN NADH dehydrogenase [ubiquinone] 1 beta subcomplex subunit 4 OS=Homo sapiens GN=NDUFB4 PE=1 SV=3;>tr|B2RUY3|B2RUY3_HUMAN NADH dehydrogenase (Ubiquinone) 1 beta subcomplex, 4, 15kDa OS=Homo sapiens GN=NDUFB4 PE=4 SV=1	5	5
O75400;B4DPY2	>sp|O75400|PR40A_HUMAN Pre-mRNA-processing factor 40 homolog A OS=Homo sapiens GN=PRPF40A PE=1 SV=2;>tr|B4DPY2|B4DPY2_HUMAN cDNA FLJ59286, highly similar to Pre-mRNA-processing factor 40 homolog A (Fragment) OS=Homo sapiens PE=2 SV=1	5	4
Q6IN85;B4DKA9;Q5MIZ7;E7ER16;Q8N6W1	>sp|Q6IN85|P4R3A_HUMAN Serine/threonine-protein phosphatase 4 regulatory subunit 3A OS=Homo sapiens GN=SMEK1 PE=1 SV=1	5	4
Q86V81	>sp|Q86V81|THOC4_HUMAN THO complex subunit 4 OS=Homo sapiens GN=THOC4 PE=1 SV=3	5	5
C9IZE4;Q15008;Q6UV22;B3KT66;C9J0E9;C9J7B7	>tr|C9IZE4|C9IZE4_HUMAN Proteasome (Prosome, macropain) 26S subunit, non-ATPase, 6, isoform CRA_b OS=Homo sapiens GN=PSMD6 PE=4 SV=1;>sp|Q15008|PSMD6_HUMAN 26S proteasome non-ATPase regulatory subunit 6 OS=Homo sapiens GN=PSMD6 PE=1 SV=1;>tr|Q6UV22|Q6UV22_	5	5
B5BU22;P17252;Q2TSD3;Q59FI5;P05771;Q7Z727	>tr|B5BU22|B5BU22_HUMAN Protein kinase C alpha type OS=Homo sapiens GN=PRKCA PE=2 SV=1;>sp|P17252|KPCA_HUMAN Protein kinase C alpha type OS=Homo sapiens GN=PRKCA PE=1 SV=4;>tr|Q2TSD3|Q2TSD3_HUMAN Aging-associated gene 6 protein OS=Homo sapiens PE=2 SV=1;>t	5	9
Q6L8Q7	>sp|Q6L8Q7|PDE12_HUMAN 2',5'-phosphodiesterase 12 OS=Homo sapiens GN=PDE12 PE=1 SV=2	5	7
P51571;A6NLM8	>sp|P51571|SSRD_HUMAN Translocon-associated protein subunit delta OS=Homo sapiens GN=SSR4 PE=1 SV=1;>tr|A6NLM8|A6NLM8_HUMAN Uncharacterized protein OS=Homo sapiens GN=SSR4 PE=4 SV=1	5	5
Q3B726	>sp|Q3B726|RPA43_HUMAN DNA-directed RNA polymerase I subunit RPA43 OS=Homo sapiens GN=TWISTNB PE=1 SV=1	5	5
Q9H0C8	>sp|Q9H0C8|ILKAP_HUMAN Integrin-linked kinase-associated serine/threonine phosphatase 2C OS=Homo sapiens GN=ILKAP PE=1 SV=1	5	4
P78346;C9JJX7;Q5VU11;Q5VU10;B4DJR3	>sp|P78346|RPP30_HUMAN Ribonuclease P protein subunit p30 OS=Homo sapiens GN=RPP30 PE=1 SV=1;>tr|C9JJX7|C9JJX7_HUMAN Uncharacterized protein OS=Homo sapiens GN=RPP30 PE=4 SV=1;>tr|Q5VU11|Q5VU11_HUMAN Ribonuclease P (30kD) (RPP30) (Fragment) OS=Homo sapiens	5	5
O75792;Q6IBG3;Q6UQL6	>sp|O75792|RNH2A_HUMAN Ribonuclease H2 subunit A OS=Homo sapiens GN=RNASEH2A PE=1 SV=2;>tr|Q6IBG3|Q6IBG3_HUMAN Ribonuclease OS=Homo sapiens GN=JUNB PE=2 SV=1;>tr|Q6UQL6|Q6UQL6_HUMAN Ribonuclease OS=Homo sapiens GN=RNASEH2A PE=2 SV=1	5	3
Q7KZ85	>sp|Q7KZ85|SPT6H_HUMAN Transcription elongation factor SPT6 OS=Homo sapiens GN=SUPT6H PE=1 SV=2	5	4
A8K0D4;Q9Y6J9;B4DVM4	>tr|A8K0D4|A8K0D4_HUMAN cDNA FLJ78693, highly similar to Homo sapiens TAF6-like RNA polymerase II, p300/CBP-associated factor (PCAF)-associated factor, 65kDa (TAF6L), mRNA OS=Homo sapiens PE=2 SV=1;>sp|Q9Y6J9|TAF6L_HUMAN TAF6-like RNA polymerase II p300/CB	5	5
Q9Y2W1;Q6PJV4;Q6P0P7;Q05D20;Q7Z5U1	>sp|Q9Y2W1|TR150_HUMAN Thyroid hormone receptor-associated protein 3 OS=Homo sapiens GN=THRAP3 PE=1 SV=2	5	5
Q8NBU5;B4E2J1	>sp|Q8NBU5|ATAD1_HUMAN ATPase family AAA domain-containing protein 1 OS=Homo sapiens GN=ATAD1 PE=1 SV=1;>tr|B4E2J1|B4E2J1_HUMAN cDNA FLJ54240, highly similar to ATPase family AAA domain-containing protein 1 OS=Homo sapiens PE=2 SV=1	5	4
P04181;Q68CS0;Q59HE2	>sp|P04181|OAT_HUMAN Ornithine aminotransferase, mitochondrial OS=Homo sapiens GN=OAT PE=1 SV=1;>tr|Q68CS0|Q68CS0_HUMAN Putative uncharacterized protein DKFZp781A11155 OS=Homo sapiens GN=DKFZp781A11155 PE=2 SV=1	5	5
P21359;E1P657;Q59FX3;A8K1M1;Q14931;B4DXH1;B4DXP1	>sp|P21359|NF1_HUMAN Neurofibromin OS=Homo sapiens GN=NF1 PE=1 SV=2;>tr|E1P657|E1P657_HUMAN Neurofibromin 1 (Neurofibromatosis, von Recklinghausen disease, Watson disease), isoform CRA_a OS=Homo sapiens GN=NF1 PE=4 SV=1;>tr|Q59FX3|Q59FX3_HUMAN Neurofibromi	5	7
Q9NPD3	>sp|Q9NPD3|EXOS4_HUMAN Exosome complex exonuclease RRP41 OS=Homo sapiens GN=EXOSC4 PE=1 SV=3	5	5
P13804;Q53XN3;B4DT43	>sp|P13804|ETFA_HUMAN Electron transfer flavoprotein subunit alpha, mitochondrial OS=Homo sapiens GN=ETFA PE=1 SV=1;>tr|Q53XN3|Q53XN3_HUMAN Electron transfer flavoprotein alpha-subunit OS=Homo sapiens GN=ETFA PE=2 SV=1;>tr|B4DT43|B4DT43_HUMAN cDNA FLJ50859	5	5
Q9Y4F1;C9JME2;Q5JV94;Q5JV91;Q5JVI9	>sp|Q9Y4F1|FARP1_HUMAN FERM, RhoGEF and pleckstrin domain-containing protein 1 OS=Homo sapiens GN=FARP1 PE=1 SV=1;>tr|C9JME2|C9JME2_HUMAN Uncharacterized protein OS=Homo sapiens GN=FARP1 PE=4 SV=1	5	5
P16383;B3KUM5;A4UHR0;A4UHQ9;A4UHQ8;Q9BVX3	>sp|P16383|GCF_HUMAN GC-rich sequence DNA-binding factor OS=Homo sapiens GN=TCF9 PE=1 SV=2;>tr|B3KUM5|B3KUM5_HUMAN cDNA FLJ40245 fis, clone TESTI2023968, highly similar to GC-RICH SEQUENCE DNA-BINDING FACTOR OS=Homo sapiens PE=2 SV=1;>tr|A4UHR0|A4UHR0_HUMA	5	3
Q9NUQ8;B4DRU9	>sp|Q9NUQ8|ABCF3_HUMAN ATP-binding cassette sub-family F member 3 OS=Homo sapiens GN=ABCF3 PE=1 SV=2;>tr|B4DRU9|B4DRU9_HUMAN cDNA FLJ57179, highly similar to Homo sapiens ATP-binding cassette, sub-family F (GCN20), member 3 (ABCF3), mRNA OS=Homo sapiens PE	5	6
B3KN52;Q9UBP9;B8ZZ72;B4DQ40;Q59EC1;B8ZZL1	>tr|B3KN52|B3KN52_HUMAN cDNA FLJ13606 fis, clone PLACE1010579, highly similar to Homo sapiens GULP, engulfment adaptor PTB domain containing 1 (GULP1), mRNA OS=Homo sapiens PE=2 SV=1;>sp|Q9UBP9|GULP1_HUMAN PTB domain-containing engulfment adapter protein 1	5	4
Q8N7H5;E2QRB7;B4DGJ5	>sp|Q8N7H5|PAF1_HUMAN RNA polymerase II-associated factor 1 homolog OS=Homo sapiens GN=PAF1 PE=1 SV=2;>tr|E2QRB7|E2QRB7_HUMAN Uncharacterized protein OS=Homo sapiens GN=PAF1 PE=4 SV=1	5	12
B2RTU6;B7ZML2;E7EMP7;Q8TEU7;E7EWD4;A3KN82;D6RE77;Q8TEA3;E7ESW1;B7Z7Y1;Q9UHV4;A5PLL6;O43386	>tr|B2RTU6|B2RTU6_HUMAN HCG1981012, isoform CRA_b OS=Homo sapiens GN=RAPGEF6 PE=2 SV=1;>tr|B7ZML2|B7ZML2_HUMAN RAPGEF6 protein OS=Homo sapiens GN=RAPGEF6 PE=2 SV=1;>tr|E7EMP7|E7EMP7_HUMAN Uncharacterized protein OS=Homo sapiens GN=RAPGEF6 PE=4 SV=1;>sp|Q8T	5	5
D3DS86;Q9ULT8;Q2KQ74;B3KWT6	>tr|D3DS86|D3DS86_HUMAN HECT domain containing 1, isoform CRA_a OS=Homo sapiens GN=HECTD1 PE=4 SV=1;>sp|Q9ULT8|HECD1_HUMAN E3 ubiquitin-protein ligase HECTD1 OS=Homo sapiens GN=HECTD1 PE=1 SV=3;>tr|Q2KQ74|Q2KQ74_HUMAN HECTD1 (Fragment) OS=Homo sapiens PE=2	5	4
P60900;B4DXJ9;Q9BZ93;B4DQR4;Q59F72	>sp|P60900|PSA6_HUMAN Proteasome subunit alpha type-6 OS=Homo sapiens GN=PSMA6 PE=1 SV=1;>tr|B4DXJ9|B4DXJ9_HUMAN Proteasome (Prosome, macropain) subunit, alpha type, 6, isoform CRA_a OS=Homo sapiens GN=PSMA6 PE=2 SV=1	5	3
B4DYZ7;B7ZAQ5;Q15054;Q32MZ9;Q05BV7;Q32N00;Q569I8;Q8WUF6;B4DMA6	>tr|B4DYZ7|B4DYZ7_HUMAN cDNA FLJ54316, highly similar to DNA polymerase subunit delta 3 OS=Homo sapiens PE=2 SV=1;>tr|B7ZAQ5|B7ZAQ5_HUMAN cDNA, FLJ79269, highly similar to DNA polymerase subunit delta 3 OS=Homo sapiens PE=2 SV=1;>sp|Q15054|DPOD3_HUMAN DNA	5	4
Q9UBQ5;B4DVD7;B7ZAM9;B4DQ48	>sp|Q9UBQ5|EIF3K_HUMAN Eukaryotic translation initiation factor 3 subunit K OS=Homo sapiens GN=EIF3K PE=1 SV=1;>tr|B4DVD7|B4DVD7_HUMAN cDNA FLJ56725, highly similar to Eukaryotic translation initiation factor 3 subunit 12 OS=Homo sapiens PE=2 SV=1;>tr|B7ZA	5	5
B4DLZ8;Q53FN7;B4DWF7;Q7L1Q6;C9IZ80;D3DN77;B3KU41;C9JFN4;E7EMS9;Q96JW5;C9JF98;C9JWF5;C9J188	>tr|B4DLZ8|B4DLZ8_HUMAN cDNA FLJ55789, highly similar to Rattus norvegicus basic leucine zipper and W2 domains 1 (Bzw1), mRNA OS=Homo sapiens PE=2 SV=1;>tr|Q53FN7|Q53FN7_HUMAN BZW1 protein variant (Fragment) OS=Homo sapiens PE=2 SV=1;>tr|B4DWF7|B4DWF7_HUMA	5	3
Q13868;A3KFL5;A3KFL2;B4DKK6;A3KFL4;A3KFL1;B4E001;B3KQW2;A2VCR1	>sp|Q13868|EXOS2_HUMAN Exosome complex exonuclease RRP4 OS=Homo sapiens GN=EXOSC2 PE=1 SV=2;>tr|A3KFL5|A3KFL5_HUMAN Exosome component 2 OS=Homo sapiens GN=EXOSC2 PE=4 SV=1;>tr|A3KFL2|A3KFL2_HUMAN Exosome component 2 OS=Homo sapiens GN=EXOSC2 PE=4 SV=1;>tr|	5	5
B2R4D8;P61353;E4W6B6;Q6LCU2	>tr|B2R4D8|B2R4D8_HUMAN 60S ribosomal protein L27 OS=Homo sapiens PE=2 SV=1;>sp|P61353|RL27_HUMAN 60S ribosomal protein L27 OS=Homo sapiens GN=RPL27 PE=1 SV=2;>tr|E4W6B6|E4W6B6_HUMAN RPL27/NME2 fusion protein (Fragment) OS=Homo sapiens GN=RPL27 PE=2 SV=1	5	6
Q13586	>sp|Q13586|STIM1_HUMAN Stromal interaction molecule 1 OS=Homo sapiens GN=STIM1 PE=1 SV=3	5	4
Q5T5Y3;B7ZLW1;B6ZDG3	>sp|Q5T5Y3|CAMP1_HUMAN Calmodulin-regulated spectrin-associated protein 1 OS=Homo sapiens GN=CAMSAP1 PE=1 SV=2;>tr|B7ZLW1|B7ZLW1_HUMAN CAMSAP1 protein OS=Homo sapiens GN=CAMSAP1 PE=2 SV=1	5	4
P62851	>sp|P62851|RS25_HUMAN 40S ribosomal protein S25 OS=Homo sapiens GN=RPS25 PE=1 SV=1	5	5
Q12972;Q561W4;Q5TEJ4;Q38J66;B4E389;E7EVD4;Q6ICT4	>sp|Q12972|PP1R8_HUMAN Nuclear inhibitor of protein phosphatase 1 OS=Homo sapiens GN=PPP1R8 PE=1 SV=2;>tr|Q561W4|Q561W4_HUMAN Protein phosphatase 1, regulatory (Inhibitor) subunit 8 OS=Homo sapiens GN=PPP1R8 PE=2 SV=1;>tr|Q5TEJ4|Q5TEJ4_HUMAN Protein phosph	5	8
Q9NX40;D6RBN5;D6RDK6;C9K030;D6RIT9;D6RG39;D6RIV2;B4DND1;D6RDK1;D6R9T5;D6RI08;D6RC55;D6RA54;D6RDI5;D6RBC5;D6R918	>sp|Q9NX40|OCAD1_HUMAN OCIA domain-containing protein 1 OS=Homo sapiens GN=OCIAD1 PE=1 SV=1;>tr|D6RBN5|D6RBN5_HUMAN Uncharacterized protein OS=Homo sapiens GN=OCIAD1 PE=4 SV=1;>tr|D6RDK6|D6RDK6_HUMAN Uncharacterized protein OS=Homo sapiens GN=OCIAD1 PE=4 S	5	6
C9JA08;B3KT11;Q96D46;B3KMN5;B4DKU1;C9J0B9	>tr|C9JA08|C9JA08_HUMAN Uncharacterized protein OS=Homo sapiens GN=NMD3 PE=4 SV=1;>tr|B3KT11|B3KT11_HUMAN cDNA FLJ37430 fis, clone BRAWH2001679, highly similar to Homo sapiens NMD3 homolog (NMD3), mRNA OS=Homo sapiens PE=2 SV=1;>sp|Q96D46|NMD3_HUMAN 60S ri	5	4
Q6NXE6;Q68CW5;B4E1N1	>sp|Q6NXE6|ARMC6_HUMAN Armadillo repeat-containing protein 6 OS=Homo sapiens GN=ARMC6 PE=1 SV=2;>tr|Q68CW5|Q68CW5_HUMAN Putative uncharacterized protein DKFZp762A1314 (Fragment) OS=Homo sapiens GN=DKFZp762A1314 PE=2 SV=1;>tr|B4E1N1|B4E1N1_HUMAN cDNA FLJ509	5	4
Q9BPX5;B3KPC7	>sp|Q9BPX5|ARP5L_HUMAN Actin-related protein 2/3 complex subunit 5-like protein OS=Homo sapiens GN=ARPC5L PE=1 SV=1;>tr|B3KPC7|B3KPC7_HUMAN Actin-related protein 2/3 complex subunit 5 OS=Homo sapiens PE=2 SV=1	5	4
Q6IAN0	>sp|Q6IAN0|DRS7B_HUMAN Dehydrogenase/reductase SDR family member 7B OS=Homo sapiens GN=DHRS7B PE=1 SV=2	5	4
Q9H7E9	>sp|Q9H7E9|CH033_HUMAN UPF0488 protein C8orf33 OS=Homo sapiens GN=C8orf33 PE=1 SV=1	5	6
Q9UHD2;B4E164	>sp|Q9UHD2|TBK1_HUMAN Serine/threonine-protein kinase TBK1 OS=Homo sapiens GN=TBK1 PE=1 SV=1;>tr|B4E164|B4E164_HUMAN cDNA FLJ56613, highly similar to Serine/threonine-protein kinase TBK1 (EC 2.7.11.1) OS=Homo sapiens PE=2 SV=1	5	4
Q5T5U3;B7Z3A3;E7ESW5;B4DM37;Q5JSD8;Q5T5U2;Q5JSD4;Q5T5U1	>sp|Q5T5U3|RHG21_HUMAN Rho GTPase-activating protein 21 OS=Homo sapiens GN=ARHGAP21 PE=1 SV=1;>tr|B7Z3A3|B7Z3A3_HUMAN cDNA FLJ54686, highly similar to Homo sapiens Rho GTPase activating protein 21 (ARHGAP21), mRNA OS=Homo sapiens PE=2 SV=1	5	6
Q5T8L2;Q96CW5;B4DYP7	>tr|Q5T8L2|Q5T8L2_HUMAN Tubulin, gamma complex associated protein 3 OS=Homo sapiens GN=TUBGCP3 PE=2 SV=1;>sp|Q96CW5|GCP3_HUMAN Gamma-tubulin complex component 3 OS=Homo sapiens GN=TUBGCP3 PE=1 SV=2;>tr|B4DYP7|B4DYP7_HUMAN cDNA FLJ55435, highly similar to G	5	1
O15164;B4DYZ9;E7ES63;C9JPT4;Q6ZSA6	>sp|O15164|TIF1A_HUMAN Transcription intermediary factor 1-alpha OS=Homo sapiens GN=TRIM24 PE=1 SV=3;>tr|B4DYZ9|B4DYZ9_HUMAN cDNA FLJ53462, highly similar to Transcription intermediary factor 1-alpha OS=Homo sapiens PE=2 SV=1;>tr|E7ES63|E7ES63_HUMAN Unchar	5	5
P25788;Q6IB71	>sp|P25788|PSA3_HUMAN Proteasome subunit alpha type-3 OS=Homo sapiens GN=PSMA3 PE=1 SV=2;>tr|Q6IB71|Q6IB71_HUMAN Proteasome subunit alpha type OS=Homo sapiens GN=PSMA3 PE=2 SV=1	5	5
B4DT51;E7EQB3;Q9BSV6;B0V3I9;A9C4B9;B0V3J0	>tr|B4DT51|B4DT51_HUMAN cDNA FLJ54848, highly similar to tRNA-splicing endonuclease subunit Sen34 (EC 3.1.27.9) OS=Homo sapiens PE=2 SV=1;>tr|E7EQB3|E7EQB3_HUMAN Uncharacterized protein OS=Homo sapiens GN=TSEN34 PE=4 SV=1;>sp|Q9BSV6|SEN34_HUMAN tRNA-splici	5	3
Q9UPR3;Q5TCL0;Q5SZX1;Q96SX4	>sp|Q9UPR3|SMG5_HUMAN Protein SMG5 OS=Homo sapiens GN=SMG5 PE=1 SV=3	5	4
A8KAG0;O75190;C9J2C4;B4DNN5;B4DVN1;A7UJ17;B4DMJ9;B4DNF1;C9J2P2;C9JDX6;B4DN73;C9JDR7;C9JB42;B3KWV7;Q8NHS0;Q49A72;C9JN01;A8K0R1;P25686;Q53QD7;C9JXB9;C9JRD2;Q8WWF6;B4DJY6	>tr|A8KAG0|A8KAG0_HUMAN cDNA FLJ76979, highly similar to Homo sapiens DnaJ (Hsp40) homolog, subfamily B, member 6 (DNAJB6), transcript variant 1, mRNA OS=Homo sapiens PE=2 SV=1;>sp|O75190|DNJB6_HUMAN DnaJ homolog subfamily B member 6 OS=Homo sapiens GN=DNA	5	4
B3KNJ3;O43293;B3KSK3;Q05JY4	>tr|B3KNJ3|B3KNJ3_HUMAN cDNA FLJ14684 fis, clone NT2RP2004933, highly similar to Death-associated protein kinase 3 (EC 2.7.11.1) OS=Homo sapiens PE=2 SV=1;>sp|O43293|DAPK3_HUMAN Death-associated protein kinase 3 OS=Homo sapiens GN=DAPK3 PE=1 SV=1;>tr|B3KSK	5	4
Q96LB3;A0PJM7;Q8IUV3;Q3B789;E5RH29;E5RGX6;E5RIF0;E5RJK3	>sp|Q96LB3|IFT74_HUMAN Intraflagellar transport protein 74 homolog OS=Homo sapiens GN=IFT74 PE=2 SV=1;>tr|A0PJM7|A0PJM7_HUMAN IFT74 protein (Fragment) OS=Homo sapiens GN=IFT74 PE=2 SV=1;>tr|Q8IUV3|Q8IUV3_HUMAN IFT74 protein (Fragment) OS=Homo sapiens GN=IF	5	6
Q8N523;Q9UBB9;B4DSX8;B4DPE5;E7EMD1;B1AHJ4;B1AHQ3;Q8NDM7;B4DHB6;Q5TA04;B1AHK3;B1AHK1;B1AHK2	>tr|Q8N523|Q8N523_HUMAN Tuftelin interacting protein 11 OS=Homo sapiens GN=TFIP11 PE=2 SV=1;>sp|Q9UBB9|TFP11_HUMAN Tuftelin-interacting protein 11 OS=Homo sapiens GN=TFIP11 PE=1 SV=1;>tr|B4DSX8|B4DSX8_HUMAN cDNA FLJ57193, highly similar to Tuftelin-interac	5	4
Q96HW7;A8K4A1;Q96LV5	>sp|Q96HW7|INT4_HUMAN Integrator complex subunit 4 OS=Homo sapiens GN=INTS4 PE=1 SV=2;>tr|A8K4A1|A8K4A1_HUMAN cDNA FLJ76790 OS=Homo sapiens PE=2 SV=1	5	5
A5PLM5;Q06265;D6RIY6;B4DXG8;D6RA17;D6R905;D6RAP4	>tr|A5PLM5|A5PLM5_HUMAN Exosome component 9 OS=Homo sapiens GN=EXOSC9 PE=2 SV=1;>sp|Q06265|EXOS9_HUMAN Exosome complex exonuclease RRP45 OS=Homo sapiens GN=EXOSC9 PE=1 SV=3;>tr|D6RIY6|D6RIY6_HUMAN Exosome component 9, isoform CRA_f OS=Homo sapiens GN=EXOSC	5	4
Q9Y5L4	>sp|Q9Y5L4|TIM13_HUMAN Mitochondrial import inner membrane translocase subunit Tim13 OS=Homo sapiens GN=TIMM13 PE=1 SV=1	5	5
Q15386;B4DHJ9	>sp|Q15386|UBE3C_HUMAN Ubiquitin-protein ligase E3C OS=Homo sapiens GN=UBE3C PE=1 SV=3;>tr|B4DHJ9|B4DHJ9_HUMAN cDNA FLJ61262, highly similar to Ubiquitin-protein ligase E3C (EC 6.3.2.-) OS=Homo sapiens PE=2 SV=1	5	9
Q9Y3U8	>sp|Q9Y3U8|RL36_HUMAN 60S ribosomal protein L36 OS=Homo sapiens GN=RPL36 PE=1 SV=3	5	5
B8ZZD4;A4D196;Q86VP1;B4DSG5;B4DVF9;E7ENV2;B4DKU7	>tr|B8ZZD4|B8ZZD4_HUMAN Uncharacterized protein OS=Homo sapiens GN=TAX1BP1 PE=4 SV=1;>tr|A4D196|A4D196_HUMAN Tax1 (Human T-cell leukemia virus type I) binding protein 1 OS=Homo sapiens GN=TAX1BP1 PE=2 SV=1;>sp|Q86VP1|TAXB1_HUMAN Tax1-binding protein 1 OS=H	5	11
Q14156;A6NJG4;A2VDI4;B4DG97;B4DZ89;E5RJS1;A0PJL1	>sp|Q14156|EFR3A_HUMAN Protein EFR3 homolog A OS=Homo sapiens GN=EFR3A PE=1 SV=2;>tr|A6NJG4|A6NJG4_HUMAN Uncharacterized protein OS=Homo sapiens GN=EFR3A PE=4 SV=3;>tr|A2VDI4|A2VDI4_HUMAN EFR3A protein (Fragment) OS=Homo sapiens GN=EFR3A PE=2 SV=1;>tr|B4DG	5	5
Q10567;Q86X54;C9J1E7;B4DS79;B4DG47;B4DKH5;E7EN34;Q7Z3M8	>sp|Q10567|AP1B1_HUMAN AP-1 complex subunit beta-1 OS=Homo sapiens GN=AP1B1 PE=1 SV=2;>tr|Q86X54|Q86X54_HUMAN AP1B1 protein OS=Homo sapiens PE=1 SV=1;>tr|C9J1E7|C9J1E7_HUMAN Uncharacterized protein OS=Homo sapiens GN=AP1B1 PE=4 SV=1	5	5
B2RXK1;O94927	>tr|B2RXK1|B2RXK1_HUMAN KIAA0841 OS=Homo sapiens GN=KIAA0841 PE=2 SV=1;>sp|O94927|HAUS5_HUMAN HAUS augmin-like complex subunit 5 OS=Homo sapiens GN=HAUS5 PE=1 SV=2	5	6
Q9BRK4;E2QRF2;B4DP66;Q9BRY6;Q9Y250	>sp|Q9BRK4|LZTS2_HUMAN Leucine zipper putative tumor suppressor 2 OS=Homo sapiens GN=LZTS2 PE=1 SV=2;>tr|E2QRF2|E2QRF2_HUMAN Uncharacterized protein OS=Homo sapiens GN=LZTS2 PE=4 SV=1;>tr|B4DP66|B4DP66_HUMAN cDNA FLJ60755, highly similar to Leucine zipper	5	2
Q6ZXV5;B4DZ55;A8K321	>sp|Q6ZXV5|TMTC3_HUMAN Transmembrane and TPR repeat-containing protein 3 OS=Homo sapiens GN=TMTC3 PE=1 SV=2;>tr|B4DZ55|B4DZ55_HUMAN cDNA FLJ52097, weakly similar to Homo sapiens transmembrane and tetratricopeptide repeat containing 1 (TMTC1), mRNA OS=Homo	5	2
Q9NQX7;B4DIB1;C9JG41;B4E028;E7EUS6;B8ZZM6	>sp|Q9NQX7|ITM2C_HUMAN Integral membrane protein 2C OS=Homo sapiens GN=ITM2C PE=1 SV=1;>tr|B4DIB1|B4DIB1_HUMAN cDNA FLJ55065, highly similar to Integral membrane protein 2C OS=Homo sapiens PE=2 SV=1;>tr|C9JG41|C9JG41_HUMAN Uncharacterized protein OS=Homo s	5	6
Q9Y2H6	>sp|Q9Y2H6|FND3A_HUMAN Fibronectin type-III domain-containing protein 3A OS=Homo sapiens GN=FNDC3A PE=1 SV=4	5	6
Q9NPJ6;Q5T911;B4DX67	>sp|Q9NPJ6|MED4_HUMAN Mediator of RNA polymerase II transcription subunit 4 OS=Homo sapiens GN=MED4 PE=1 SV=1;>tr|Q5T911|Q5T911_HUMAN Mediator complex subunit 4 (Fragment) OS=Homo sapiens GN=MED4 PE=2 SV=1;>tr|B4DX67|B4DX67_HUMAN cDNA FLJ50738, highly simi	5	5
P63220;Q6FGH5;Q8WVC2;Q9BYK1	>sp|P63220|RS21_HUMAN 40S ribosomal protein S21 OS=Homo sapiens GN=RPS21 PE=1 SV=1;>tr|Q6FGH5|Q6FGH5_HUMAN 40S ribosomal protein S21 (Fragment) OS=Homo sapiens GN=RPS21 PE=2 SV=1;>tr|Q8WVC2|Q8WVC2_HUMAN 40S ribosomal protein S21 OS=Homo sapiens PE=2 SV=1;>	5	5
O75330;B4DZK6;E7EX27;B4E114;E3W978;Q6PG44;Q6NSC0;Q05DM0;Q05D84;Q6PIR6;E5RI30	>sp|O75330|HMMR_HUMAN Hyaluronan mediated motility receptor OS=Homo sapiens GN=HMMR PE=1 SV=2;>tr|B4DZK6|B4DZK6_HUMAN cDNA FLJ53375, highly similar to Hyaluronan mediated motility receptor OS=Homo sapiens PE=2 SV=1;>tr|E7EX27|E7EX27_HUMAN Uncharacterized p	5	1
Q5TDE9;Q9BSD7;Q5TDF0	>tr|Q5TDE9|Q5TDE9_HUMAN Chromosome 1 open reading frame 57 OS=Homo sapiens GN=C1orf57 PE=2 SV=1;>sp|Q9BSD7|NTPCR_HUMAN Cancer-related nucleoside-triphosphatase OS=Homo sapiens GN=NTPCR PE=1 SV=1;>tr|Q5TDF0|Q5TDF0_HUMAN Chromosome 1 open reading frame 57 OS	5	6
Q8TDN6;A0JLQ5;B4E0B8;Q9NUW4	>sp|Q8TDN6|BRX1_HUMAN Ribosome biogenesis protein BRX1 homolog OS=Homo sapiens GN=BRIX1 PE=1 SV=2;>tr|A0JLQ5|A0JLQ5_HUMAN BXDC2 protein (Fragment) OS=Homo sapiens GN=BXDC2 PE=2 SV=1	5	6
P08865;C9J9K3;A6NE09;C9JQR9;REV__Q2TAZ0	>sp|P08865|RSSA_HUMAN 40S ribosomal protein SA OS=Homo sapiens GN=RPSA PE=1 SV=4;>tr|C9J9K3|C9J9K3_HUMAN Uncharacterized protein OS=Homo sapiens GN=RPSA PE=3 SV=1;>tr|A6NE09|A6NE09_HUMAN Uncharacterized protein OS=Homo sapiens PE=3 SV=1	5	4
Q5SQP8;P56545;Q8IY44;E7EUB3;Q9NSY3	>tr|Q5SQP8|Q5SQP8_HUMAN C-terminal binding protein 2 OS=Homo sapiens GN=CTBP2 PE=2 SV=1;>sp|P56545|CTBP2_HUMAN C-terminal-binding protein 2 OS=Homo sapiens GN=CTBP2 PE=1 SV=1;>tr|Q8IY44|Q8IY44_HUMAN CTBP2 protein OS=Homo sapiens GN=CTBP2 PE=2 SV=1	5	6
P60468;Q53FA5	>sp|P60468|SC61B_HUMAN Protein transport protein Sec61 subunit beta OS=Homo sapiens GN=SEC61B PE=1 SV=2;>tr|Q53FA5|Q53FA5_HUMAN Protein translocation complex beta variant (Fragment) OS=Homo sapiens PE=2 SV=1	5	5
Q9Y217;Q92792;Q8N5Q4	>sp|Q9Y217|MTMR6_HUMAN Myotubularin-related protein 6 OS=Homo sapiens GN=MTMR6 PE=1 SV=3	5	5
O75569;C9JTT3;B4DJC7;C9JMM3	>sp|O75569|PRKRA_HUMAN Interferon-inducible double stranded RNA-dependent protein kinase activator A OS=Homo sapiens GN=PRKRA PE=1 SV=1;>tr|C9JTT3|C9JTT3_HUMAN Uncharacterized protein OS=Homo sapiens GN=PRKRA PE=4 SV=1;>tr|B4DJC7|B4DJC7_HUMAN cDNA FLJ60590	5	6
B2R4P8;Q13765;B4DDI8;Q9BZK3	>tr|B2R4P8|B2R4P8_HUMAN HCG2016482, isoform CRA_b OS=Homo sapiens GN=hCG_2016482 PE=2 SV=1;>sp|Q13765|NACA_HUMAN Nascent polypeptide-associated complex subunit alpha OS=Homo sapiens GN=NACA PE=1 SV=1;>tr|B4DDI8|B4DDI8_HUMAN cDNA FLJ53704, moderately simila	5	5
Q96RQ3;B4DH16;Q68D27;E7ETG7;B4DHW5;E7EX16;B7ZAW3	>sp|Q96RQ3|MCCA_HUMAN Methylcrotonoyl-CoA carboxylase subunit alpha, mitochondrial OS=Homo sapiens GN=MCCC1 PE=1 SV=3;>tr|B4DH16|B4DH16_HUMAN cDNA FLJ54709, highly similar to Methylcrotonoyl-CoA carboxylase subunit alpha, mitochondrial (EC 6.4.1.4) OS=Homo	5	0
B4DPG9;Q9H3K2;B4DSV8;Q5VT94;Q6FIA7;Q9Y6G2;B4DNL0;Q9P099;Q658I8	>tr|B4DPG9|B4DPG9_HUMAN cDNA FLJ59630, highly similar to Growth hormone-inducible transmembrane protein OS=Homo sapiens PE=2 SV=1;>sp|Q9H3K2|GHITM_HUMAN Growth hormone-inducible transmembrane protein OS=Homo sapiens GN=GHITM PE=1 SV=2;>tr|B4DSV8|B4DSV8_HUM	5	5
Q5HYL4;Q86U38;A8MY76;B3KVY3	>tr|Q5HYL4|Q5HYL4_HUMAN Putative uncharacterized protein DKFZp686E1893 OS=Homo sapiens GN=DKFZp686E1893 PE=2 SV=1;>sp|Q86U38|CN021_HUMAN Pumilio domain-containing protein C14orf21 OS=Homo sapiens GN=C14orf21 PE=1 SV=1;>tr|A8MY76|A8MY76_HUMAN Uncharacterize	5	4
B4DW28;P60866;E5RJX2;E5RIP1	>tr|B4DW28|B4DW28_HUMAN cDNA FLJ58953, highly similar to 40S ribosomal protein S20 OS=Homo sapiens PE=2 SV=1;>sp|P60866|RS20_HUMAN 40S ribosomal protein S20 OS=Homo sapiens GN=RPS20 PE=1 SV=1;>tr|E5RJX2|E5RJX2_HUMAN Uncharacterized protein OS=Homo sapiens	5	5
Q9NPA0	>sp|Q9NPA0|CO024_HUMAN UPF0480 protein C15orf24 OS=Homo sapiens GN=C15orf24 PE=1 SV=1	5	5
P78559;A8K4T7;Q504X9;Q7Z5F9	>sp|P78559|MAP1A_HUMAN Microtubule-associated protein 1A OS=Homo sapiens GN=MAP1A PE=1 SV=6;>tr|A8K4T7|A8K4T7_HUMAN cDNA FLJ77111, highly similar to Homo sapiens microtubule-associated protein 1A (MAP1A), mRNA (Fragment) OS=Homo sapiens PE=2 SV=1;>tr|Q504X	5	4
B4DQX2;Q96T76;B4E2I3;Q5T454;B0QZ77;B3KPE5	>tr|B4DQX2|B4DQX2_HUMAN cDNA FLJ55586, highly similar to MMS19-like protein OS=Homo sapiens PE=2 SV=1;>sp|Q96T76|MMS19_HUMAN MMS19 nucleotide excision repair protein homolog OS=Homo sapiens GN=MMS19 PE=1 SV=2;>tr|B4E2I3|B4E2I3_HUMAN cDNA FLJ54519, highly s	5	3
Q59EL4;B2R7V4;O43172;Q5T1M7;Q6IAP9	>tr|Q59EL4|Q59EL4_HUMAN PRPF4 protein variant (Fragment) OS=Homo sapiens PE=2 SV=1;>tr|B2R7V4|B2R7V4_HUMAN cDNA, FLJ93619, highly similar to Homo sapiens PRP4 pre-mRNA processing factor 4 homolog (yeast) (PRPF4), mRNA OS=Homo sapiens PE=2 SV=1;>sp|O43172|P	5	5
Q9BPX6	>sp|Q9BPX6|MICU1_HUMAN Calcium uptake protein 1, mitochondrial OS=Homo sapiens GN=CBARA1 PE=1 SV=1	5	6
Q9H0S4;Q9H4E3;Q53GJ1;A4UCU0;Q9UI98;B4DYP6;Q7Z4B1	>sp|Q9H0S4|DDX47_HUMAN Probable ATP-dependent RNA helicase DDX47 OS=Homo sapiens GN=DDX47 PE=1 SV=1;>tr|Q9H4E3|Q9H4E3_HUMAN DEAD box protein OS=Homo sapiens GN=E4-DBP PE=2 SV=1;>tr|Q53GJ1|Q53GJ1_HUMAN DEAD (Asp-Glu-Ala-Asp) box polypeptide 47 isoform 1 var	5	5
Q5T8F1;Q59H88;B4DHI4;P53355;B7ZLE7;B7Z454	>tr|Q5T8F1|Q5T8F1_HUMAN Death-associated protein kinase 1 OS=Homo sapiens GN=DAPK1 PE=2 SV=1;>tr|Q59H88|Q59H88_HUMAN Putative uncharacterized protein (Fragment) OS=Homo sapiens PE=2 SV=1;>tr|B4DHI4|B4DHI4_HUMAN cDNA FLJ60536, highly similar to Death-associ	5	4
Q9BTD8;B4DWT0	>sp|Q9BTD8|RBM42_HUMAN RNA-binding protein 42 OS=Homo sapiens GN=RBM42 PE=1 SV=1	5	3
P48729;Q71TU5;B4DER9;Q6PJ06;Q05DL3;B4E1D9;E7ETM0;D6REM4;B4DFH4;Q8N752;D6RGE5;E5RG27	>sp|P48729|KC1A_HUMAN Casein kinase I isoform alpha OS=Homo sapiens GN=CSNK1A1 PE=1 SV=2;>tr|Q71TU5|Q71TU5_HUMAN Casein kinase 1, alpha 1, isoform CRA_g OS=Homo sapiens GN=CSNK1A1 PE=2 SV=1;>tr|B4DER9|B4DER9_HUMAN cDNA FLJ55317, highly similar to Homo sapi	5	7
A8K7A1;Q9Y6V7;Q9NVY6;Q9BVQ8;E7ENA0;Q69YV6	>tr|A8K7A1|A8K7A1_HUMAN cDNA FLJ77346, highly similar to Homo sapiens DEAD (Asp-Glu-Ala-Asp) box polypeptide 49 (DDX49), mRNA OS=Homo sapiens PE=2 SV=1;>sp|Q9Y6V7|DDX49_HUMAN Probable ATP-dependent RNA helicase DDX49 OS=Homo sapiens GN=DDX49 PE=1 SV=1;>tr|	5	4
Q15208;B2R6F9;Q9UPD3;Q9UPD4	>sp|Q15208|STK38_HUMAN Serine/threonine-protein kinase 38 OS=Homo sapiens GN=STK38 PE=1 SV=1;>tr|B2R6F9|B2R6F9_HUMAN cDNA, FLJ92932, highly similar to Homo sapiens serine/threonine kinase 38 (STK38), mRNA OS=Homo sapiens PE=2 SV=1	5	2
P80723	>sp|P80723|BASP1_HUMAN Brain acid soluble protein 1 OS=Homo sapiens GN=BASP1 PE=1 SV=2	5	7
O00461;C9J8T3	>sp|O00461|GOLI4_HUMAN Golgi integral membrane protein 4 OS=Homo sapiens GN=GOLIM4 PE=1 SV=1;>tr|C9J8T3|C9J8T3_HUMAN Uncharacterized protein OS=Homo sapiens GN=GOLIM4 PE=4 SV=1	5	4
P16989;Q96GD7	>sp|P16989|DBPA_HUMAN DNA-binding protein A OS=Homo sapiens GN=CSDA PE=1 SV=4;>tr|Q96GD7|Q96GD7_HUMAN CSDA protein OS=Homo sapiens PE=2 SV=1	5	4
Q9UQR0;B4DZR9;B4DRC2;REV__B3KM68;REV__Q9Y6E2;REV__E7ETZ4;REV__B7Z4K8;REV__B5MCH7;REV__Q75MG1;E7ERN2;REV__E7EMS9;REV__Q96JW5;REV__C9JF98	>sp|Q9UQR0|SCML2_HUMAN Sex comb on midleg-like protein 2 OS=Homo sapiens GN=SCML2 PE=1 SV=1;>tr|B4DZR9|B4DZR9_HUMAN cDNA FLJ54781, highly similar to Sex comb on midleg-like protein 2 OS=Homo sapiens PE=2 SV=1	5	4
O60573;Q53RG0;Q59FE1;B8ZZ50;B8ZZJ9;B9A044;C9JEL3;B8ZZL3;B9A023;B4E1E4	>sp|O60573|IF4E2_HUMAN Eukaryotic translation initiation factor 4E type 2 OS=Homo sapiens GN=EIF4E2 PE=1 SV=1;>tr|Q53RG0|Q53RG0_HUMAN Eukaryotic translation initiation factor 4E member 2, isoform CRA_c OS=Homo sapiens GN=tmp_locus_9 PE=2 SV=1;>tr|Q59FE1|Q5	5	4
Q9NW64;E5RHA8;E5RJW4	>sp|Q9NW64|RBM22_HUMAN Pre-mRNA-splicing factor RBM22 OS=Homo sapiens GN=RBM22 PE=1 SV=1	5	3
Q8WX92	>sp|Q8WX92|NELFB_HUMAN Negative elongation factor B OS=Homo sapiens GN=COBRA1 PE=1 SV=1	5	7
Q9Y314;A8K670;B4DUN3	>sp|Q9Y314|NOSIP_HUMAN Nitric oxide synthase-interacting protein OS=Homo sapiens GN=NOSIP PE=1 SV=1;>tr|A8K670|A8K670_HUMAN cDNA FLJ75703, highly similar to Homo sapiens nitric oxide synthase interacting protein (NOSIP), mRNA OS=Homo sapiens PE=2 SV=1	5	5
Q9BSK2;D6RCF5;D6RB26	>sp|Q9BSK2|S2533_HUMAN Solute carrier family 25 member 33 OS=Homo sapiens GN=SLC25A33 PE=2 SV=1	5	5
Q9Y5V3;Q8TEN0	>sp|Q9Y5V3|MAGD1_HUMAN Melanoma-associated antigen D1 OS=Homo sapiens GN=MAGED1 PE=1 SV=3	5	4
Q9GZR7;Q4V9L5;B4DKV2;E7EMJ4;B4DM03;Q59FS7;B4E300;Q7Z4X3;Q7Z4W0;E7ETZ2;B4DGI6;Q9P054	>sp|Q9GZR7|DDX24_HUMAN ATP-dependent RNA helicase DDX24 OS=Homo sapiens GN=DDX24 PE=1 SV=1;>tr|Q4V9L5|Q4V9L5_HUMAN DDX24 protein OS=Homo sapiens GN=DDX24 PE=2 SV=1;>tr|B4DKV2|B4DKV2_HUMAN cDNA FLJ54363, highly similar to ATP-dependent RNA helicase DDX24 (E	5	6
CON__sp|CON_P02081|CON_HBBF_BOVIN;Q14473;C8C504;D9YZU5;P68871;B3VL86;Q9UK54;Q9GZL9;Q9BWV6;B3VL05;Q0Z944;Q3LR79;Q52MT0;Q6V0K9;Q8IUL9;Q8IZI0;Q9BWU5;Q4TZM4;A0N071;P02042;CON__sp|CON_P02070|CON_HBB_BOVIN;B2M1S8;D1MGQ0;Q4F786;Q670S4;Q6J1Z7;B3VL31;A1YZ08;B2M1S6;Q4JLR8;Q4TWB7;Q3Y9I8;E7EUU9;Q9UP81;B5ANL9;A9YUX2;Q14484;Q9UBV6;Q9BXA2;D5FZW3;Q14403;D3GKD8;D3GKD9;D9YZU7;D9YZU8;D9YZU9;E7CYP2;P02100;P69891;P69…	>sp|CON_P02081|CON_HBBF_BOVIN Hemoglobin fetal subunit beta OS=Bos taurus PE=1 SV=1	5	8
P18583;D3DSF5;E7EVW3;D3DSF6;E7EU67;Q6PKE0;D3DSF7;B3KRA1;E7ETE8;Q6ZRV7;A0JLP4;Q3SWV4	>sp|P18583|SON_HUMAN Protein SON OS=Homo sapiens GN=SON PE=1 SV=4;>tr|D3DSF5|D3DSF5_HUMAN SON DNA binding protein, isoform CRA_a OS=Homo sapiens GN=SON PE=4 SV=1;>tr|E7EVW3|E7EVW3_HUMAN Uncharacterized protein OS=Homo sapiens GN=SON PE=4 SV=1;>tr|D3DSF6|D3	5	9
Q8N5K1;D6RCF4	>sp|Q8N5K1|CISD2_HUMAN CDGSH iron-sulfur domain-containing protein 2 OS=Homo sapiens GN=CISD2 PE=1 SV=1;>tr|D6RCF4|D6RCF4_HUMAN Uncharacterized protein OS=Homo sapiens GN=CISD2 PE=4 SV=1	4	5
Q9Y3C0	>sp|Q9Y3C0|CCD53_HUMAN WASH complex subunit CCDC53 OS=Homo sapiens GN=CCDC53 PE=1 SV=1	4	3
Q14145	>sp|Q14145|KEAP1_HUMAN Kelch-like ECH-associated protein 1 OS=Homo sapiens GN=KEAP1 PE=1 SV=2	4	4
Q9UBI1;Q5T8Z0;Q5T8Y8;Q5T8Y7;B3KY73;B7Z2U1	>sp|Q9UBI1|COMD3_HUMAN COMM domain-containing protein 3 OS=Homo sapiens GN=COMMD3 PE=1 SV=1;>tr|Q5T8Z0|Q5T8Z0_HUMAN COMM domain containing 3 (Fragment) OS=Homo sapiens GN=COMMD3 PE=2 SV=1;>tr|Q5T8Y8|Q5T8Y8_HUMAN COMM domain containing 3 (Fragment) OS=Homo	4	3
Q6FII3;Q9UKR5;Q86TW5;REV__A6NIV6	>tr|Q6FII3|Q6FII3_HUMAN C14orf1 protein OS=Homo sapiens GN=C14orf1 PE=2 SV=1;>sp|Q9UKR5|ERG28_HUMAN Probable ergosterol biosynthetic protein 28 OS=Homo sapiens GN=C14orf1 PE=1 SV=1;>tr|Q86TW5|Q86TW5_HUMAN Full-length cDNA clone CS0DC006YI13 of Neuroblastom	4	4
P18085;C9JAK5;C9JPM4	>sp|P18085|ARF4_HUMAN ADP-ribosylation factor 4 OS=Homo sapiens GN=ARF4 PE=1 SV=3;>tr|C9JAK5|C9JAK5_HUMAN Uncharacterized protein OS=Homo sapiens GN=ARF4 PE=4 SV=1;>tr|C9JPM4|C9JPM4_HUMAN Uncharacterized protein OS=Homo sapiens GN=ARF4 PE=4 SV=1	4	5
Q9UHQ9	>sp|Q9UHQ9|NB5R1_HUMAN NADH-cytochrome b5 reductase 1 OS=Homo sapiens GN=CYB5R1 PE=1 SV=1	4	3
B3KM36;B3KN59;O95816;B4DXE2;A2A296	>tr|B3KM36|B3KM36_HUMAN cDNA FLJ10153 fis, clone HEMBA1003417, highly similar to BAG family molecular chaperone regulator 2 OS=Homo sapiens PE=2 SV=1;>tr|B3KN59|B3KN59_HUMAN cDNA FLJ13673 fis, clone PLACE1011858, highly similar to BAG family molecular chap	4	3
B4DHQ3;Q9Y617;B4DHX7	>tr|B4DHQ3|B4DHQ3_HUMAN Phosphoserine aminotransferase OS=Homo sapiens PE=2 SV=1;>sp|Q9Y617|SERC_HUMAN Phosphoserine aminotransferase OS=Homo sapiens GN=PSAT1 PE=1 SV=2;>tr|B4DHX7|B4DHX7_HUMAN cDNA FLJ55059, highly similar to Phosphoserine aminotransferase	4	3
Q13405;Q59GE9	>sp|Q13405|RM49_HUMAN 39S ribosomal protein L49, mitochondrial OS=Homo sapiens GN=MRPL49 PE=1 SV=1;>tr|Q59GE9|Q59GE9_HUMAN Mitochondrial ribosomal protein L49 variant (Fragment) OS=Homo sapiens PE=2 SV=1	4	4
B3KNF9;Q9Y2I1;B4DYH7;B3KNE4;C9J715;B4DMW1	>tr|B3KNF9|B3KNF9_HUMAN cDNA FLJ14522 fis, clone NT2RM1000883, highly similar to Homo sapiens nischarin (NISCH), mRNA OS=Homo sapiens PE=2 SV=1;>sp|Q9Y2I1|NISCH_HUMAN Nischarin OS=Homo sapiens GN=NISCH PE=1 SV=3;>tr|B4DYH7|B4DYH7_HUMAN cDNA FLJ58306, highl	4	5
Q9H2W6;Q8TER9	>sp|Q9H2W6|RM46_HUMAN 39S ribosomal protein L46, mitochondrial OS=Homo sapiens GN=MRPL46 PE=1 SV=1	4	5
Q8IY18;B4E265	>sp|Q8IY18|SMC5_HUMAN Structural maintenance of chromosomes protein 5 OS=Homo sapiens GN=SMC5 PE=1 SV=2;>tr|B4E265|B4E265_HUMAN cDNA FLJ61059, highly similar to Homo sapiens SMC5 structural maintenance of chromosomes 5-like 1 (SMC5L1), mRNA OS=Homo sapiens	4	7
Q9H9J2	>sp|Q9H9J2|RM44_HUMAN 39S ribosomal protein L44, mitochondrial OS=Homo sapiens GN=MRPL44 PE=1 SV=1	4	3
Q8WWK9;B2RMQ4;B4DR35;A8MYU4;C9J7Y4	>sp|Q8WWK9|CKAP2_HUMAN Cytoskeleton-associated protein 2 OS=Homo sapiens GN=CKAP2 PE=1 SV=1;>tr|B2RMQ4|B2RMQ4_HUMAN Cytoskeleton associated protein 2 OS=Homo sapiens GN=CKAP2 PE=2 SV=1;>tr|B4DR35|B4DR35_HUMAN cDNA FLJ58520, highly similar to Cytoskeleton-a	4	1
Q7Z7L1	>sp|Q7Z7L1|SLN11_HUMAN Schlafen family member 11 OS=Homo sapiens GN=SLFN11 PE=1 SV=2	4	1
Q96P70	>sp|Q96P70|IPO9_HUMAN Importin-9 OS=Homo sapiens GN=IPO9 PE=1 SV=3	4	8
P98179;A6NDC0	>sp|P98179|RBM3_HUMAN Putative RNA-binding protein 3 OS=Homo sapiens GN=RBM3 PE=1 SV=1	4	4
Q59GW6;A8K4W5;Q9BWD1;B7Z233	>tr|Q59GW6|Q59GW6_HUMAN Acetyl-CoA acetyltransferase, cytosolic variant (Fragment) OS=Homo sapiens PE=2 SV=1;>tr|A8K4W5|A8K4W5_HUMAN cDNA FLJ76813, highly similar to Homo sapiens acetyl-Coenzyme A acetyltransferase 2 (acetoacetyl Coenzyme A thiolase), mRNA	4	3
O75348;Q6IB33	>sp|O75348|VATG1_HUMAN V-type proton ATPase subunit G 1 OS=Homo sapiens GN=ATP6V1G1 PE=1 SV=3;>tr|Q6IB33|Q6IB33_HUMAN ATP6V1G1 protein OS=Homo sapiens GN=ATP6V1G1 PE=2 SV=1	4	5
Q13257;Q8IZX3	>sp|Q13257|MD2L1_HUMAN Mitotic spindle assembly checkpoint protein MAD2A OS=Homo sapiens GN=MAD2L1 PE=1 SV=1	4	5
B0S7P4;Q9Y676;Q5STN0;B4DFG6	>tr|B0S7P4|B0S7P4_HUMAN Mitochondrial ribosomal protein S18B OS=Homo sapiens GN=MRPS18B PE=2 SV=1;>sp|Q9Y676|RT18B_HUMAN 28S ribosomal protein S18b, mitochondrial OS=Homo sapiens GN=MRPS18B PE=1 SV=1;>tr|Q5STN0|Q5STN0_HUMAN Mitochondrial ribosomal protein	4	6
P29317;B4DL04;Q96HF4	>sp|P29317|EPHA2_HUMAN Ephrin type-A receptor 2 OS=Homo sapiens GN=EPHA2 PE=1 SV=2;>tr|B4DL04|B4DL04_HUMAN cDNA FLJ51229, highly similar to Ephrin type-A receptor 2 (EC 2.7.10.1) OS=Homo sapiens PE=2 SV=1;>tr|Q96HF4|Q96HF4_HUMAN EPHA2 protein (Fragment) OS	4	5
P29966;Q6NVI1;Q05C82	>sp|P29966|MARCS_HUMAN Myristoylated alanine-rich C-kinase substrate OS=Homo sapiens GN=MARCKS PE=1 SV=4;>tr|Q6NVI1|Q6NVI1_HUMAN MARCKS protein (Fragment) OS=Homo sapiens GN=MARCKS PE=2 SV=1	4	5
Q8TEM1	>sp|Q8TEM1|PO210_HUMAN Nuclear pore membrane glycoprotein 210 OS=Homo sapiens GN=NUP210 PE=1 SV=3	4	8
Q92665	>sp|Q92665|RT31_HUMAN 28S ribosomal protein S31, mitochondrial OS=Homo sapiens GN=MRPS31 PE=1 SV=3	4	4
C9JXG8;P43487;Q53EY3;D3DX26;C9JGV6;B4DE76;B7Z6U1;C9JDM3;C9JJ34;B3KUP2;Q5T0Z6;Q5T0Z7;Q9C010;C9JIC6	>tr|C9JXG8|C9JXG8_HUMAN Uncharacterized protein OS=Homo sapiens GN=RANBP1 PE=4 SV=1;>sp|P43487|RANG_HUMAN Ran-specific GTPase-activating protein OS=Homo sapiens GN=RANBP1 PE=1 SV=1;>tr|Q53EY3|Q53EY3_HUMAN RAN binding protein 1 variant (Fragment) OS=Homo sa	4	4
D3DTH3;Q12979;B3KW89;B7Z7Z1;B7Z2X0;B7Z683;Q6ZT60;B7Z6H7	>tr|D3DTH3|D3DTH3_HUMAN Active BCR-related OS=Homo sapiens GN=ABR PE=4 SV=1;>sp|Q12979|ABR_HUMAN Active breakpoint cluster region-related protein OS=Homo sapiens GN=ABR PE=1 SV=1;>tr|B3KW89|B3KW89_HUMAN cDNA FLJ42556 fis, clone BRACE3005760, highly similar	4	2
Q9Y3D3;B4E032;A6ND22	>sp|Q9Y3D3|RT16_HUMAN 28S ribosomal protein S16, mitochondrial OS=Homo sapiens GN=MRPS16 PE=1 SV=1;>tr|B4E032|B4E032_HUMAN cDNA FLJ58442, highly similar to 28S ribosomal protein S16, mitochondrial (S16mt) OS=Homo sapiens PE=2 SV=1;>tr|A6ND22|A6ND22_HUMAN U	4	4
Q13526;B3KUM4;E7EQR5;Q49AR7	>sp|Q13526|PIN1_HUMAN Peptidyl-prolyl cis-trans isomerase NIMA-interacting 1 OS=Homo sapiens GN=PIN1 PE=1 SV=1;>tr|B3KUM4|B3KUM4_HUMAN cDNA FLJ40239 fis, clone TESTI2023436, highly similar to Peptidyl-prolyl cis-trans isomerase NIMA-interacting 1 (EC 5.2.1	4	5
Q96HY6;Q6UW46	>sp|Q96HY6|DDRGK_HUMAN DDRGK domain-containing protein 1 OS=Homo sapiens GN=DDRGK1 PE=1 SV=2	4	4
B4DLN1;P52815;Q96Q74;E7ETZ5	>tr|B4DLN1|B4DLN1_HUMAN cDNA FLJ60124, highly similar to Mitochondrial dicarboxylate carrier OS=Homo sapiens PE=2 SV=1;>sp|P52815|RM12_HUMAN 39S ribosomal protein L12, mitochondrial OS=Homo sapiens GN=MRPL12 PE=1 SV=2	4	3
P08195;B4E2Z3;B4E3E4	>sp|P08195|4F2_HUMAN 4F2 cell-surface antigen heavy chain OS=Homo sapiens GN=SLC3A2 PE=1 SV=3;>tr|B4E2Z3|B4E2Z3_HUMAN cDNA FLJ54090, highly similar to 4F2 cell-surface antigen heavy chain OS=Homo sapiens PE=2 SV=1	4	7
C9J5N9;Q6UXV4;Q68DW4	>tr|C9J5N9|C9J5N9_HUMAN Uncharacterized protein OS=Homo sapiens GN=APOOL PE=4 SV=1;>sp|Q6UXV4|APOOL_HUMAN Apolipoprotein O-like OS=Homo sapiens GN=APOOL PE=1 SV=1;>tr|Q68DW4|Q68DW4_HUMAN Putative uncharacterized protein DKFZp779P1227 OS=Homo sapiens GN=DKF	4	2
Q6P1L8	>sp|Q6P1L8|RM14_HUMAN 39S ribosomal protein L14, mitochondrial OS=Homo sapiens GN=MRPL14 PE=1 SV=1	4	3
B2RAY1;Q92783;B4DZT2;O75886;A6NMU3;C9J1E5	>tr|B2RAY1|B2RAY1_HUMAN cDNA, FLJ95184, highly similar to Homo sapiens signal transducing adaptor molecule (SH3 domain and ITAM motif) 1 (STAM), mRNA OS=Homo sapiens PE=2 SV=1;>sp|Q92783|STAM1_HUMAN Signal transducing adapter molecule 1 OS=Homo sapiens GN=	4	3
A8K8D9;P11413;B4DYA7;Q2Q9H2;Q2VF42;E7EUI8;E7EM57;Q2Q9B7;Q0PHS1;A7IZZ3;Q0PHS5;Q0PHS2;Q0PHS3;Q0PHS6	>tr|A8K8D9|A8K8D9_HUMAN Glucose-6-phosphate 1-dehydrogenase OS=Homo sapiens PE=2 SV=1;>sp|P11413|G6PD_HUMAN Glucose-6-phosphate 1-dehydrogenase OS=Homo sapiens GN=G6PD PE=1 SV=4;>tr|B4DYA7|B4DYA7_HUMAN Glucose-6-phosphate 1-dehydrogenase OS=Homo sapiens PE	4	3
Q9NVX2;B4E074;B4E303	>sp|Q9NVX2|NLE1_HUMAN Notchless protein homolog 1 OS=Homo sapiens GN=NLE1 PE=1 SV=4;>tr|B4E074|B4E074_HUMAN cDNA FLJ58655, highly similar to Notchless homolog 1 OS=Homo sapiens PE=2 SV=1;>tr|B4E303|B4E303_HUMAN cDNA FLJ57449, highly similar to Notchless ho	4	4
P61981;B3KNB4;B4DE78;B4DHC4	>sp|P61981|1433G_HUMAN 14-3-3 protein gamma OS=Homo sapiens GN=YWHAG PE=1 SV=2;>tr|B3KNB4|B3KNB4_HUMAN cDNA FLJ14168 fis, clone NT2RP2001440, highly similar to 14-3-3 protein gamma OS=Homo sapiens PE=2 SV=1;>tr|B4DE78|B4DE78_HUMAN cDNA FLJ52141, highly sim	4	6
D3DR22;Q53GQ0;B4DWS6;B3KQJ0;Q96EA9	>tr|D3DR22|D3DR22_HUMAN Hydroxysteroid (17-beta) dehydrogenase 12, isoform CRA_a OS=Homo sapiens GN=HSD17B12 PE=3 SV=1;>sp|Q53GQ0|DHB12_HUMAN Estradiol 17-beta-dehydrogenase 12 OS=Homo sapiens GN=HSD17B12 PE=1 SV=2;>tr|B4DWS6|B4DWS6_HUMAN cDNA FLJ61181, hi	4	4
Q59EI9;P12236;Q6I9V5	>tr|Q59EI9|Q59EI9_HUMAN ADP,ATP carrier protein, liver isoform T2 variant (Fragment) OS=Homo sapiens PE=2 SV=1;>sp|P12236|ADT3_HUMAN ADP/ATP translocase 3 OS=Homo sapiens GN=SLC25A6 PE=1 SV=4;>tr|Q6I9V5|Q6I9V5_HUMAN SLC25A6 protein OS=Homo sapiens GN=SLC25	4	3
P61106	>sp|P61106|RAB14_HUMAN Ras-related protein Rab-14 OS=Homo sapiens GN=RAB14 PE=1 SV=4	4	6
Q53G19;Q9Y3B7;Q32P46;A6NLT0	>tr|Q53G19|Q53G19_HUMAN Mitochondrial ribosomal protein L11 isoform a variant (Fragment) OS=Homo sapiens PE=2 SV=1;>sp|Q9Y3B7|RM11_HUMAN 39S ribosomal protein L11, mitochondrial OS=Homo sapiens GN=MRPL11 PE=1 SV=1;>tr|Q32P46|Q32P46_HUMAN Mitochondrial ribo	4	7
Q9UHR4	>sp|Q9UHR4|BI2L1_HUMAN Brain-specific angiogenesis inhibitor 1-associated protein 2-like protein 1 OS=Homo sapiens GN=BAIAP2L1 PE=1 SV=2	4	8
Q9NPQ8	>sp|Q9NPQ8|RIC8A_HUMAN Synembryn-A OS=Homo sapiens GN=RIC8A PE=1 SV=3	4	5
Q9H788;B4DDR1	>sp|Q9H788|SH24A_HUMAN SH2 domain-containing protein 4A OS=Homo sapiens GN=SH2D4A PE=1 SV=1;>tr|B4DDR1|B4DDR1_HUMAN cDNA FLJ56399, highly similar to SH2 domain-containing protein 4A OS=Homo sapiens PE=2 SV=1	4	3
P04075	>sp|P04075|ALDOA_HUMAN Fructose-bisphosphate aldolase A OS=Homo sapiens GN=ALDOA PE=1 SV=2	4	4
A8K1U9;Q15022	>tr|A8K1U9|A8K1U9_HUMAN cDNA FLJ76762, highly similar to Homo sapiens suppressor of zeste 12 homolog (Drosophila) (SUZ12), mRNA OS=Homo sapiens PE=2 SV=1;>sp|Q15022|SUZ12_HUMAN Polycomb protein SUZ12 OS=Homo sapiens GN=SUZ12 PE=1 SV=3	4	4
Q8N122;B7Z3S8;B4DJ80;Q6DKI0	>sp|Q8N122|RPTOR_HUMAN Regulatory-associated protein of mTOR OS=Homo sapiens GN=RPTOR PE=1 SV=1;>tr|B7Z3S8|B7Z3S8_HUMAN cDNA FLJ52081, highly similar to Regulatory-associated protein of mTOR OS=Homo sapiens PE=2 SV=1	4	3
Q9Y4J8;Q59GK7;A8K541;B4DIR0;B7Z3X3;B4DIU8;B4DGS6;O60941;B7Z6A9;E7EVB6;Q86VR4;Q1I0L3;B7Z733;B7Z202;Q96AW0;Q53QV1;Q9BS59;D2DGW5;D2DGW6;B7Z258;Q53T51	>sp|Q9Y4J8|DTNA_HUMAN Dystrobrevin alpha OS=Homo sapiens GN=DTNA PE=1 SV=2;>tr|Q59GK7|Q59GK7_HUMAN Dystrobrevin alpha isoform 2 variant (Fragment) OS=Homo sapiens PE=2 SV=1;>tr|A8K541|A8K541_HUMAN Dystrobrevin, alpha, isoform CRA_g OS=Homo sapiens GN=DTNA	4	9
Q8NBQ5;D6RCD0;Q6ZRJ4;E7EPZ5	>sp|Q8NBQ5|DHB11_HUMAN Estradiol 17-beta-dehydrogenase 11 OS=Homo sapiens GN=HSD17B11 PE=1 SV=3;>tr|D6RCD0|D6RCD0_HUMAN Uncharacterized protein OS=Homo sapiens GN=HSD17B11 PE=4 SV=1	4	7
P55795;B4DFK9;B4DP00	>sp|P55795|HNRH2_HUMAN Heterogeneous nuclear ribonucleoprotein H2 OS=Homo sapiens GN=HNRNPH2 PE=1 SV=1;>tr|B4DFK9|B4DFK9_HUMAN cDNA FLJ57964, highly similar to Heterogeneous nuclear ribonucleoprotein H' OS=Homo sapiens PE=2 SV=1;>tr|B4DP00|B4DP00_HUMAN cDN	4	4
P14854	>sp|P14854|CX6B1_HUMAN Cytochrome c oxidase subunit 6B1 OS=Homo sapiens GN=COX6B1 PE=1 SV=2	4	4
P35240;B7Z4B6	>sp|P35240|MERL_HUMAN Merlin OS=Homo sapiens GN=NF2 PE=1 SV=1;>tr|B7Z4B6|B7Z4B6_HUMAN cDNA FLJ61733, highly similar to Merlin OS=Homo sapiens PE=2 SV=1	4	3
E5KSU5;E5KSX8;Q00059;Q6LES8;A8MRB2;Q3SX57;Q05D31	>tr|E5KSU5|E5KSU5_HUMAN Mitochondrial transcription factor A OS=Homo sapiens PE=4 SV=1;>tr|E5KSX8|E5KSX8_HUMAN Mitochondrial transcription factor A OS=Homo sapiens PE=4 SV=1;>sp|Q00059|TFAM_HUMAN Transcription factor A, mitochondrial OS=Homo sapiens GN=TFA	4	4
C9J1W7;O95104;Q0P607;C9JLZ0;C9JD39	>tr|C9J1W7|C9J1W7_HUMAN Uncharacterized protein OS=Homo sapiens GN=SFRS15 PE=4 SV=1;>sp|O95104|SFR15_HUMAN Splicing factor, arginine/serine-rich 15 OS=Homo sapiens GN=SCAF4 PE=1 SV=3;>tr|Q0P607|Q0P607_HUMAN Splicing factor, arginine/serine-rich 15 OS=Homo	4	4
Q16718;Q5H9R2;C9IZN5	>sp|Q16718|NDUA5_HUMAN NADH dehydrogenase [ubiquinone] 1 alpha subcomplex subunit 5 OS=Homo sapiens GN=NDUFA5 PE=1 SV=3;>tr|Q5H9R2|Q5H9R2_HUMAN Putative uncharacterized protein DKFZp781K1356 OS=Homo sapiens GN=DKFZp781K1356 PE=2 SV=1;>tr|C9IZN5|C9IZN5_HUMA	4	4
P21333;Q5HY54;Q8TES4;Q6NXF2;Q96C61;B4E2F9;E7EWU2;B4DTD5;Q2VP91;Q86TQ3;Q5HY89	>sp|P21333|FLNA_HUMAN Filamin-A OS=Homo sapiens GN=FLNA PE=1 SV=4;>tr|Q5HY54|Q5HY54_HUMAN Filamin A, alpha (Actin binding protein 280) OS=Homo sapiens GN=FLNA PE=2 SV=1;>tr|Q8TES4|Q8TES4_HUMAN FLJ00119 protein (Fragment) OS=Homo sapiens GN=FLJ00119 PE=2 SV	4	2
P06241;E1P556;B3KPS6;Q5R3A8;E5RFS5;E5RIX5;E5RH71;E5RGT0;E5RFM0;E5RI25;E5RGM6;E5RHX7;E5RHF7;E5RFM4;E5RK23;E5RFM6;E5RJX7	>sp|P06241|FYN_HUMAN Tyrosine-protein kinase Fyn OS=Homo sapiens GN=FYN PE=1 SV=3;>tr|E1P556|E1P556_HUMAN FYN oncogene related to SRC, FGR, YES, isoform CRA_b OS=Homo sapiens GN=FYN PE=4 SV=1;>tr|B3KPS6|B3KPS6_HUMAN cDNA FLJ32137 fis, clone PEBLM2000479, h	4	6
Q13409;B4DPZ3;B7ZA04;Q59GU5;E7EQL5;B4DX93;Q9H5W7;E7EV09;E7EMU4;E7ESD3;E7EQU2;E7ETL8;E7ET01;E7ERH4;E7ERR6;E7EUM4;E7EU01;Q53SA6	>sp|Q13409|DC1I2_HUMAN Cytoplasmic dynein 1 intermediate chain 2 OS=Homo sapiens GN=DYNC1I2 PE=1 SV=3;>tr|B4DPZ3|B4DPZ3_HUMAN cDNA FLJ53290, highly similar to Cytoplasmic dynein 1 intermediate chain 2 OS=Homo sapiens PE=2 SV=1;>tr|B7ZA04|B7ZA04_HUMAN cDNA,	4	2
Q9P287;B3KP45;B4DUS0;B4E318	>sp|Q9P287|BCCIP_HUMAN BRCA2 and CDKN1A-interacting protein OS=Homo sapiens GN=BCCIP PE=1 SV=1;>tr|B3KP45|B3KP45_HUMAN cDNA FLJ31129 fis, clone IMR322000918, highly similar to Homo sapiens BRCA2 and CDKN1A interacting protein (BCCIP), transcript variant C,	4	3
B3KUL1;P52594;B8ZZY2;B4DHC5;C9J2I0	>tr|B3KUL1|B3KUL1_HUMAN cDNA FLJ40132 fis, clone TESTI2012155, highly similar to NUCLEOPORIN-LIKE PROTEIN RIP OS=Homo sapiens PE=2 SV=1;>sp|P52594|AGFG1_HUMAN Arf-GAP domain and FG repeats-containing protein 1 OS=Homo sapiens GN=AGFG1 PE=1 SV=2;>tr|B8ZZY2|	4	3
Q9HD20;Q6ZMG7;Q8NC73;Q6NT90;Q6ZUA1;Q8TEG5	>sp|Q9HD20|AT131_HUMAN Probable cation-transporting ATPase 13A1 OS=Homo sapiens GN=ATP13A1 PE=1 SV=2;>tr|Q6ZMG7|Q6ZMG7_HUMAN cDNA FLJ23939 fis, clone HEP01940, highly similar to Cation-transporting ATPase 2 (EC 3.6.3.-) OS=Homo sapiens GN=ATP13A1 PE=2 SV=1	4	6
Q13505;B1AVS1	>sp|Q13505|MTX1_HUMAN Metaxin-1 OS=Homo sapiens GN=MTX1 PE=1 SV=2;>tr|B1AVS1|B1AVS1_HUMAN Metaxin 1 (Fragment) OS=Homo sapiens GN=MTX1 PE=4 SV=1	4	5
P61964	>sp|P61964|WDR5_HUMAN WD repeat-containing protein 5 OS=Homo sapiens GN=WDR5 PE=1 SV=1	4	2
Q8IXM3	>sp|Q8IXM3|RM41_HUMAN 39S ribosomal protein L41, mitochondrial OS=Homo sapiens GN=MRPL41 PE=1 SV=1	4	4
P17152;B7Z587	>sp|P17152|TMM11_HUMAN Transmembrane protein 11 OS=Homo sapiens GN=TMEM11 PE=1 SV=1;>tr|B7Z587|B7Z587_HUMAN cDNA FLJ51273, highly similar to Transmembrane protein 11 OS=Homo sapiens PE=2 SV=1	4	4
P53680	>sp|P53680|AP2S1_HUMAN AP-2 complex subunit sigma OS=Homo sapiens GN=AP2S1 PE=1 SV=2	4	5
Q9H267;B7Z6M7;B7Z1N4;B3KQF6	>sp|Q9H267|VP33B_HUMAN Vacuolar protein sorting-associated protein 33B OS=Homo sapiens GN=VPS33B PE=1 SV=2;>tr|B7Z6M7|B7Z6M7_HUMAN cDNA FLJ56248, highly similar to Vacuolar protein sorting 33B OS=Homo sapiens PE=2 SV=1;>tr|B7Z1N4|B7Z1N4_HUMAN cDNA FLJ55636	4	4
Q8N5W9;D3DTG8	>sp|Q8N5W9|F101B_HUMAN Protein FAM101B OS=Homo sapiens GN=FAM101B PE=1 SV=1;>tr|D3DTG8|D3DTG8_HUMAN Family with sequence similarity 101, member B, isoform CRA_a (Fragment) OS=Homo sapiens GN=FAM101B PE=4 SV=1	4	3
B4DDB9;Q15005	>tr|B4DDB9|B4DDB9_HUMAN cDNA FLJ56339, highly similar to Signal peptidase complex subunit 2 (EC 3.4.-.-) OS=Homo sapiens PE=2 SV=1;>sp|Q15005|SPCS2_HUMAN Signal peptidase complex subunit 2 OS=Homo sapiens GN=SPCS2 PE=1 SV=3	4	5
P62140;B4DJ75;B7ZB67;E7ETD8;B4E163;C9JP48;C9J9S3	>sp|P62140|PP1B_HUMAN Serine/threonine-protein phosphatase PP1-beta catalytic subunit OS=Homo sapiens GN=PPP1CB PE=1 SV=3;>tr|B4DJ75|B4DJ75_HUMAN Serine/threonine-protein phosphatase OS=Homo sapiens PE=2 SV=1;>tr|B7ZB67|B7ZB67_HUMAN Serine/threonine-protei	4	5
[truncated: 1,576 more rows]
