# Supplementary material for: Mutation of cancer driver MLL2 results in transcription stress and genome instability
Source: Genes Dev. 2016 Feb 15;30(4):408–20. doi: 10.1101/gad.275453.115 (PMC4762426; doi:10.1101/gad.275453.115)
Supplement: Supplemental Material [file supp_30.4.408_Table_S3.xlsx]

## Sheet: Sheet1
Genes differentialy expressed in MLL2 FC/FC cells one week after MLL2 excision
Transcript	gene_name	F/F 1 week mean (log2)	FC/FC 1 week mean (log2)	Fold change	P value
AK052539	Myom1	4.13505	5.14434	2.012	0.025
AK006540	1700030F04Rik	4.06129	5.07485	2.018	0.00959		genes going UP and DOWN after 1 week >= 2 fold change
XM_001478016	Gm3801	4.28074	5.29839	2.024	0.0492			37 genes up	55 genes down
AK141919	Elavl2	9.48299	10.5171	2.047	0.00689			(43 transcripts up)	(59 transcripts down)
NM_010826	Mrvi1	7.37503	8.41486	2.055	0.0242
AY007814	9930013L23Rik	9.37891	10.4224	2.061	4.99e-05
BC099522	1190007F08Rik	4.66007	5.70865	2.068	0.0331
BC059811	Ppp2r2c	4.70022	5.75056	2.071	0.0417
BC132163	H2-Eb1	4.19389	5.25542	2.087	0.00632
XM_994638	6530409C15Rik	5.22191	6.29805	2.108	0.037
AK032483	Fam19a2	6.85044	7.92821	2.11	0.00225
BC049125	Elavl2	8.3808	9.45849	2.11	0.00177
X83377	Fst	8.28008	9.36617	2.122	0.013
XM_621583	Etv3l	4.73597	5.82417	2.126	0.0304
BC048631	Tcerg1l	8.83959	9.95038	2.159	0.032
XM_989799	CK137956	5.08087	6.19145	2.159	0.036
AK049522	N/A	4.9444	6.05776	2.163	0.0322
AK079916	Fst	7.53302	8.64963	2.168	0.0256
XM_001474267	Gm2740	4.48646	5.61444	2.185	0.0376
BC007475	Foxi1	4.68169	5.8149	2.193	0.0106
AK014961	4921524L21Rik	4.41665	5.5573	2.204	0.00681
BC127157	Lmod3	4.47136	5.63017	2.232	0.0376
AK005522	Dlk1	9.87296	11.0353	2.238	0.0193
BC028561	Gm568	4.56263	5.73626	2.255	0.0198
NM_001083934	Myom1	7.80041	8.98052	2.265	0.00517
AK154494	Ablim2	4.90831	6.10169	2.286	0.0248
XM_974596	4921530D09Rik	4.53178	5.727	2.289	0.00239
AK045556	Bcl11a	4.95075	6.14967	2.295	0.033
AK085881	N/A	4.60123	5.82825	2.34	0.0303
AK043697	Irf9	5.65519	6.89488	2.361	0.000272
BC003882	Rgs4	7.60572	8.86599	2.395	0.0127
BC096448	Dkk2	8.53602	9.81555	2.427	7.63e-05
EF408739	Ace2	6.18264	7.48911	2.473	0.00317
BC019985	Saal1	4.06331	5.38058	2.491	0.0141
BC034852	Icos	7.61027	8.9807	2.585	0.022
BC056203	Prl2c2	6.12948	7.52128	2.624	0.0449
BC132514	Prl2c5	6.20807	7.65648	2.729	0.0128
BC064771	Prl2c2	6.08549	7.58403	2.825	0.0204
BC064772	Prl2c4	6.70962	8.27525	2.96	0.0143
AK139197	Htr7	5.30938	6.89162	2.994	0.0185
BC025150	H19	7.66858	9.38968	3.296	0.00306
NM_011954	Prl2c4	6.17523	7.92442	3.361	0.0203
BC058358	Gdf10	5.67113	7.82013	4.435	0.0014
BC053526	Rpia	10.5687	9.5664	2.003 down	0.0115
XM_620148	Megf6	7.17984	6.17274	2.009 down	0.00868
AK170186	Mcf2l	6.68742	5.67801	2.013 down	0.0113
BC020081	2310016C08Rik	5.63285	4.62074	2.016 down	0.0225
BC034679	Dnm1	11.0853	10.0726	2.017 down	0.00268
BC058623	Dnm1	9.60766	8.5937	2.019 down	0.00118
BC062168	Slc25a16	5.34848	4.3347	2.019 down	0.0359
AK164621	Tulp1	6.51329	5.49613	2.023 down	0.00106
AK042240	Itpr1	5.82534	4.80485	2.028 down	0.00771
AK083724	Hdac9	5.12178	4.09559	2.036 down	0.018
AK049007	4931428F04Rik	6.86783	5.83811	2.041 down	0.0486
XM_001477883	Zbtb42	6.48849	5.45628	2.045 down	0.00274
AK047654	Phactr1	6.05105	5.01298	2.053 down	0.00537
BC011256	Plat	9.98431	8.94194	2.059 down	0.00227
AK015158	4930417G10Rik	5.58339	4.53744	2.064 down	0.0125
XM_893545	Gm6566	6.73406	5.68613	2.067 down	0.0161
BC093485	Corin	5.66621	4.61383	2.073 down	0.0465
BC141532	N/A	6.98048	5.92722	2.075 down	0.0461
AK085500	Jmjd1c	6.03635	4.98199	2.076 down	0.032
AB094663	P2rx2	5.43476	4.37958	2.077 down	0.00586
BC021767	BC021767	5.01061	3.95278	2.081 down	0.00125
XM_001476471	Gm3367	5.38653	4.32622	2.085 down	0.00382
AK156208	Prex1	6.23159	5.16991	2.087 down	0.034
BC131650	Gli1	7.39672	6.33364	2.089 down	0.0129
AK220483	Dnm1	11.0906	10.0219	2.097 down	0.000898
AK052295	Rcor2	8.84029	7.7711	2.098 down	0.00449
BC005769	Spint1	6.10145	5.03147	2.099 down	0.0332
BC125356	Gsc2	6.31423	5.23827	2.108 down	0.0463
AK006052	1700016P04Rik	6.69858	5.61523	2.118 down	0.018
BC019711	Mrgprf	6.3752	5.29123	2.119 down	0.00484
BC119268	Nt5e	7.19955	6.11162	2.125 down	0.0303
BC156072	Pax7	5.99857	4.9066	2.131 down	0.0108
AK182785	Slc25a39	6.78377	5.6801	2.149 down	0.00406
AK036396	F730016J06Rik	5.47447	4.3675	2.153 down	0.0139
BC062161	Scx	7.75786	6.6484	2.157 down	0.0102
BC006062	Ano1	6.25852	5.12936	2.187 down	0.000688
XM_001475313	Gm2981	6.16182	5.02979	2.191 down	0.000258
AK078113	N/A	8.34641	7.21364	2.192 down	0.0358
BC099615	Derl3	5.52307	4.38212	2.205 down	0.00576
AF059177	Erbb4	6.03134	4.8828	2.216 down	0.00777
BC049894	C1qtnf1	7.95095	6.80121	2.218 down	0.000432
L29457	Dnm1	10.8272	9.67618	2.220 down	0.00107
BC002319	Mrpl38	5.78315	4.62514	2.231 down	0.0195
AK044763	Ano2	5.52727	4.36747	2.234 down	0.0295
AK053314	Dnajc14	6.32076	5.14984	2.251 down	0.0463
XM_884900	Tmem210	5.75988	4.58734	2.254 down	0.0458
BC050882	Irf3	6.55829	5.38166	2.260 down	0.00173
XM_001481113	Gm4684	5.78796	4.59263	2.289 down	0.0463
AK020806	Cacnb2	6.079	4.8457	2.351 down	0.0215
AK158794	Camk2b	8.14762	6.9076	2.362 down	0.0244
AK052441	Tubgcp6	6.6757	5.36787	2.475 down	0.000295
AK053076	Als2cl	7.75948	6.3994	2.566 down	0.016
BC052167	Capn6	9.89709	8.52895	2.581 down	0.000373
XM_001480965	LOC675325	6.32109	4.89975	2.678 down	0.00324
AK172183	Oasl1	7.00002	5.56175	2.709 down	0.0182
BC018397	Crabp2	12.4223	10.9763	2.724 down	0.000479
AK087163	Sardh	7.32154	5.82089	2.829 down	0.0165
BC038875	Kbtbd11	6.36858	4.85726	2.850 down	0.0363
BC003754	Lgals9	7.69968	6.0626	3.110 down	0.00568
