# Supplementary material for: Mutation of cancer driver MLL2 results in transcription stress and genome instability
Source: Genes Dev. 2016 Feb 15;30(4):408–20. doi: 10.1101/gad.275453.115 (PMC4762426; doi:10.1101/gad.275453.115)
Supplement: Supplemental Material [file supp_30.4.408_Table_S4.xlsx]

## Sheet: Sheet1
Most damaged (γH2AX) genes in mouse MLL2 FC/FC cells
Symbol	Gene descritpion	Tx_name	Gene_id
Egr1	early growth response 1	NM_007913	13653
Serpine1	serine (or cysteine) peptidase inhibitor, clade E, member 1	NM_008871	18787
Thbs1	thrombospondin 1	NM_011580	21825
1700120K04Rik	RIKEN cDNA 1700120K04 gene	NR_027915	68232
Ctgf	connective tissue growth factor	NM_010217	14219
Cyr61	cysteine rich protein 61	NM_010516	16007
Btg2	B cell translocation gene 2, anti-proliferative	NM_007570	12227
Sgk1	serum/glucocorticoid regulated kinase 1	NM_011361	20393
3110039I08Rik	RIKEN cDNA 3110039I08 gene	NR_015483	73144
Malat1	metastasis associated lung adenocarcinoma transcript 1 (non-coding RNA)	NR_002847	72289
Ptgs2	prostaglandin-endoperoxide synthase 2	NM_011198	19225
Neat1	nuclear paraspeckle assembly transcript 1 (non-protein coding)	NR_003513	66961
Tagln	transgelin	NM_011526	21345
F3	coagulation factor III	NM_010171	14066
Elmo3	engulfment and cell motility 3	NM_172760	234683
Fhl1	four and a half LIM domains 1	NM_001287800	14199
Jun	jun proto-oncogene	NM_010591	16476
Snhg3	small nucleolar RNA host gene 3	NR_003270	399101
Rpl10	ribosomal protein L10	NM_052835	110954
Ftl1	ferritin light chain 1	NM_010240	14325
Lenep	lens epithelial protein	NM_020517	57275
Hist1h4h	histone cluster 1, H4h	NM_153173	69386
Trex1	three prime repair exonuclease 1	NM_001012236	22040
Dio3	deiodinase, iodothyronine type III	NM_172119	107585
Cks1b	CDC28 protein kinase 1b	NM_016904	54124
9130221H12Rik	RIKEN cDNA 9130221H12 gene	NR_046001	77124
Hist1h4b	histone cluster 1, H4b	NM_178193	326620
Ubc	ubiquitin C	NM_019639	22190
Lrrc32	leucine rich repeat containing 32	NM_001113379	434215
Hist1h3f	histone cluster 1, H3f	NM_013548	260423
Itgb1bp2	integrin beta 1 binding protein 2	NM_013712	26549
Gm3219	B-cell CLL/lymphoma 7C pseudogene	NR_027380	100041231
Pnma1	paraneoplastic antigen MA1	NM_027438	70481
Junb	jun B proto-oncogene	NM_008416	16477
Fosl2	fos-like antigen 2	NM_008037	14284
Cxcl12	chemokine (C-X-C motif) ligand 12	NM_001012477	20315
Lbh	limb-bud and heart	NM_029999	77889
Actb	actin, beta	NM_007393	11461
Lgals1	lectin, galactose binding, soluble 1	NM_008495	16852
Tmsb4x	thymosin, beta 4, X chromosome	NM_021278	19241
Mus81	MUS81 endonuclease homolog (yeast)	NM_027877	71711
Gadd45g	growth arrest and DNA-damage-inducible 45 gamma	NM_011817	23882
Eif4ebp3	eukaryotic translation initiation factor 4E binding protein 3	NM_201256	108112
Csf1	colony stimulating factor 1 (macrophage)	NM_001113529	12977
Tpm1	tropomyosin 1, alpha	NM_001164252	22003
Rpl10a	ribosomal protein L10A	NM_011287	19896
Klf6	Kruppel-like factor 6	NM_011803	23849
Hoxd11	homeobox D11	NM_008273	15431
Rps16	ribosomal protein S16	NM_013647	20055
Lppos	NA	NR_037954	NA
Phlda3	pleckstrin homology-like domain, family A, member 3	NM_013750	27280
Ccdc85b	coiled-coil domain containing 85B	NM_001243307	240514
Cdkn1a	cyclin-dependent kinase inhibitor 1A (P21)	NM_007669	12575
Rpl13a	ribosomal protein L13A	NM_009438	22121
Snhg5	small nucleolar RNA host gene 5	NR_040721	72655
S100a6	S100 calcium binding protein A6 (calcyclin)	NM_011313	20200
Agpat1	1-acylglycerol-3-phosphate O-acyltransferase 1 (lysophosphatidic acid acyltransferase, alpha)	NM_001163379	55979
Vim	vimentin	NM_011701	22352
Klf2	Kruppel-like factor 2 (lung)	NM_008452	16598
Cdc42ep3	CDC42 effector protein (Rho GTPase binding) 3	NM_026514	260409
Hist1h2bc	histone cluster 1, H2bc	NM_001290380	68024
Plau	plasminogen activator, urokinase	NM_008873	18792
Acta2	actin, alpha 2, smooth muscle, aorta	NM_007392	11475
Fscn1	fascin homolog 1, actin bundling protein (Strongylocentrotus purpuratus)	NM_007984	14086
Rpl41	ribosomal protein L41	NM_018860	67945
Fam43a	family with sequence similarity 43, member A	NM_177632	224093
Hist1h1d	histone cluster 1, H1d	NM_145713	14957
Fn1	fibronectin 1	NM_001276408	14268
Cebpb	CCAAT/enhancer binding protein (C/EBP), beta	NM_001287738	12608
S100a11	S100 calcium binding protein A11 (calgizzarin)	NM_016740	20195
Mcts2	malignant T cell amplified sequence 2	NM_025543	66405
Rnf167	ring finger protein 167	NM_027445	70510
Tubb5	tubulin, beta 5 class I	NM_011655	22154
Zfp36	zinc finger protein 36	NM_011756	22695
Hspa8	heat shock protein 8	NM_031165	15481
Rpl23	ribosomal protein L23	NM_022891	65019
Rad23a	RAD23a homolog (S. cerevisiae)	NM_001297606	19358
Hist1h1e	histone cluster 1, H1e	NM_015787	50709
Bag6	BCL2-associated athanogene 6	NM_001252469	224727
Vcl	vinculin	NM_009502	22330
Rps27rt	ribosomal protein S27, retrogene	NM_001190258	100043813
Rps27	ribosomal protein S27	NM_027015	57294
2010111I01Rik	RIKEN cDNA 2010111I01 gene	NR_110520	72061
Gm4532	predicted gene 4532	NR_030674	100043580
Hist1h4k	histone cluster 1, H4k	NM_178211	319160
Cav1	caveolin 1, caveolae protein	NM_001243064	12389
Rnd3	Rho family GTPase 3	NM_028810	74194
Hist1h4f	histone cluster 1, H4f	NM_175655	319157
Ier3	immediate early response 3	NM_133662	15937
Rps19	ribosomal protein S19	NM_023133	20085
Pdlim7	PDZ and LIM domain 7	NM_001114088	67399
Tpm2	tropomyosin 2, beta	NM_001277875	22004
Hist1h4d	histone cluster 1, H4d	NM_175654	319156
Hist1h3b	histone cluster 1, H3b	NM_178203	319150
Gm11974	predicted gene 11974	NR_045893	100041286
Rps18	ribosomal protein S18	NM_011296	20084
Gabarap	gamma-aminobutyric acid receptor associated protein	NM_019749	56486
AV051173	expressed sequence AV051173	NR_040442	100502959
Hist1h2af	histone cluster 1, H2af	NM_175661	319173
Id1	inhibitor of DNA binding 1	NM_010495	15901
Rrp8	ribosomal RNA processing 8, methyltransferase, homolog (yeast)	NM_025897	101867
Ier2	immediate early response 2	NM_010499	15936
Msrb1	methionine sulfoxide reductase B1	NM_013759	27361
Id3	inhibitor of DNA binding 3	NM_008321	15903
Rps20	ribosomal protein S20	NM_026147	67427
Ilk	integrin linked kinase	NM_010562	16202
Ahnak	AHNAK nucleoprotein (desmoyokin)	NM_009643	66395
Il1rl1	interleukin 1 receptor-like 1	NM_010743	17082
Rpl3	ribosomal protein L3	NM_013762	27367
0610009L18Rik	RIKEN cDNA 0610009L18 gene	NR_038126	66838
Eif5a	eukaryotic translation initiation factor 5A	NM_001166590	276770
Mir143hg	Mir143 and Mir145 host gene (non-coding RNA)	NR_045402	328968
Cited2	Cbp/p300-interacting transactivator, with Glu/Asp-rich carboxy-terminal domain, 2	NM_010828	17684
Myl6	myosin, light polypeptide 6, alkali, smooth muscle and non-muscle	NM_010860	17904
Lyrm5	LYR motif containing 5	NM_133688	67636
B3galt4	UDP-Gal:betaGlcNAc beta 1,3-galactosyltransferase, polypeptide 4	NM_019420	54218
Spsb2	splA/ryanodine receptor domain and SOCS box containing 2	NM_001306053	14794
S100a4	S100 calcium binding protein A4	NM_011311	20198
Sparc	secreted acidic cysteine rich glycoprotein	NM_001290817	20692
Gm13272	predicted gene 13272	NM_001161608	545648
Adgre5	NA	NM_001163029	NA
Zyx	zyxin	NM_001289618	22793
2010320M18Rik	RIKEN cDNA 2010320M18 gene	NR_029440	72093
Srsf5	serine/arginine-rich splicing factor 5	NM_001079694	20384
Pcsk7	proprotein convertase subtilisin/kexin type 7	NM_001281934	18554
Emp1	epithelial membrane protein 1	NM_001288627	13730
Rassf1	Ras association (RalGDS/AF-6) domain family member 1	NM_019713	56289
2310039H08Rik	RIKEN cDNA 2310039H08 gene	NM_025966	67101
Hnrnpab	heterogeneous nuclear ribonucleoprotein A/B	NM_001048061	15384
Rpl12	ribosomal protein L12	NM_009076	269261
Slc6a6	solute carrier family 6 (neurotransmitter transporter, taurine), member 6	NM_009320	21366
Col1a1	collagen, type I, alpha 1	NM_007742	12842
Mdm2	transformed mouse 3T3 cell double minute 2	NM_001288586	17246
Snhg7	small nucleolar RNA host gene 7	NR_024068	72091
Lincppara	NA	NR_110483	NA
Hcfc1r1	host cell factor C1 regulator 1 (XPO1-dependent)	NM_181821	353502
Ddx5	DEAD (Asp-Glu-Ala-Asp) box polypeptide 5	NM_007840	13207
Scand1	SCAN domain-containing 1	NM_020255	19018
H2-Ke6	H2-K region expressed gene 6	NM_013543	14979
Dapk3	death-associated protein kinase 3	NM_001190474	13144
Gpx8	glutathione peroxidase 8 (putative)	NM_027127	69590
Btg1	B cell translocation gene 1, anti-proliferative	NM_007569	12226
Acadvl	acyl-Coenzyme A dehydrogenase, very long chain	NM_017366	11370
Rps4x	ribosomal protein S4, X-linked	NM_009094	20102
Ppp1r10	protein phosphatase 1, regulatory subunit 10	NM_001163818	52040
Tomm22	translocase of outer mitochondrial membrane 22 homolog (yeast)	NM_172609	223696
Gm20337	predicted gene, 20337	NR_045057	100504661
Ier5l	immediate early response 5-like	NM_030244	72500
Ppap2a	phosphatidic acid phosphatase type 2A	NM_008247	19012
Gm13283	predicted gene 13283	NM_001085531	545645
Hsp90aa1	heat shock protein 90, alpha (cytosolic), class A member 1	NM_010480	15519
Hnrnpa0	heterogeneous nuclear ribonucleoprotein A0	NM_029872	77134
Flna	filamin, alpha	NM_001290421	192176
Tgfb1i1	transforming growth factor beta 1 induced transcript 1	NM_001289550	21804
Hist1h2bh	histone cluster 1, H2bh	NM_178197	319182
Cnih2	cornichon homolog 2 (Drosophila)	NM_001302333	12794
Sfrp2	secreted frizzled-related protein 2	NM_009144	20319
Fosl1	fos-like antigen 1	NM_010235	14283
Slc25a11	solute carrier family 25 (mitochondrial carrier oxoglutarate carrier), member 11	NM_024211	67863
Fkbp2	FK506 binding protein 2	NM_008020	14227
Myl12b	myosin, light chain 12B, regulatory	NM_023402	67938
Spsb3	splA/ryanodine receptor domain and SOCS box containing 3	NM_027141	79043
Eef2	eukaryotic translation elongation factor 2	NM_007907	13629
Srp14	signal recognition particle 14	NM_009273	20813
Cdv3	carnitine deficiency-associated gene expressed in ventricle 3	NM_001134427	321022
Taf10	TAF10 RNA polymerase II, TATA box binding protein (TBP)-associated factor	NM_020024	24075
Snhg8	small nucleolar RNA host gene 8	NR_028574	69895
Snhg9	small nucleolar RNA host gene 9	NR_027900	73474
Gapdh	glyceraldehyde-3-phosphate dehydrogenase	NM_008084	14433
Gadd45b	growth arrest and DNA-damage-inducible 45 beta	NM_008655	17873
Hist2h2ab	histone cluster 2, H2ab	NM_178213	621893
Pfn1	profilin 1	NM_011072	18643
Hist2h2ac	histone cluster 2, H2ac	NM_175662	319176
Hist1h3d	histone cluster 1, H3d	NM_178204	319149
Rpsa	ribosomal protein SA	NM_011029	16785
Rpl36al	ribosomal protein L36A-like	NM_025589	66483
1500012F01Rik	RIKEN cDNA 1500012F01 gene	NM_001081005	68949
Itga5	integrin alpha 5 (fibronectin receptor alpha)	NM_010577	16402
Mea1	male enhanced antigen 1	NM_001277312	17256
Bola2	bolA-like 2 (E. coli)	NM_175103	66162
Nr1d1	nuclear receptor subfamily 1, group D, member 1	NM_145434	217166
Amotl2	angiomotin-like 2	NM_019764	56332
Cd68	CD68 antigen	NM_001291058	12514
Flot1	flotillin 1	NM_008027	14251
Enc1	ectodermal-neural cortex 1	NM_007930	13803
Tnfrsf12a	tumor necrosis factor receptor superfamily, member 12a	NM_001161746	27279
Rpl11	ribosomal protein L11	NM_025919	67025
Hist1h4i	histone cluster 1, H4i	NM_175656	319158
Igflr1	IGF-like family receptor 1	NM_145580	101883
Actn1	actinin, alpha 1	NM_134156	109711
Ly6g5b	lymphocyte antigen 6 complex, locus G5B	NM_148939	266614
Rnmtl1	RNA methyltransferase like 1	NM_183263	67390
Rps9	ribosomal protein S9	NM_029767	76846
Zswim8	zinc finger SWIM-type containing 8	NM_001252081	268721
Hist1h2bb	histone cluster 1, H2bb	NM_175664	319178
5730408K05Rik	RIKEN cDNA 5730408K05 gene	NR_027866	67531
Irs2	insulin receptor substrate 2	NM_001081212	384783
Tuba1c	tubulin, alpha 1C	NM_009448	22146
BC037034	cDNA sequence BC037034	NM_153161	231807
Hist1h3e	histone cluster 1, H3e	NM_178205	319151
5830454E08Rik	RIKEN cDNA 5830454E08 gene	NR_073359	76100
Gp5	glycoprotein 5 (platelet)	NM_008148	14729
Arhgdia	Rho GDP dissociation inhibitor (GDI) alpha	NM_133796	192662
2900060B14Rik	RIKEN cDNA 2900060B14 gene	NR_027901	68204
Gzmm	granzyme M (lymphocyte met-ase 1)	NM_001302485	16904
Zfp784	zinc finger protein 784	NM_001039532	654801
Hax1	HCLS1 associated X-1	NM_001282032	23897
Rsrp1	arginine/serine rich protein 1	NM_023665	27981
1700084E18Rik	RIKEN cDNA 1700084E18 gene	NR_028299	67350
Cst3	cystatin C	NM_009976	13010
Rhob	ras homolog gene family, member B	NM_007483	11852
Arpc5	actin related protein 2/3 complex, subunit 5	NM_026369	67771
Hist1h2ad	histone cluster 1, H2ad	NM_178188	319165
Myadm	myeloid-associated differentiation marker	NM_001093766	50918
Eif1	eukaryotic translation initiation factor 1	NM_011508	20918
Polr2l	polymerase (RNA) II (DNA directed) polypeptide L	NM_025593	66491
Vasp	vasodilator-stimulated phosphoprotein	NM_001282021	22323
A530013C23Rik	RIKEN cDNA A530013C23 gene	NR_015500	329562
Oaz1-ps	ornithine decarboxylase antizyme 1, pseudogene	NR_027656	100041965
Pgrmc1	progesterone receptor membrane component 1	NM_016783	53328
Csrp1	cysteine and glycine-rich protein 1	NM_007791	13007
Trib1	tribbles homolog 1 (Drosophila)	NM_144549	211770
Alkbh7	alkB, alkylation repair homolog 7 (E. coli)	NM_025538	66400
Arl4c	ADP-ribosylation factor-like 4C	NM_177305	320982
Prelid1	PRELI domain containing 1	NM_025596	66494
Oaz1	ornithine decarboxylase antizyme 1	NM_001301034	18245
Klf3	Kruppel-like factor 3 (basic)	NM_008453	16599
Hmga2	high mobility group AT-hook 2	NM_010441	15364
Osr1	odd-skipped related 1 (Drosophila)	NM_011859	23967
Lima1	LIM domain and actin binding 1	NM_023063	65970
1600002K03Rik	RIKEN cDNA 1600002K03 gene	NM_027207	69770
Marcks	myristoylated alanine rich protein kinase C substrate	NM_008538	17118
Msto1	misato homolog 1 (Drosophila)	NM_144898	229524
Vasn	vasorin	NM_139307	246154
D8Ertd738e	DNA segment, Chr 8, ERATO Doi 738, expressed	NM_001007571	101966
Ppp4c	protein phosphatase 4, catalytic subunit	NM_019674	56420
Prr14	proline rich 14	NM_145589	233895
Fut11	fucosyltransferase 11	NM_028428	73068
Pdlim5	PDZ and LIM domain 5	NM_001190853	56376
Rpl4	ribosomal protein L4	NM_024212	67891
5031425E22Rik	RIKEN cDNA 5031425E22 gene	NR_040469	269630
Sra1	steroid receptor RNA activator 1	NM_001164406	24068
Klhl21	kelch-like 21	NM_001033352	242785
Rab34	RAB34, member RAS oncogene family	NM_033475	19376
Rspo2	R-spondin 2 homolog (Xenopus laevis)	NM_172815	239405
Tmem107	transmembrane protein 107	NM_025838	66910
1110038B12Rik	RIKEN cDNA 1110038B12 gene	NR_027943	68763
1700001P01Rik	RIKEN cDNA 1700001P01 gene	NM_028156	72215
Col1a2	collagen, type I, alpha 2	NM_007743	12843
Myo1c	myosin IC	NM_001080775	17913
Spaca6	sperm acrosome associated 6	NM_001162909	75202
Manf	mesencephalic astrocyte-derived neurotrophic factor	NM_029103	74840
Dhrs3	dehydrogenase/reductase (SDR family) member 3	NM_011303	20148
Ddx17	DEAD (Asp-Glu-Ala-Asp) box polypeptide 17	NM_152806	67040
Hist1h4n	histone cluster 1, H4n	NM_175657_2	319161
Ube2m	ubiquitin-conjugating enzyme E2M	NM_001243968	22192
Rps25	ribosomal protein S25	NM_024266	75617
Hspa5	heat shock protein 5	NM_001163434	14828
Myh9	myosin, heavy polypeptide 9, non-muscle	NM_022410	17886
Ptprcap	protein tyrosine phosphatase, receptor type, C polypeptide-associated protein	NM_016933	19265
BC100451	cDNA sequence BC100451	NM_021440	58251
Hnrnpf	heterogeneous nuclear ribonucleoprotein F	NM_001166427	98758
Nme2	NME/NM23 nucleoside diphosphate kinase 2	NM_001077529	18103
Mir22hg	Mir22 host gene (non-protein coding)	NR_030711	100042498
Inpp5e	inositol polyphosphate-5-phosphatase E	NM_033134	64436
Rpl17	ribosomal protein L17	NM_001002239	319195
Tmem179b	transmembrane protein 179B	NM_026325	67706
Tmem256	transmembrane protein 256	NM_026982	69186
Mcl1	myeloid cell leukemia sequence 1	NM_008562	17210
Hist1h2ah	histone cluster 1, H2ah	NM_175659	319168
Gnrh1	gonadotropin releasing hormone 1	NM_008145	14714
Dgat1	diacylglycerol O-acyltransferase 1	NM_010046	13350
Pdcl3	phosducin-like 3	NM_026850	68833
Gas5	growth arrest specific 5	NR_002840	14455
Rrp7a	ribosomal RNA processing 7 homolog A (S. cerevisiae)	NM_029101	74778
Cd3eap	CD3E antigen, epsilon polypeptide associated protein	NM_145822	70333
Hist1h2bq	histone cluster 1, H2bq	NM_001097979	665596
Tgif1	TGFB-induced factor homeobox 1	NM_009372	21815
1700012D01Rik	RIKEN cDNA 1700012D01 gene	NR_045171	72243
Rps5	ribosomal protein S5	NM_009095	20103
Hist2h4	histone cluster 2, H4	NM_033596	97122
Pdf	peptide deformylase (mitochondrial)	NM_026513	68023
Tsc22d1	TSC22 domain family, member 1	NM_009366	21807
Cd151	CD151 antigen	NM_001111050	12476
Smad7	SMAD family member 7	NM_001042660	17131
Rps11	ribosomal protein S11	NM_013725	27207
Fat1	FAT tumor suppressor homolog 1 (Drosophila)	NM_001081286	14107
Adamts1	a disintegrin-like and metallopeptidase (reprolysin type) with thrombospondin type 1 motif, 1	NM_009621	11504
Cnn2	calponin 2	NM_007725	12798
Dusp1	dual specificity phosphatase 1	NM_013642	19252
Tead3	TEA domain family member 3	NM_001204156	21678
Mpnd	MPN domain containing	NM_026530	68047
Rpl27a	ribosomal protein L27A	NM_011975	26451
9330020H09Rik	RIKEN cDNA 9330020H09 gene	NR_028442	100048895
Slc25a5	solute carrier family 25 (mitochondrial carrier, adenine nucleotide translocator), member 5	NM_007451	11740
Eif4a2	eukaryotic translation initiation factor 4A2	NM_001123037	13682
Gm16861	predicted gene, 16861	NR_037666	100503704
Ddx49	DEAD (Asp-Glu-Ala-Asp) box polypeptide 49	NM_001024922	234374
Rpl37a	ribosomal protein L37a	NM_009084	19981
Rpl26	ribosomal protein L26	NM_009080	19941
Srpr	signal recognition particle receptor ('docking protein')	NM_026130	67398
Phxr4	per-hexamer repeat gene 4	NR_028271	18689
Col5a1	collagen, type V, alpha 1	NM_015734	12831
H3f3b	H3 histone, family 3B	NM_008211	15081
Dxo	decapping exoribonuclease	NM_001163770	112403
Mrps17	mitochondrial ribosomal protein S17	NM_025450	66258
Rpl13	ribosomal protein L13	NM_016738	270106
Rps3a1	ribosomal protein S3A1	NM_016959	20091
Myl9	myosin, light polypeptide 9, regulatory	NM_172118	98932
Snhg12	small nucleolar RNA host gene 12	NR_029468	100039864
Gpx4	glutathione peroxidase 4	NM_001037741	625249
Rpl32	ribosomal protein L32	NM_172086	19951
Rpl14	ribosomal protein L14	NM_025974	67115
Hist1h2bp	histone cluster 1, H2bp	NM_001290466	319188
Emp3	epithelial membrane protein 3	NM_001146346	13732
Gm15772	ribosomal protein L26 pseudogene	NR_003373	100034726
Hist1h2ac	histone cluster 1, H2ac	NM_178189	319164
Bbc3	BCL2 binding component 3	NM_133234	170770
Slc48a1	solute carrier family 48 (heme transporter), member 1	NM_026353	67739
Ppp1r11	protein phosphatase 1, regulatory (inhibitor) subunit 11	NM_029632	76497
Lpar6	lysophosphatidic acid receptor 6	NM_175116	67168
Tmem203	transmembrane protein 203	NM_177344	227615
Mrpl49	mitochondrial ribosomal protein L49	NM_026246	18120
Mblac1	metallo-beta-lactamase domain containing 1	NM_177878	330216
Dnajc30	DnaJ (Hsp40) homolog, subfamily C, member 30	NM_025362	66114
Asap1	ArfGAP with SH3 domain, ankyrin repeat and PH domain1	NM_001276462	13196
Gata2	GATA binding protein 2	NM_008090	14461
Hes1	hairy and enhancer of split 1 (Drosophila)	NM_008235	15205
Ap3m1	adaptor-related protein complex 3, mu 1 subunit	NM_018829	55946
BC031181	cDNA sequence BC031181	NM_001001181	407819
Lyl1	lymphoblastomic leukemia 1	NM_008535	17095
Fam209	family with sequence similarity 209	NM_029608	76426
Sfxn3	sideroflexin 3	NM_001178012	94280
Dnajb4	DnaJ (Hsp40) homolog, subfamily B, member 4	NM_025926	67035
Wdr1	WD repeat domain 1	NM_011715	22388
Esrra	estrogen related receptor, alpha	NM_007953	26379
Hes6	hairy and enhancer of split 6	NM_019479	55927
Adrm1	adhesion regulating molecule 1	NM_019822	56436
Prdx1	peroxiredoxin 1	NM_011034	18477
Phb2	prohibitin 2	NM_007531	12034
Zfp358	zinc finger protein 358	NM_080461	140482
Sharpin	SHANK-associated RH domain interacting protein	NM_025340	106025
Dnm3os	dynamin 3, opposite strand	NR_002870	474332
Prkcdbp	protein kinase C, delta binding protein	NM_028444	109042
Sepw1	selenoprotein W, muscle 1	NM_009156	20364
Myl12a	myosin, light chain 12A, regulatory, non-sarcomeric	NM_026064	67268
Snhg6	small nucleolar RNA host gene 6	NR_024067	73824
Imp3	IMP3, U3 small nucleolar ribonucleoprotein, homolog (yeast)	NM_133976	102462
Phykpl	5-phosphohydroxy-L-lysine phospholyase	NM_028398	72947
Hmox1	heme oxygenase (decycling) 1	NM_010442	15368
Hspb6	heat shock protein, alpha-crystallin-related, B6	NM_001012401	243912
Cttn	cortactin	NM_001252572	13043
Aen	apoptosis enhancing nuclease	NM_001162939	68048
Masp1	mannan-binding lectin serine peptidase 1	NM_008555	17174
Ppia	peptidylprolyl isomerase A	NM_008907	268373
Psmc3ip	proteasome (prosome, macropain) 26S subunit, ATPase 3, interacting protein	NM_008949	19183
Rps2	ribosomal protein S2	NM_008503	16898
Srsf2	serine/arginine-rich splicing factor 2	NM_011358	20382
Arhgap23	Rho GTPase activating protein 23	NM_021493	58996
Bgn	biglycan	NM_007542	12111
Tpm4	tropomyosin 4	NM_001001491	326618
Morf4l1	mortality factor 4 like 1	NM_001039147	21761
Kdelr3	KDEL (Lys-Asp-Glu-Leu) endoplasmic reticulum protein retention receptor 3	NM_134090	105785
Xbp1	X-box binding protein 1	NM_001271730	22433
Amigo3	adhesion molecule with Ig like domain 3	NM_177275	320844
Rpl27	ribosomal protein L27	NM_011289	19942
Ttll3	tubulin tyrosine ligase-like family, member 3	NM_001142732	101100
Tbx6	T-box 6	NM_011538	21389
Nip7	nuclear import 7 homolog (S. cerevisiae)	NM_001164472	66164
Arpc4	actin related protein 2/3 complex, subunit 4	NM_001170485	68089
Rpl18	ribosomal protein L18	NM_009077	19899
Tspan31	tetraspanin 31	NM_025982	67125
Ndst2	N-deacetylase/N-sulfotransferase (heparan glucosaminyl) 2	NM_010811	17423
Israa	immune system released activating agent	NM_001309430	100188919
Taco1	translational activator of mitochondrially encoded cytochrome c oxidase I	NM_027346	70207
Rps15	ribosomal protein S15	NM_009091	20054
Brd2	bromodomain containing 2	NR_037970	14312
Rdh5	retinol dehydrogenase 5	NM_134006	19682
Ppp1r18	protein phosphatase 1, regulatory subunit 18	NM_175242	76448
Dstn	destrin	NM_019771	56431
Plk2	polo-like kinase 2	NM_152804	20620
Sqstm1	sequestosome 1	NM_001290769	18412
Ddit4	DNA-damage-inducible transcript 4	NM_029083	74747
Rpl15	ribosomal protein L15	NM_025586	66480
Tssc4	tumor-suppressing subchromosomal transferable fragment 4	NM_001115085	56844
Calr	calreticulin	NM_007591	12317
Zfp281	zinc finger protein 281	NM_001160251	226442
Tmem55b	transmembrane protein 55b	NM_001033271	219024
Ifrd1	interferon-related developmental regulator 1	NM_013562	15982
Tnks1bp1	tankyrase 1 binding protein 1	NM_001081260	228140
Vps52	vacuolar protein sorting 52 (yeast)	NM_172620	224705
Palld	palladin, cytoskeletal associated protein	NM_001293774	72333
Fastk	Fas-activated serine/threonine kinase	NM_023229	66587
Ier5	immediate early response 5	NM_010500	15939
Hist1h2bm	histone cluster 1, H2bm	NM_178200	319186
Rps6	ribosomal protein S6	NM_009096	20104
Pygo2	pygopus 2	NM_001293766	68911
Fth1	ferritin heavy chain 1	NM_010239	14319
Alkbh1	alkB, alkylation repair homolog 1 (E. coli)	NM_001102565	211064
Crim1	cysteine rich transmembrane BMP regulator 1 (chordin like)	NM_015800	50766
Arl6ip4	ADP-ribosylation factor-like 6 interacting protein 4	NM_144509	65105
Vamp2	vesicle-associated membrane protein 2	NM_009497	22318
Cd63	CD63 antigen	NM_007653	12512
Apex1	apurinic/apyrimidinic endonuclease 1	NM_009687	11792
Ccnd3	cyclin D3	NM_007632	12445
Thoc6	THO complex 6 homolog (Drosophila)	NM_001008425	386612
Sirt7	sirtuin 7	NM_153056	209011
Tsc22d2	TSC22 domain family, member 2	NM_001081229	72033
Hnrnpk	heterogeneous nuclear ribonucleoprotein K	NM_001301343	15387
Trim11	tripartite motif-containing 11	NM_001290988	94091
Hnrnpa2b1	heterogeneous nuclear ribonucleoprotein A2/B1	NM_016806	53379
Map2k3	mitogen-activated protein kinase kinase 3	NM_008928	26397
Ddx39	DEAD (Asp-Glu-Ala-Asp) box polypeptide 39	NM_197982	68278
Rps17	ribosomal protein S17	NM_009092	20068
