# Supplementary material for: Mutation of cancer driver MLL2 results in transcription stress and genome instability
Source: Genes Dev. 2016 Feb 15;30(4):408–20. doi: 10.1101/gad.275453.115 (PMC4762426; doi:10.1101/gad.275453.115)
Supplement: Supplemental Material [file supp_30.4.408_Table_S5.xlsx]

## Sheet: Sheet1
Genes targeted by exome sequencing
Human - hg19						Mouse - mm10
Type	Name	Chromosome	Start	End		Type	Name	Chromosome	Start	End
REGION	HIST1H1A	chr6	26017260	26018040		REGION	Btg2	chr1	134074700	134079400
REGION	HIST1H1B	chr6	27834570	27835359		REGION	Cdkn1a	chr17	29090786	29100822
REGION	HIST1H1C	chr6	26055968	26056699		REGION	Egr1	chr18	34860749	34865098
REGION	HIST1H1D	chr6	26234440	26235216		REGION	Hist1h1a	chr13	23763668	23764412
REGION	HIST1H1E	chr6	26156559	26157343		REGION	Hist1h1b	chr13	21779832	21780625
REGION	HIST1H1T	chr6	26107640	26108364		REGION	Hist1h1c	chr13	23738807	23739531
REGION	HIST1H2AC	chr6	26124373	26124918		REGION	Hist1h1d	chr13	23555032	23555807
REGION	HIST1H2AD	chr6	26199012	26199521		REGION	Hist1h1e	chr13	23621777	23622558
REGION	HIST1H2AG	chr6	27100817	27101314		REGION	Hist1h1t	chr13	23695811	23696545
REGION	HIST1H2AH	chr6	27114861	27115341		REGION	Hist1h2ak	chr13	21753377	21753912
REGION	HIST1H2AI	chr6	27775977	27776445		REGION	Hist1h2bq	chr13	21833738	21835842
REGION	HIST1H2AJ	chr6	27782080	27782518		REGION	Hist1h3b	chr13	23752380	23752840
REGION	HIST1H2AK	chr6	27805658	27806117		REGION	Hist1h3c	chr13	23745042	23745521
REGION	HIST1H2BF	chr6	26199787	26200216		REGION	Hist1h3f	chr13	23544052	23544954
REGION	HIST1H2BG	chr6	26216428	26216872		REGION	Hist1h4f	chr13	23551286	23551643
REGION	HIST1H2BH	chr6	26251879	26252303		REGION	Hist1h4j	chr13	21735096	21735407
REGION	HIST1H2BI	chr6	26273204	26273640		REGION	Hist1h4n	chr13	21811784	21812149
REGION	HIST1H2BJ	chr6	27100095	27100575		REGION	Hist1h4n	chr13	21831793	21832158
REGION	HIST1H2BK	chr6	27114185	27114641		REGION	Hist2h2aa1	chr3	96239779	96240334
REGION	HIST1H2BN	chr6	27806440	27806888		REGION	Hist2h2aa1	chr3	96245497	96246052
REGION	HIST1H3B	chr6	26031817	26032288		REGION	Hist2h2aa2	chr3	96239779	96240374
REGION	HIST1H3C	chr6	26045639	26046097		REGION	Hist2h2aa2	chr3	96245457	96246052
REGION	HIST1H3D	chr6	26197065	26197497		REGION	Hist2h2ac	chr3	96220413	96220880
REGION	HIST1H3E	chr6	26225383	26225844		REGION	Hist2h2bb	chr3	96269700	96270192
REGION	HIST1H3F	chr6	26250370	26250835		REGION	Mdm2	chr10	117707882	117711347
REGION	HIST1H3G	chr6	26271146	26271612		REGION	Rplp0	chr5	115559342	115563890
REGION	HIST1H3H	chr6	27777842	27778314		REGION	Sgk1	chr10	21993478	22000610
REGION	HIST1H3I	chr6	27839623	27840099
REGION	HIST1H4B	chr6	26027124	26027480
REGION	HIST1H4F	chr6	26240654	26241021
REGION	HIST1H4J	chr6	27791903	27792258
REGION	HIST2H2AC	chr1	149858525	149858961
REGION	BTG2	chr1	203274464	203276729
REGION	SGK1	chr6	134491253	134499414
REGION	Rplp0	chr12	120634503	120639093
REGION	Mdm2	chr12	69201889	69203121
REGION	Cdkn1a	chr6	36643729	36653893
REGION	Egr1	chr5	137800975	137805127
